# Supplementary material for: Redefining the Genus Corollospora Based on Morphological and Phylogenetic Approaches
Source: J Fungi (Basel). 2023 Aug 11;9(8):841. doi: 10.3390/jof9080841 (PMC10455288; doi:10.3390/jof9080841)
Supplement: Supplementary file 1 [file jof-09-00841-s001.zip]

Archive with 49 entries (46 files):
- File S1 (Sectorial MSAs)/
- File S1 (Sectorial MSAs)/Alignment 28S_10_C. pseudopulchella.fas
- File S1 (Sectorial MSAs)/Alignment 28S_11_Varicosporina ramulosa.fas
- File S1 (Sectorial MSAs)/Alignment 28S_12_C. angusta.fas
- File S1 (Sectorial MSAs)/Alignment 28S_13_C. marina+C. luteola.fas
- File S1 (Sectorial MSAs)/Alignment 28S_14_C. colossa.fas
- File S1 (Sectorial MSAs)/Alignment 28S_15 _C. filiformis.fas
- File S1 (Sectorial MSAs)/Alignment 28S_16_C. fusca.fas
- File S1 (Sectorial MSAs)/Alignment 28S_17_C. lacera.fas
- File S1 (Sectorial MSAs)/Alignment 28S_18_ -C. pulchella.fas
- File S1 (Sectorial MSAs)/Alignment 28S_19_C. intermedia+Varicosporina prolifera.fas
- File S1 (Sectorial MSAs)/Alignment 28S_1_C. maritima.fas
- File S1 (Sectorial MSAs)/Alignment 28S_2_C. portsaidica+C. maritima.fas
- File S1 (Sectorial MSAs)/Alignment 28S_4_C. mediterranea.fas
- File S1 (Sectorial MSAs)/Alignment 28S_5_C. quinqueseptata.fas
- File S1 (Sectorial MSAs)/Alignment 28S_6_C. anglusa.fas
- File S1 (Sectorial MSAs)/Alignment 28S_7_C. cinnamomea.fas
- File S1 (Sectorial MSAs)/Alignment 28S_8_C. gracilis.fas
- File S1 (Sectorial MSAs)/Alignment 28S_9_C. parvula.fas
- File S1 (Sectorial MSAs)/Alignment ITS_10_C. pseudopulchella.fas
- File S1 (Sectorial MSAs)/Alignment ITS_11_Varicosporina ramulosa.fas
- File S1 (Sectorial MSAs)/Alignment ITS_12_C. angusta.fas
- File S1 (Sectorial MSAs)/Alignment ITS_13_C. marina.fas
- File S1 (Sectorial MSAs)/Alignment ITS_14_C. colossa.fas
- File S1 (Sectorial MSAs)/Alignment ITS_15_C. filiformis.fas
- File S1 (Sectorial MSAs)/Alignment ITS_16_C. fusca.fas
- File S1 (Sectorial MSAs)/Alignment ITS_18_C. pulchella+Clavatospora bulbosa.fas
- File S1 (Sectorial MSAs)/Alignment ITS_19_C. intermedia+Varicosporina prolifera.fas
- File S1 (Sectorial MSAs)/Alignment ITS_1_C. maritima.fas
- File S1 (Sectorial MSAs)/Alignment ITS_2_C. portsaidica+C. maritima.fas
- File S1 (Sectorial MSAs)/Alignment ITS_3_C. maritima (Group 3).fas
- File S1 (Sectorial MSAs)/Alignment ITS_4_C. mediterranea.fas
- File S1 (Sectorial MSAs)/Alignment ITS_6_C. anglusa.fas
- File S1 (Sectorial MSAs)/Alignment ITS_7_C. cinnamomea.fas
- File S1 (Sectorial MSAs)/Alignment ITS_8(1)_C. gracilis.fas
- File S1 (Sectorial MSAs)/Alignment ITS_8_C. gracilis.fas
- File S1 (Sectorial MSAs)/Alignment ITS_9_C. parvula.fas
- File S2_Partial p-distances.xlsx
- File S3 (V2)/
- File S3 (V2)/MSA_18S gene.fas
- File S3 (V2)/MSA_28S gene.fasta
- File S3 (V2)/MSA_Concatenated (ITS+28S+18S).fas
- File S3 (V2)/MSA_ITS region.fas
- File S4_PDFs/
- File S4_PDFs/File S4_(p-distances_18S gene).pdf
- File S4_PDFs/File S4_(p-distances_28S gene).pdf
- File S4_PDFs/File S4_(p-distances_ITS region).pdf
- Table S1.pdf
- Table S2 (Notes to Table 2 and Table S1).pdf
