# Supplementary material for: Redefining the Genus Corollospora Based on Morphological and Phylogenetic Approaches
Source: J Fungi (Basel). 2023 Aug 11;9(8):841. doi: 10.3390/jof9080841 (PMC10455288; doi:10.3390/jof9080841)
Supplement: Supplementary file 1 [file jof-09-00841-s001.zip › File S1 (Sectorial MSAs)/Alignment 28S_10_C. pseudopulchella.fas]

>C._pseudopulchella_NBRC_32112
GCGAGTGAAGCGGCAACAGCTCAAATTTGAAATCTGGCCCCCTTGGGGGTCCGAGTTGTA
ATTTGCAGAGGATGCTTTTGGCGAGGTGCCTTCCGAGTGCCCTGGAACGGGCCGCCGCAG
AGGGTGAGAGCCCCGTACGGTAGGACGCCGAGCCAGTGTAAAGCTCCCTCGACGAGTCGA
GTAGTTTGGGAATGCTGCTCTAAACGGGAGGTAAACCCCTTCTAAAGCTAAATACCGGCC
AGAGACCGATAGCGCACAAGTAGAGTGATCGAAAGATGAAAAGCACTTTGAAAAGAGAGT
CAAACAGCACGTGAAATTGTTGAAAGGGAAGCGCTTGTGGCCAGACTTGCGCCCGGCGGC
TCAGCCGTCCCTCGTGGGCGGTGCACTCCGCCGGGCGCAGGCCAGCATCAGCTCGTGGCA
GGGGAGAAAGGCGGCGGGAACGTGGCTCTTCGGAGTGTTATAGCCCGCCGTCACGCCCTA
CCGCGGGCTGAGGTACGCGCTCC-GCAAGGATGCTGGCGTAATGGCCATCAGCGAC
>C._pseudopulchella_NBRC_32113
GCGAGTGAAGCGGCAACAGCTCAAATTTGAAATCTGGCCCCCTTGGGGGTCCGAGTTGTA
ATTTGCAGAGGATGCTTTTGGCGAGGTGCCTTCCGAGTGCCCTGGAACGGGCCGCCGCAG
AGGGTGAGAGCCCCGTACGGTAGGACGCCGAGCCAGTGTAAAGCTCCCTCGACGAGTCGA
GTAGTTTGGGAATGCTGCTCTAAACGGGAGGTAAACCCCTTCTAAAGCTAAATACCGGCC
AGAGACCGATAGCGCACAAGTAGAGTGATCGAAAGATGAAAAGCACTTTGAAAAGAGAGT
CAAACAGCACGTGAAATTGTTGAAAGGGAAGCGCTTGTGGCCAGACTTGCGCCCGGCGGC
TCAGCCGTCCCTCGTGGGCGGTGCACTCCGCCGGGCGCAGGCCAGCATCAGCTCGTGGCA
GGGGAGAAAGGCGGCGGGAACGTGGCTCTTCGGAGTGTTATAGCCCGCCGTCACGCCCTA
CCGCGGGCTGAGGTACGCGCTCC-GCAAGGATGCTGGCGTAATGGCCATCAGCGAC
>C._pseudopulchella_NBRC106641
GCGAGTGAAGCGGCAACAGCTCAAATTTGAAATCTGGCCCCC---CGGGTCCGAGTTGTA
ACCTGCAGAGGATGCCTTCGGCGAGGCGCCGTCCGAGTTCCCTGGAACGGGACGCCGCAG
AGGGTGAGAGCCCCGTGCGGACGGACGCCGAGCCGGTGCAAGGCTCCCTCGACGAGTCGA
GTAGTTTGGGAATGCTGCTCTAAGCGGGAGGTAAACCCCTTCTAAAGCTAAATACCGGCC
AGAGACCGATAGCGCACAAGTAGAGTGATCGAAAGATGAAAAGCACTTTGAAAAGAGAGT
TAAAAAGCACGTGAAATTGTTGAAAGGGAAGCGCTTGTGGCCAGACCCGCGCCCGCCTGA
TCAGCCGTCCCTCGCGGGCGGCGCACTCGGGCGGGTGCGGGCCAGCATCGGCTCGCGGCG
GGGGAGAAAGGCGGCGGGAACGTGGCTCCTCGGAGTGTTATAGCCCGCCGCTACGCCCCC
CAGCGGGCCGAGGTTCGCGCTTCGGCACGGATGCTGGCGTAATGGCCACCAGCGAC
>C._pseudopulchella_NBRC106642
GCGAGTGAAGCGGCAACAGCTCAAATTTGAAATCTGGCCCCC---CGGGTCCGAGTTGTA
ACCTGCAGAGGATGCCTTCGGCGAGGCGCCGTCCGAGTTCCCTGGAACGGGACGCCGCAG
AGGGTGAGAGCCCCGTGCGGACGGACGCCGAGCCGGTGCAAGGCTCCCTCGACGAGTCGA
GTAGTTTGGGAATGCTGCTCTAAGCGGGAGGTAAACCCCTTCTAAAGCTAAATACCGGCC
AGAGACCGATAGCGCACAAGTAGAGTGATCGAAAGATGAAAAGCACTTTGAAAAGAGAGT
TAAAAAGCACGTGAAATTGTTGAAAGGGAAGCGCTTGTGGCCAGACCCGCGCCCGCCTGA
TCAGCCGTCCCTCGCGGGCGGCGCACTCGGGCGGGTGCGGGCCAGCATCGGCTCGCGGCG
GGGGAGAAAGGCGGCGGGAACGTGGCTCCTCGGAGTGTTATAGCCCGCCGCTACGCCCCC
CAGCGGGCCGAGGTTCGCGCTTCGGCACGGATGCTGGCGTAATGGCCACCAGCGAC
>C._maritima_FCUL280207CF8
GCGAGTGAAGCGGCAACAGCTCAAATTTGAAATCTGGCCCCCTAGGGGGTCCGAGTTGTA
ATTTGCAGAGGATGCTTTTGGCGAGGCGCCGGCCGAGTGCCCTGGAATGGGACGCCGTAG
AGGGTGAGAGCCCCGTACGGCCGGACGTCGAGCCTCTGTAAAGCTCCCTCGACGAGTCGA
GTAGTTTGGGAATGCTGCTCTAAACGGGAGGTAAACCCCTTCTAAAGCTAAATACCGGCC
AGAGACCGATAGCGCACAAGTAGAGTGATCGAAAGATGAAAAGCACTTTGAAAAGAGAGT
TAAACAGCACGTGAAATTGTTGAAAGGGAAGCGCTTGTGGCCAGACTTGCGCCCGGCGGC
TCAGCCGTCCCTCGTGGGCGGTGCACTCCGCCGGGCTCAGGCCAGCATCAGCTCGCTGCT
GGGGAGAAAGGCGGTGGGAACGTGGCTCTTCGGAGTGTTATAGCCCGCCGCCATGCCCTC
CAGCGGGCTGAGGTTCGCGCCTTGGCAAGGATGCTGGCGTAATGGCCATCAGCGAC
>C._maritima_FCUL_CaC1
GCGAGTGAAGCGGCAACAGCTCAAATTTGAAATCTGGCTCCCTAGGGGGTCCGAGTTGTA
ATTTGCAGAGGATGCTTTTGGCGAGGCGCCGGCCGAGTGCCCTGGAATGGGACGCCGTAG
AGGGTGAGAGCCCCGTACGGCCGGACGTCGAGCCTCTGTAAAGCTCCCTCGACGAGTCGA
GTAGTTTGGGAATGCTGCTCTAAACGGGAGGTAAACCCCTTCTAAAGCTAAATACCGGCC
AGAGACCGATAGCGCACAAGTAGAGTGATCGAAAGATGAAAAGCACTTTGAAAAGAGAGT
TAAACAGCACGTGAAATTGTTGAAAGGGAAGCGCTTGTGGCCAGACTTGCGCCCGGCGGC
TCAGCCGTCCCTCGTGGGCGGTGCACTCCGCCGGGCTCAGGCCAGCATCAGCTCGCTGCT
GGGGAGAAAGGCGGTGGGAACGTGGCTCTTCGGAGTGTTATAGCCCGCCGCCATGCCCTC
CAGCGGGCTGAGGTTCGCGCCTTGGCAAGGATGCTGGCGTAATGGCCATCAGCGAC
