# Supplementary material for: Redefining the Genus Corollospora Based on Morphological and Phylogenetic Approaches
Source: J Fungi (Basel). 2023 Aug 11;9(8):841. doi: 10.3390/jof9080841 (PMC10455288; doi:10.3390/jof9080841)
Supplement: Supplementary file 1 [file jof-09-00841-s001.zip › File S1 (Sectorial MSAs)/Alignment 28S_11_Varicosporina ramulosa.fas]

>Varicosporina_ramulosa_PP1232
GCGAGTGAAGCGGCAACAGCTCAAATTTGAAATCTGGCCCCGTCCGGGGTCCGAGTTGTA
ATTTGCAGAGGAT-CTTTCGGCGAGGCGCCTTCCGAGTG-CCTGGAACGGGCCGCCGGAG
AGGGTGAGAGCCCCGTACGGTAGGACGCCGAGCCGGTGTAAAGCTCCCTCGACGAGTCGA
GTAGTTTGGGAATGCTGCTCTAAACGGGAGGTAAACCCCTTCTAAAGCTAAATACCGGCC
AGAGACCGATAGCGCACAAGTAGAGTGATCGAAAGATGAAAAGCACTTTGAAAAGAGAGT
CAAACAGCACGTGAAATTGTTGAAAGGGAAGCGCTTGTGGCCAGACTTGCG-CCCGGCAG
CTCAGCCGTCCCTCGCGGGCGGTGCACTCTGCCGGGCGCAGGCCAGCATCAGCTCGTGGC
GGGGGAGAAAGGCGGCGGGAACGTGGCTCTTCGGAGTGTTATAGCCCGCCGCTATGCCCT
ACCGCGGGCTGAGGTACGC-----GCAAGGATGCTGGCGTAATGGCCATCAGCGAC
>Varicosporina_ramulosa U44092.1_
GCGAGTGAAGCGGCAACAGCTCAAATTTGAAATCTGGCCCCGTCCGGGGTCCGAGTTGTA
ATTTGCAGAGGATGCTTTCGGCGAGGCGCCTTCCGAGTGCCCTGGAACGGGCCGCCGGAG
AGGGTGAGAGCCCCGTACGGTAGGACGCCGAGCCGGTGTAAAGCTCCCTCGACGAGTCGA
GTAGTTTGGGAATGCTGCTCTAAACGGGAGGTAAACCCCTTCTAAAGCTAAATACCGGCC
AGAGACCGATAGCGCACAAGTAGAGTGATCGAAAGATGAAAAGCACTTTGAAAAGAGAGT
CAAACAGCACGTGAAATTGTTGAAAGGGAAGCGCTTGTGGCCAGACTTGCGCCCCGGCAG
CTCAGCCGTCCCTCGCGGGCGGTGCACTCTGCCGGGCGCAGGCCAGCATCAGCTCGTGGC
GGGGGAGAAAGGCGGCGGGAACGTGGCTCTTCGGAGTGTTATAGCCCGCCGCTATGCCCT
ACCGCGGGCTGAGGTACGCGCACCGCAAGGATGCTGGCGTAATGGCCATCAGCGAC
>Varicosporina_ramulosa_NBRC_31325
GCGAGTGAAGCGGCAACAGCTCAAATTTGAAATCTGGCCCCGTCCGGGGTCCGAGTTGTA
ATTTGCAGAGGATGCTTTCGGCGAGGCGCCTTCCGAGTGCCCTGGAACGGGCCGCCGGAG
AGGGTGAGAGCCCCGTACGGTAGGACGCCGAGCCGGTGTAAAGCTCCCTCGACGAGTCGA
GTAGTTTGGGAATGCTGCTCTAAACGGGAGGTAAACCCCTTCTAAAGCTAAATACCGGCC
AGAGACCGATAGCGCACAAGTAGAGTGATCGAAAGATGAAAAGCACTTTGAAAAGAGAGT
CAAACAGCACGTGAAATTGTTGAAAGGGAAGCGCTTGTGGCCAGACTTGCGCCCCGGCAG
CTCAGCCGTCCCTCGCGGGCGGTGCACTCTGCCGGGCGCAGGCCAGCATCAGCTCGTGGC
GGGGGAGAAAGGCGGCGGGAACGTGGCTCTTCGGAGTGTTATAGCCCGCCGCTATGCCCT
ACCGCGGGCTGAGGTACGCGCACCGCAAGGATGCTGGCGTAATGGCCATCAGCGAC
>Varicosporina_ramulosa_CBS_398.65
GCGAGTGAAGCGGCAACAGCTCAAATTTGAAATCTGGCCCCGTCCGGGGTCCGAGTTGTA
ATTTGCAGAGGATGCTTTCGGCGAGGCGCCTTCCGAGTGCCCTGGAACGGGCCGCCGGAG
AGGGTGAGAGCCCCGTACGGTAGGACGCCGAGCCGGTGTAAAGCTCCCTCGACGAGTCGA
GTAGTTTGGGAATGCTGCTCTAAACGGGAGGTAAACCCCTTCTAAAGCTAAATACCGGCC
AGAGACCGATAGCGCACAAGTAGAGTGATCGAAAGATGAAAAGCACTTTGAAAAGAGAGT
CAAACAGCACGTGAAATTGTTGAAAGGGAAGCGCTTGTGGCCAGACTTGCGCCCCGGCAG
CTCAGCCGTCCCTCGCGGGCGGCGCACTCTGCCGGGCGCAGGCCAGCATCAGCTCGTGGC
GGGGGAGAAAGGCGGCGGGAACGTGGCTCTTCGGAGTGTTATAGCCCGCCGCTATGCCCT
GCCGCGGGCTGAGGTACGCGCACCGCAAGGATGCTGGCGTAATGGCCATCAGCGAC
>Varicosporina_ramulosa_NBRC_32163
GCGAGTGAAGCGGCAACAGCTCAAATTTGAAATCTGGCCCCGTCCGGGGTCCGAGTTGTA
ATTTGCAGAGGATGCTTTCGGCGAGGCGCCTTCCGAGTGCCCTGGAACGGGCCGCCGGAG
AGGGTGAGAGCCCCGTACGGTAGGACGCCGAGCCGGTGTAAAGCTCCCTCGACGAGTCGA
GTAGTTTGGGAATGCTGCTCTAAACGGGAGGTAAACCCCTTCTAAAGCTAAATACCGGCC
AGAGACCGATAGCGCACAAGTAGAGTGATCGAAAGATGAAAAGCACTTTGAAAAGAGAGT
CAAACAGCACGTGAAATTGTTGAAAGGGAAGCGCTTGTGGCCAGACTTGCGCCCCGGCAG
CTCAGCCGTCCCTCGCGGGCGGTGCACTCTGCCGGGCGCAGGCCAGCATCAGCTCGTGGC
GGGGGAGAAAGGCGGCGGGAACGTGGCTCTTCGGAGTGTTATAGCCCGCCGCTATGCCCT
ACCGCGGGCTGAGGTACGCGCACCGCAAGGATGCTGGCGTAATGGCCATCAGCGAC
>C._maritima_FCUL280207CF8
GCGAGTGAAGCGGCAACAGCTCAAATTTGAAATCTGGCCCCCTAGGGGGTCCGAGTTGTA
ATTTGCAGAGGATGCTTTTGGCGAGGCGCCGGCCGAGTGCCCTGGAATGGGACGCCGTAG
AGGGTGAGAGCCCCGTACGGCCGGACGTCGAGCCTCTGTAAAGCTCCCTCGACGAGTCGA
GTAGTTTGGGAATGCTGCTCTAAACGGGAGGTAAACCCCTTCTAAAGCTAAATACCGGCC
AGAGACCGATAGCGCACAAGTAGAGTGATCGAAAGATGAAAAGCACTTTGAAAAGAGAGT
TAAACAGCACGTGAAATTGTTGAAAGGGAAGCGCTTGTGGCCAGACTTGCG-CCCGGCGG
CTCAGCCGTCCCTCGTGGGCGGTGCACTCCGCCGGGCTCAGGCCAGCATCAGCTCGCTGC
TGGGGAGAAAGGCGGTGGGAACGTGGCTCTTCGGAGTGTTATAGCCCGCCGCCATGCCCT
CCAGCGGGCTGAGGTTCGCGCAGGGCAAGGATGCTGGCGTAATGGCCATCAGCGAC
>C._maritima_FCUL_CaC1
GCGAGTGAAGCGGCAACAGCTCAAATTTGAAATCTGGCTCCCTAGGGGGTCCGAGTTGTA
ATTTGCAGAGGATGCTTTTGGCGAGGCGCCGGCCGAGTGCCCTGGAATGGGACGCCGTAG
AGGGTGAGAGCCCCGTACGGCCGGACGTCGAGCCTCTGTAAAGCTCCCTCGACGAGTCGA
GTAGTTTGGGAATGCTGCTCTAAACGGGAGGTAAACCCCTTCTAAAGCTAAATACCGGCC
AGAGACCGATAGCGCACAAGTAGAGTGATCGAAAGATGAAAAGCACTTTGAAAAGAGAGT
TAAACAGCACGTGAAATTGTTGAAAGGGAAGCGCTTGTGGCCAGACTTGCG-CCCGGCGG
CTCAGCCGTCCCTCGTGGGCGGTGCACTCCGCCGGGCTCAGGCCAGCATCAGCTCGCTGC
TGGGGAGAAAGGCGGTGGGAACGTGGCTCTTCGGAGTGTTATAGCCCGCCGCCATGCCCT
CCAGCGGGCTGAGGTTCGCGCAGGGCAAGGATGCTGGCGTAATGGCCATCAGCGAC
