# Supplementary material for: Redefining the Genus Corollospora Based on Morphological and Phylogenetic Approaches
Source: J Fungi (Basel). 2023 Aug 11;9(8):841. doi: 10.3390/jof9080841 (PMC10455288; doi:10.3390/jof9080841)
Supplement: Supplementary file 1 [file jof-09-00841-s001.zip › File S1 (Sectorial MSAs)/Alignment 28S_12_C. angusta.fas]

>C._angusta__KUC21246
GGGTGAGAGCCCCGTACGGTTGGCCGCCTAGCCTGTGTAAAGCTCCTTCGACGAGTCGAG
TAGTTTGGGAATGCTGCTCTAAACGGGAGGTACACCCCTTCTAAAGCTAAATACCGGCCA
GAGACCGATAGCGCACAAGTAGAGTGATCGAAAGATGAAAAGCACTTTGAAAAGAGAGTC
AAACAGCACGTGAAATTGTTGAAAGGGAAGCGCTTGTGGCCAGACCTGTCCCGGCAGCTC
AGCCGTCCCTCGTGGGCGGTGCACTCTGCCGGGTGCAGGCCAGCATCAGCTCGTGGCGGG
GGAGAAAGGCAGCGGGAACGTGGCTCTTCGGAGTGTTATAGCCCGCCGCTACGCCCCACC
GCGGGCTGAGGTTCGCGCTCCGCAAGGATGCTGGCGTAATGGCCAT
>C._angusta_KUC21247
GGGTGAGAGCCCCGTACGGTTGGCCGCCTAGCCTGTGTAAAGCTCCTTCGACGAGTCGAG
TAGTTTGGGAATGCTGCTCTAAACGGGAGGTACACCCCTTCTAAAGCTAAATACCGGCCA
GAGACCGATAGCGCACAAGTAGAGTGATCGAAAGATGAAAAGCACTTTGAAAAGAGAGTC
AAACAGCACGTGAAATTGTTGAAAGGGAAGCGCTTGTGGCCAGACCTGTCCCGGCAGCTC
AGCCGTCCCTCGTGGGCGGTGCACTCTGCCGGGTGCAGGCCAGCATCAGCTCGTGGCGGG
GGAGAAAGGCAGCGGGAACGTGGCTCTTCGGAGTGTTATAGCCCGCCGCTACGCCCCACC
GCGGGCTGAGGTTCGCGCTCCGCAAGGATGCTGGCGTAATGGCCAT
>C._angusta__KUC21248
GGGTGAGAGCCCCGTACGGTTGGCCGCCTAGCCTGTGTAAAGCTCCTTCGACGAGTCGAG
TAGTTTGGGAATGCTGCTCTAAACGGGAGGTACACCCCTTCTAAAGCTAAATACCGGCCA
GAGACCGATAGCGCACAAGTAGAGTGATCGAAAGATGAAAAGCACTTTGAAAAGAGAGTC
AAACAGCACGTGAAATTGTTGAAAGGGAAGCGCTTGTGGCCAGACCTGTCCCGGCAGCTC
AGCCGTCCCTCGTGGGCGGTGCACTCTGCCGGGTGCAGGCCAGCATCAGCTCGTGGCGGG
GGAGAAAGGCAGCGGGAACGTGGCTCTTCGGAGTGTTATAGCCCGCCGCTACGCCCCACC
GCGGGCTGAGGTTCGCGCTCCGCAAGGATGCTGGCGTAATGGCCAT
>C._angusta__KUC21249
GGGTGAGAGCCCCGTACGGTTGGCCGCCTAGCCTGTGTAAAGCTCCTTCGACGAGTCGAG
TAGTTTGGGAATGCTGCTCTAAACGGGAGGTACACCCCTTCTAAAGCTAAATACCGGCCA
GAGACCGATAGCGCACAAGTAGAGTGATCGAAAGATGAAAAGCACTTTGAAAAGAGAGTC
AAACAGCACGTGAAATTGTTGAAAGGGAAGCGCTTGTGGCCAGACCTGTCCCGGCAGCTC
AGCCGTCCCTCGTGGGCGGTGCACTCTGCCGGGTGCAGGCCAGCATCAGCTCGTGGCGGG
GGAGAAAGGCAGCGGGAACGTGGCTCTTCGGAGTGTTATAGCCCGCCGCTACGCCCCACC
GCGGGCTGAGGTTCGCGCTCCGCAAGGATGCTGGCGTAATGGCCAT
>C._angusta_KUC21250
GGGTGAGAGCCCCGTACGGTTGGCCGCCTAGCCTGTGTAAAGCTCCTTCGACGAGTCGAG
TAGTTTGGGAATGCTGCTCTAAACGGGAGGTACACCCCTTCTAAAGCTAAATACCGGCCA
GAGACCGATAGCGCACAAGTAGAGTGATCGAAAGATGAAAAGCACTTTGAAAAGAGAGTC
AAACAGCACGTGAAATTGTTGAAAGGGAAGCGCTTGTGGCCAGACCTGTCCCGGCAGCTC
AGCCGTCCCTCGTGGGCGGTGCACTCTGCCGGGTGCAGGCCAGCATCAGCTCGTGGCGGG
GGAGAAAGGCAGCGGGAACGTGGCTCTTCGGAGTGTTATAGCCCGCCGCTACGCCCCACC
GCGGGCTGAGGTTCGCGCTCCGCAAGGATGCTGGCGTAATGGCCAT
>C._angusta_KUC21251
GGGTGAGAGCCCCGTACGGTTGGCCGCCTAGCCTGTGTAAAGCTCCTTCGACGAGTCGAG
TAGTTTGGGAATGCTGCTCTAAACGGGAGGTACACCCCTTCTAAAGCTAAATACCGGCCA
GAGACCGATAGCGCACAAGTAGAGTGATCGAAAGATGAAAAGCACTTTGAAAAGAGAGTC
AAACAGCACGTGAAATTGTTGAAAGGGAAGCGCTTGTGGCCAGACCTGTCCCGGCAGCTC
AGCCGTCCCTCGTGGGCGGTGCACTCTGCCGGGTGCAGGCCAGCATCAGCTCGTGGCGGG
GGAGAAAGGCAGCGGGAACGTGGCTCTTCGGAGTGTTATAGCCCGCCGCTACGCCCCACC
GCGGGCTGAGGTTCGCGCTCCGCAAGGATGCTGGCGTAATGGCCAT
>C. angusta__KUC21252
GGGTGAGAGCCCCGTACGGTTGGCCGCCTAGCCTGTGTAAAGCTCCTTCGACGAGTCGAG
TAGTTTGGGAATGCTGCTCTAAACGGGAGGTACACCCCTTCTAAAGCTAAATACCGGCCA
GAGACCGATAGCGCACAAGTAGAGTGATCGAAAGATGAAAAGCACTTTGAAAAGAGAGTC
AAACAGCACGTGAAATTGTTGAAAGGGAAGCGCTTGTGGCCAGACCTGTCCCGGCAGCTC
AGCCGTCCCTCGTGGGCGGTGCACTCTGCCGGGTGCAGGCCAGCATCAGCTCGTGGCGGG
GGAGAAAGGCAGCGGGAACGTGGCTCTTCGGAGTGTTATAGCCCGCCGCTACGCCCCACC
GCGGGCTGAGGTTCGCGCTCCGCAAGGATGCTGGCGTAATGGCCAT
>C._angusta__KUC21254
GGGTGAGAGCCCCGTACGGTTGGCCGCCTAGCCTGTGTAAAGCTCCTTCGACGAGTCGAG
TAGTTTGGGAATGCTGCTCTAAACGGGAGGTACACCCCTTCTAAAGCTAAATACCGGCCA
GAGACCGATAGCGCACAAGTAGAGTGATCGAAAGATGAAAAGCACTTTGAAAAGAGAGTC
AAACAGCACGTGAAATTGTTGAAAGGGAAGCGCTTGTGGCCAGACCTGTCCCGGCAGCTC
AGCCGTCCCTCGTGGGCGGTGCACTCTGCCGGGTGCAGGCCAGCATCAGCTCGTGGCGGG
GGAGAAAGGCAGCGGGAACGTGGCTCTTCGGAGTGTTATAGCCCGCCGCTACGCCCCACC
GCGGGCTGAGGTTCGCGCTCCGCAAGGATGCTGGCGTAATGGCCAT
>C._angusta__KUC21255
GGGTGAGAGCCCCGTACGGTTGGCCGCCTAGCCTGTGTAAAGCTCCTTCGACGAGTCGAG
TAGTTTGGGAATGCTGCTCTAAACGGGAGGTACACCCCTTCTAAAGCTAAATACCGGCCA
GAGACCGATAGCGCACAAGTAGAGTGATCGAAAGATGAAAAGCACTTTGAAAAGAGAGTC
AAACAGCACGTGAAATTGTTGAAAGGGAAGCGCTTGTGGCCAGACCTGTCCCGGCAGCTC
AGCCGTCCCTCGTGGGCGGTGCACTCTGCCGGGTGCAGGCCAGCATCAGCTCGTGGCGGG
GGAGAAAGGCAGCGGGAACGTGGCTCTTCGGAGTGTTATAGCCCGCCGCTACGCCCCACC
GCGGGCTGAGGTTCGCGCTCCGCAAGGATGCTGGCGTAATGGCCAT
>C._angusta__KUC21256
GGGTGAGAGCCCCGTACGGTTGGCCGCCTAGCCTGTGTAAAGCTCCTTCGACGAGTCGAG
TAGTTTGGGAATGCTGCTCTAAACGGGAGGTACACCCCTTCTAAAGCTAAATACCGGCCA
GAGACCGATAGCGCACAAGTAGAGTGATCGAAAGATGAAAAGCACTTTGAAAAGAGAGTC
AAACAGCACGTGAAATTGTTGAAAGGGAAGCGCTTGTGGCCAGACCTGTCCCGGCAGCTC
AGCCGTCCCTCGTGGGCGGTGCACTCTGCCGGGTGCAGGCCAGCATCAGCTCGTGGCGGG
GGAGAAAGGCAGCGGGAACGTGGCTCTTCGGAGTGTTATAGCCCGCCGCTACGCCCCACC
GCGGGCTGAGGTTCGCGCTCCGCAAGGATGCTGGCGTAATGGCCAT
>C._angusta_KUC21257
GGGTGAGAGCCCCGTACGGTTGGCCGCCTAGCCTGTGTAAAGCTCCTTCGACGAGTCGAG
TAGTTTGGGAATGCTGCTCTAAACGGGAGGTACACCCCTTCTAAAGCTAAATACCGGCCA
GAGACCGATAGCGCACAAGTAGAGTGATCGAAAGATGAAAAGCACTTTGAAAAGAGAGTC
AAACAGCACGTGAAATTGTTGAAAGGGAAGCGCTTGTGGCCAGACCTGTCCCGGCAGCTC
AGCCGTCCCTCGTGGGCGGTGCACTCTGCCGGGTGCAGGCCAGCATCAGCTCGTGGCGGG
GGAGAAAGGCAGCGGGAACGTGGCTCTTCGGAGTGTTATAGCCCGCCGCTACGCCCCACC
GCGGGCTGAGGTTCGCGCTCCGCAAGGATGCTGGCGTAATGGCCAT
>C._angusta__KUC21258
GGGTGAGAGCCCCGTACGGTTGGCCGCCTAGCCTGTGTAAAGCTCCTTCGACGAGTCGAG
TAGTTTGGGAATGCTGCTCTAAACGGGAGGTACACCCCTTCTAAAGCTAAATACCGGCCA
GAGACCGATAGCGCACAAGTAGAGTGATCGAAAGATGAAAAGCACTTTGAAAAGAGAGTC
AAACAGCACGTGAAATTGTTGAAAGGGAAGCGCTTGTGGCCAGACCTGTCCCGGCAGCTC
AGCCGTCCCTCGTGGGCGGTGCACTCTGCCGGGTGCAGGCCAGCATCAGCTCGTGGCGGG
GGAGAAAGGCAGCGGGAACGTGGCTCTTCGGAGTGTTATAGCCCGCCGCTACGCCCCACC
GCGGGCTGAGGTTCGCGCTCCGCAAGGATGCTGGCGTAATGGCCAT
>C._angusta_KUC21260
GGGTGAGAGCCCCGTACGGTTGGCCGCCTAGCCTGTGTAAAGCTCCTTCGACGAGTCGAG
TAGTTTGGGAATGCTGCTCTAAACGGGAGGTACACCCCTTCTAAAGCTAAATACCGGCCA
GAGACCGATAGCGCACAAGTAGAGTGATCGAAAGATGAAAAGCACTTTGAAAAGAGAGTC
AAACAGCACGTGAAATTGTTGAAAGGGAAGCGCTTGTGGCCAGACCTGTCCCGGCAGCTC
AGCCGTCCCTCGTGGGCGGTGCACTCTGCCGGGTGCAGGCCAGCATCAGCTCGTGGCGGG
GGAGAAAGGCAGCGGGAACGTGGCTCTTCGGAGTGTTATAGCCCGCCGCTACGCCCCACC
GCGGGCTGAGGTTCGCGCTCCGCAAGGATGCTGGCGTAATGGCCAT
>C._angusta_NBRC32101T
GGGTGAGAGCCCCGTACGGTTGGCCGCCTAGCCTGTGTAAAGCTCCTTCGACGAGTCGAG
TAGTTTGGGAATGCTGCTCTAAACGGGAGGTACACCCCTTCTAAAGCTAAATACCGGCCA
GAGACCGATAGCGCACAAGTAGAGTGATCGAAAGATGAAAAGCACTTTGAAAAGAGAGTC
AAACAGCACGTGAAATTGTTGAAAGGGAAGCGCTTGTGGCCAGACCTGTCCCGGCAGCTC
AGCCGTCCCTCGTGGGCGGTGCACTCTGCCGGGTGCAGGCCAGCATCAGCTCGTGGCGGG
GGAGAAAGGCAGCGGGAACGTGGCTCTTCGGAGTGTTATAGCCCGCCGCTACGCCCCACC
GCGGGCTGAGGTTCGCGCTCCGCAAGGATGCTGGCGTAATGGCCAT
>C._angusta_NBRC32100
GGGTGAGAGCCCCGTACGGTTGGCCGCCTAGCCTGTGTAAAGCTCCTTCGACGAGTCGAG
TAGTTTGGGAATGCTGCTCTAAACGGGAGGTACACCCCTTCTAAAGCTAAATACCGGCCA
GAGACCGATAGCGCACAAGTAGAGTGATCGAAAGATGAAAAGCACTTTGAAAAGAGAGTC
AAACAGCACGTGAAATTGTTGAAAGGGAAGCGCTTGTGGCCAGACCTGTCCCGGCAGCTC
AGCCGTCCCTCGTGGGCGGTGCACTCTGCCGGGTGCAGGCCAGCATCAGCTCGTGGCGGG
GGAGAAAGGCAGCGGGAACGTGGCTCTTCGGAGTGTTATAGCCCGCCGCTACGCCCCACC
GCGGGCTGAGGTTCGCGCTCCGCAAGGATGCTGGCGTAATGGCCAT
>C._angusta_NBRC32102
GGGTGAGAGCCCCGTACGGTTGGCCGCCTAGCCTGTGTAAAGCTCCTTCGACGAGTCGAG
TAGTTTGGGAATGCTGCTCTAAACGGGAGGTACACCCCTTCTAAAGCTAAATACCGGCCA
GAGACCGATAGCGCACAAGTAGAGTGATCGAAAGATGAAAAGCACTTTGAAAAGAGAGTC
AAACAGCACGTGAAATTGTTGAAAGGGAAGCGCTTGTGGCCAGACCTGTCCCGGCAGCTC
AGCCGTCCCTCGTGGGCGGTGCACTCTGCCGGGTGCAGGCCAGCATCAGCTCGTGGCGGG
GGAGAAAGGCAGCGGGAACGTGGCTCTTCGGAGTGTTATAGCCCGCCGCTACGCCCCACC
GCGGGCTGAGGTTCGCGCTCCGCAAGGATGCTGGCGTAATGGCCAT
>C._angusta_AFTOL-ID_5010
GGGTGAGAGCCCCGTACG-----------------TGTAAAGCTCCTTCGACGAGTCGAG
TAGTTTGGGAATGCTGCTCTAAACGGGAGGTACACCCCTTCTAAAGCTAAATACCGGCCA
GAGACCGATAGCGCACAAGTAGAGTGATCGAAAGATGAAAAGCACTTTGAAAAGAGAGTC
AAACAGCACGTGAAATTGTTGAAAGGGAAGCGCTTGTGGCCAGACCTGT---------TC
AGTCGT----------GGGTGCACTCTGCCG----CAGGCCAGCATCAGCTCGTGGCGGG
GGAGAAAGGCGGCGGGAACGTGGCTCT--GGAGTGTTATAG--------TACGCCCCACC
GCGGGCTGAGGTTCGCGCTCCGCAAGGATGCTGGCGTAATGGCCAT
>C. angusta_PP3903
GGGTGAGAGCCCCGTACGGTTGGCCGCNTAGCCTGTGTAAAGCTCCTTCGACGAGTCGAG
TAGTTTGGGAATGCTGCTCTAAACGGGAGGTACACCCCTTCTAAAGCTAAATACCGGCCA
GAGACCGATAGCGCACAAGTAGAGTGATCGAAAGATGAAAAGCACTTTGAAAAGAGAGTC
AAACAGCACGTGAAATTGTTGAAAGGGAAGCGCTTGTGGCCAGACCTGTCCCGGCAGCTC
AGCCGTCCCTCGTGGGCGGTGCACTCTGCCGGGTGCAGGCCAGCATCAGCTCGTGGCGGG
GGAGAAAGGCAGCGGGAACGTGGCTCTTCGGAGTGTTATAGCCCGCCGCTACGCCCCACC
GCGGGCTGAGGTTCGCGCT----AAGGATGCTGGCGTAATGGCCAT
>C._angusta_(AY305031.1)
GGGTGAGAGCCCCGTACGGTTGGCCGCCTAGCCTGTGTAAAGCTCCTTCGACGAGTCGAG
TAGTTTGGGAATGCTGCTCTAAACGGGAGGTACACCCCTTCTAAAGCTAAATACCGGCCA
GAGACCGATAGCGCACAAGTAGAGTGATCGAAAGATGAAAAGCACTTTGAAAAGAGAGTC
AAACAGCACGTGAAATTGTTGAAAGGGAAGCGCTTGTGGCCAGACCTGTCCCGGCAGCTC
AGCCGTCCCTCGTGGGCGGTGCACTCTGCCGGGTGCAGGCCAGCATCAGCTCGTGGCGGG
GGAGAAAGGCGGCGGGAACGTGGCTCTTCGGAGTGTTATAGCCCGCCGCTACGCCCCACC
GCGGGCTGAGGTTCGCGCTCCGCAAGGATGCTGGCGTAATGGCCAT
>C._maritima_FCUL280207CF8
GGGTGAGAGCCCCGTACGGCCGGACGTCGAGCCTCTGTAAAGCTCCCTCGACGAGTCGAG
TAGTTTGGGAATGCTGCTCTAAACGGGAGGTAAACCCCTTCTAAAGCTAAATACCGGCCA
GAGACCGATAGCGCACAAGTAGAGTGATCGAAAGATGAAAAGCACTTTGAAAAGAGAGTT
AAACAGCACGTGAAATTGTTGAAAGGGAAGCGCTTGTGGCCAGACTTGCCCCGGCGGCTC
AGCCGTCCCTCGTGGGCGGTGCACTCCGCCGGGCTCAGGCCAGCATCAGCTCGCTGCTGG
GGAGAAAGGCGGTGGGAACGTGGCTCTTCGGAGTGTTATAGCCCGCCGCCATGCCCTCCA
GCGGGCTGAGGTTCGCGCCTTGCAAGGATGCTGGCGTAATGGCCAT
>C. maritima FCUL CaC1
GGGTGAGAGCCCCGTACGGCCGGACGTCGAGCCTCTGTAAAGCTCCCTCGACGAGTCGAG
TAGTTTGGGAATGCTGCTCTAAACGGGAGGTAAACCCCTTCTAAAGCTAAATACCGGCCA
GAGACCGATAGCGCACAAGTAGAGTGATCGAAAGATGAAAAGCACTTTGAAAAGAGAGTT
AAACAGCACGTGAAATTGTTGAAAGGGAAGCGCTTGTGGCCAGACTTGCCCCGGCGGCTC
AGCCGTCCCTCGTGGGCGGTGCACTCCGCCGGGCTCAGGCCAGCATCAGCTCGCTGCTGG
GGAGAAAGGCGGTGGGAACGTGGCTCTTCGGAGTGTTATAGCCCGCCGCCATGCCCTCCA
GCGGGCTGAGGTTCGCGCCTTGCAAGGATGCTGGCGTAATGGCCAT
