# Supplementary material for: Redefining the Genus Corollospora Based on Morphological and Phylogenetic Approaches
Source: J Fungi (Basel). 2023 Aug 11;9(8):841. doi: 10.3390/jof9080841 (PMC10455288; doi:10.3390/jof9080841)
Supplement: Supplementary file 1 [file jof-09-00841-s001.zip › File S1 (Sectorial MSAs)/Alignment 28S_13_C. marina+C. luteola.fas]

>Sigmoidea_marina__AFTOL-ID_5008
GCGAGTGAAGCGGCAACAGCTCAAATTTGAAATCTGGCTCCTT-GCGGGTCCGAGTTGTAATTTGCAGAGGATGCTTTTGGCGAGGCGCCTTCCGAGTTCCCTGGAACGGGACGCCGGAGAGGGTGAGAGCCCCGTAC-----------------CTGTAAAGCTCCTTCGACGAGTCGAGTAGTTTGGGAATGCTGCTCTAAACGGGAGGTAAACCCCTTCTAAAGCTAAATACCGGCCAGAGACCGATAGCGCACAAGTAGAGTGATCGAAAGATGAAAAGCACTTTGAAAAGAGAGTCAAACAGCACGTGAAATTGTTGAAAGGGAAGCGCTTGTGGCCAGACCTG-----------------GTCAATCGTG---GGTGCACTCTGCCG----CAGGCCAGCATCAGCTCGTGGCGGGGGAGAAAGGCGGCGGGAACGTGGCTCT--GGAGTGTTATAG--------TACGCCCCACCGCGGGCTGAGGTTCGCGCTCCGCAAGGATGCTGGCGTAATGGCCATCAGCGAC
>Sigmoidea_marina_(DQ104811.1)
GCGAGTGAAGCGGCAACAGCTCAAATTTGAAATCTGGCTCCTTAGCGGGTCCGAGTTGTAATTTGCAGAGGATGCTTTTGGCGAGGCGCCTTCCGAGTTCCCTGGAACGGGACGCCGGAGAGGGTGAGAGCCCCGTACGGTCGGTCGCCTAGCCTCTGTAAAGCTCCTTCGACGAGTCGAGTAGTTTGGGAATGCTGCTCTAAACGGGAGGTAAACCCCTTCTAAAGCTAAATACCGGCCAGAGACCGATAGCGCACAAGTAGAGTGATCGAAAGATGAAAAGCACTTTGAAAAGAGAGTCAAACAGCACGTGAAATTGTTGAAAGGGAAGCGCTTGTGGCCAGACCTGGGCCCGGCAGCTCAACCGTCCCTCGTGGGCGGTGCACTCTGCCGGGTGCAGGCCAGCATCAGCTCGTGGCGGGGGAGAAAGGCGGCGGGAACGTGGCTCTTCGGAGTGTTATAGCCCGCCGCTACGCCCCACCGCGGGCTGAGGTTCGCGCTCCGCAAGGATGCTGGCGTAATGGCCATCAGCGAC
>Halosigmoidea_marina_NBRC103271T
GCGAGTGAAGCGGCAACAGCTCAAATTTGAAATCTGGCTCCTTAGCGGGTCCGAGTTGTAATTTGCAGAGGATGCTTTTGGCGAGGCGCCTTCCGAGTTCCCTGGAACGGGACGCCGGAGAGGGTGAGAGCCCCGTACGGTCGGTCGCCTAGCCTCTGTAAAGCTCCTTCGACGAGTCGAGTAGTTTGGGAATGCTGCTCTAAACGGGAGGTAAACCCCTTCTAAAGCTAAATACCGGCCAGAGACCGATAGCGCACAAGTAGAGTGATCGAAAGATGAAAAGCACTTTGAAAAGAGAGTCAAACAGCACGTGAAATTGTTGAAAGGGAAGCGCTTGTGGCCAGACCTGGGCCCGGCAGCTCAACCGTCCCTCGTGGGCGGTGCACTCTGCCGGGTGCAGGCCAGCATCAGCTCGTGGCGGGGGAGAAAGGCGGCGGGAACGTGGCTCTTCGGAGTGTTATAGCCCGCCGCTACGCCCCACCGCGGGCTGAGGTTCGCGCTCCGCAAGGATGCTGGCGTAATGGCCATCAGCGAC
>Corollospora_luteola_NBRC_31315
GCGAGTGAAGCGGCAACAGCTCAAATTTGAAATCTGGCTCCCTTGCGGGTCCGAGTTGTAATTTGCAGAGGATGCTTTTGGCGAGGCGCCTTCCGAGTTCCCTGGAACGGGACGCCGGAGAGGGTGAGAGCCCCGTACGGTCGGTCGCCTAGCCTCTGTAAAGCTCCTTCGACGAGTCGAGTAGTTTGGGAATGCTGCTCTAAACGGGAGGTAAACCCCTTCTAAAGCTAAATACCGGCCAGAGACCGATAGCGCACAAGTAGAGTGATCGAAAGATGAAAAGCACTTTGAAAAGAGAGTCAAACAGCACGTGAAATTGTTGAAAGGGAAGCGCTTGTGGCCAGACCTGGGCCCGGCAGCTCAGCCGTCCCTCGTGGGCGGTGCACTCTGCCGGGTGCAGGCCAGCATCAGCTCGTGGCGGGGGAGAAAGGCGGCGGGAACGTGGCTCTTCGGAGTGTTATAGCCCGCCGCTACGCCCCACCGCGGGCTGAGGTTCGCGCTCCGCAAGGATGCTGGCGTAATGGCCATCAGCGAC
>Corollospora_luteola__NBRC_31316
GCGAGTGAAGCGGCAACAGCTCAAATTTGAAATCTGGCTCCCTTGCGGGTCCGAGTTGTAATTTGCAGAGGATGCTTTTGGCGAGGCGCCTTCCGAGTTCCCTGGAACGGGACGCCGGAGAGGGTGAGAGCCCCGTACGGTCGGTCGCCTAGCCTCTGTAAAGCTCCTTCGACGAGTCGAGTAGTTTGGGAATGCTGCTCTAAACGGGAGGTAAACCCCTTCTAAAGCTAAATACCGGCCAGAGACCGATAGCGCACAAGTAGAGTGATCGAAAGATGAAAAGCACTTTGAAAAGAGAGTCAAACAGCACGTGAAATTGTTGAAAGGGAAGCGCTTGTGGCCAGACCTGGGCCCGGCAGCTCAGCCGTCCCTCGTGGGCGGTGCACTCTGCCGGGTGCAGGCCAGCATCAGCTCGTGGCGGGGGAGAAAGGCGGCGGGAACGTGGCTCTTCGGAGTGTTATAGCCCGCCGCTACGCCCCACCGCGGGCTGAGGTTCGCGCTCCGCAAGGATGCTGGCGTAATGGCCATCAGCGAC
>Corollospora_luteola_(DQ104809.1)
GCGAGTGAAGCGGCAACAGCTCAAATTTGAAATCTGGCTCCCTTGCGGGTCCGAGTTGTAATTTGCAGAGGATGCTTTTGGCGAGGCGCCTTCCGAGTTCCCTGGAACGGGACGCCGGAGAGGGTGAGAGCCCCGTACGGTCGGTCGCCTAGCCTCTGTAAAGCTCCTTCGACGAGTCGAGTAGTTTGGGAATGCTGCTCTAAACGGGAGGTAAACCCCTTCTAAAGCTAAATACCGGCCAGAGACCGATAGCGCACAAGTAGAGTGATCGAAAGATGAAAAGCACTTTGAAAAGAGAGTCAAACAGCACGTGAAATTGTTGAAAGGGAAGCGCTTGTGGCCAGACCTGGGCCCGGCAGCTCAGCCGTCCCTCGTGGGCGGTGCACTCTGCCGGGTGCAGGCCAGCATCAGCTCGTGGCGGGGGAGAAAGGCGGCGGGAACGTGGCTCTTCGGAGTGTTATAGCCCGCCGCTACGCCCCACCGCGGGCTGAGGTTCGCGCTCCGCAAGGATGCTGGCGTAATGGCCATCAGCGAC
>C._maritima_FCUL280207CF8
GCGAGTGAAGCGGCAACAGCTCAAATTTGAAATCTGGCCCCCTAGGGGGTCCGAGTTGTAATTTGCAGAGGATGCTTTTGGCGAGGCGCCGGCCGAGTGCCCTGGAATGGGACGCCGTAGAGGGTGAGAGCCCCGTACGGCCGGACGTCGAGCCTCTGTAAAGCTCCCTCGACGAGTCGAGTAGTTTGGGAATGCTGCTCTAAACGGGAGGTAAACCCCTTCTAAAGCTAAATACCGGCCAGAGACCGATAGCGCACAAGTAGAGTGATCGAAAGATGAAAAGCACTTTGAAAAGAGAGTTAAACAGCACGTGAAATTGTTGAAAGGGAAGCGCTTGTGGCCAGACTTGCGCCCGGCGGCTCAGCCGTCCCTCGTGGGCGGTGCACTCCGCCGGGCTCAGGCCAGCATCAGCTCGCTGCTGGGGAGAAAGGCGGTGGGAACGTGGCTCTTCGGAGTGTTATAGCCCGCCGCCATGCCCTCCAGCGGGCTGAGGTTCGCGCCTTGCAAGGATGCTGGCGTAATGGCCATCAGCGAC
>C._maritima_FCUL_CaC1
GCGAGTGAAGCGGCAACAGCTCAAATTTGAAATCTGGCTCCCTAGGGGGTCCGAGTTGTAATTTGCAGAGGATGCTTTTGGCGAGGCGCCGGCCGAGTGCCCTGGAATGGGACGCCGTAGAGGGTGAGAGCCCCGTACGGCCGGACGTCGAGCCTCTGTAAAGCTCCCTCGACGAGTCGAGTAGTTTGGGAATGCTGCTCTAAACGGGAGGTAAACCCCTTCTAAAGCTAAATACCGGCCAGAGACCGATAGCGCACAAGTAGAGTGATCGAAAGATGAAAAGCACTTTGAAAAGAGAGTTAAACAGCACGTGAAATTGTTGAAAGGGAAGCGCTTGTGGCCAGACTTGCGCCCGGCGGCTCAGCCGTCCCTCGTGGGCGGTGCACTCCGCCGGGCTCAGGCCAGCATCAGCTCGCTGCTGGGGAGAAAGGCGGTGGGAACGTGGCTCTTCGGAGTGTTATAGCCCGCCGCCATGCCCTCCAGCGGGCTGAGGTTCGCGCCTTGCAAGGATGCTGGCGTAATGGCCATCAGCGAC
