# Supplementary material for: Redefining the Genus Corollospora Based on Morphological and Phylogenetic Approaches
Source: J Fungi (Basel). 2023 Aug 11;9(8):841. doi: 10.3390/jof9080841 (PMC10455288; doi:10.3390/jof9080841)
Supplement: Supplementary file 1 [file jof-09-00841-s001.zip › File S1 (Sectorial MSAs)/Alignment 28S_14_C. colossa.fas]

>C. colossa NBRC 32105
GCGAGTGAAGCGGCAACAGCTCAAATTTGAAATCTGGCCCCCCGC-GGGTCCGAGTTGTA
ATTTGCAGAGGATGCTTTGGGCGAGGGACCTTCCGAGTTTCCTGGAACGGGACGCCAGAG
AGGGTGAGAGCCCCGTACGGTCGGACCCCGAGCCCGCGTAAAGCTCCCTCGAAGAGTCGA
GTAGTTTGGGAATGCTGCTCCAAGCGGGAGGTAAACCCCTTCTAAAGCTAAATACCTGCC
AGAGACCGATAGCGCACAAGTAGAGTGATCGAAAGATGAAAAGCACTTTGGAAAGAGAGT
CAAACAGCACGTGAAATTGTTGAAAGGGAAGCGCTTGCGGCCAGACCTGCGCGCCGCGGC
TCAGCCGTCCCTCGCGGGCGGTGCACTCCGCGGCGTGCAGGCCAGCATCGTCTCGCGGTC
GGGAACAAGGGCGGTGGGAACGTGGCTCCCCGGAGTGTTATAGCCCGCCGCTACGCCCCT
CCGCGGGTCGAGGAACGCGCCCTTGGGCAAGGATGCTGGCGTAATGGTCGCCAGCGAC
>C.colossa NBRC 32103
GCGAGTGAAGCGGCAACAGCTCAAATTTGAAATCTGGCCTCCCCCGGGGTCCGAGTTGTA
ATTTGCAGAGGATGCTTTGGGCGAGGGACCTTCCGAGTTTCCTGGAACGGGACGCCACAG
AGGGTGAGAGCCCCGTCTGGTCGGTCTCCGAGCCCGTGTACAGCTCCCTCGAAGAGTCGA
GTAGTTTGGGAATGCTGCTCTAAGCGGGAGGTAAACCCCTTCTAAAGCTAAATATCTGCC
AGAGACCGATAGCGCACAAGTAGAGTGATCGAAAGATGAAAAGCACTTTGAAAAGAGAGT
CAAACAGCACGTGAAATTGTTGAAAGGGAAGCGCTTGCGGCCAGACCTGCGCCCGACGGC
TCAGCCGTCCCTCGCGGGCGGTGCACTCCGGCGGGTGCAGGCCAGCATCGGCTTGCGGGC
GGGGAGAAAGGCGGCGGGAACGTGGCTCCTAGGAGTGTTATAGCCCACCGTCACGCCCGC
CTGCAGGTCGAGGAACGCGTCCCGGGGCAAGGATGCTGGCGTAATGGCCGTCAGCGAC
>C. colossa PP3904
GC---TGAAA-CTTAACTACCCTAATTTGAAATCTATTCGCCCAGGGGGTCCGAATTGTA
ATTTGCAAAGGATGC-TTGGGCGA----CCTTCCGAGT-CCCTGGAACGGGACGCCACAG
AGGGTGAGAGCCCCGTCTGGTCGGTCTCCGAGCCCGTGTACAGCTCCCTCGAAGAGTCGA
GTAGTTTGGGAATGCTGCTCTAAGCGGGAGGTAAACCCCTTCTAAAGCTAAATATCTGCC
AGAGACCGATAGCGCACAAGTANAGTGATCGAAAGATGAAAATCACTTTGAAAAGAGAGT
CAGACAGCACGTGAAATTGTTGAAAGGGAAGCGCTTGCGGGCAGACCTGTGCCCGACGGC
TCANCCGTCCCTCCCGGGCGGTGCACTCCG--GGGTGGAGGCCAGCATCGGCTTGCGGG-
GGGGAGAAAGGCGGCGGGAACGTGGCTCCTATGAGTGTTATAGCCCACCGTCACGCCCGC
CTGCAGTC--AGGAACGCGT-------CAAGGATGCTGGCGTAATGGGCGTCANCGAC
>C. colossa NBRC 106650
GCGAGTGAAGCGGCAACAGCTCAAATTTGAAATCTGGCCCCCAGC-GGGTCCGAGTTGTA
ATTTGCAGAGGATGCCTTGGGCGAGGGACCTTCCGAGTTTCCTGGAACGGGACGCCAGAG
AGGGTGAGAGCCCCGTACGGTCGGACCCCTAGCCCGTGTAAGGCTCCCTCGAAGAGTCGA
GTAGTTTGGGAATGCTGCTCCAAGCGGGAGGTAAACCCCTTCTAAAGCTAAATACCTGCC
AGAGACCGATAGCGCACAAGTAGAGTGATCGAAAGATGAAAAGCACTTTGGAAAGAGAGT
CAAACAGCACGTGAAATTGTTGAAAGGGAAGCGCCTGCGGCCAGACCTGCGCGCTGCGGC
TCAGCCGTCCCTCGCGGGCGGTGCACTCCGCGGCGTGCAGGCCAGCATCGTCTCGCCGGG
GGGAACAAGGGCGGTGGGAACGTGGCTCCCCGGAGTGTTATAGCCCGCCGCTACGCCCCC
CAGCGGGTCGAGGAACGCGCCCTGGGGCAAGGATGCTGGCGTAATGGTCGCCGGCGAC
>C. maritima FCUL 280207CF8
GCGAGTGAAGCGGCAACAGCTCAAATTTGAAATCTGGCCCCCTAGGGGGTCCGAGTTGTA
ATTTGCAGAGGATGCTTTTGGCGAGGCGCCGGCCGAGTGCCCTGGAATGGGACGCCGTAG
AGGGTGAGAGCCCCGTACGGCCGGACGTCGAGCCTCTGTAAAGCTCCCTCGACGAGTCGA
GTAGTTTGGGAATGCTGCTCTAAACGGGAGGTAAACCCCTTCTAAAGCTAAATACCGGCC
AGAGACCGATAGCGCACAAGTAGAGTGATCGAAAGATGAAAAGCACTTTGAAAAGAGAGT
TAAACAGCACGTGAAATTGTTGAAAGGGAAGCGCTTGTGGCCAGACTTGCGCCCGGCGGC
TCAGCCGTCCCTCGTGGGCGGTGCACTCCGCCGGGCTCAGGCCAGCATCAGCTCGCTGCT
GGGGAGAAAGGCGGTGGGAACGTGGCTCTTCGGAGTGTTATAGCCCGCCGCCATGCCCTC
CAGCGGGCTGAGGTTCGCGCCTTAGGGCAAGGATGCTGGCGTAATGGCCATCAGCGAC
>C. maritima FCUL CaC1
GCGAGTGAAGCGGCAACAGCTCAAATTTGAAATCTGGCTCCCTAGGGGGTCCGAGTTGTA
ATTTGCAGAGGATGCTTTTGGCGAGGCGCCGGCCGAGTGCCCTGGAATGGGACGCCGTAG
AGGGTGAGAGCCCCGTACGGCCGGACGTCGAGCCTCTGTAAAGCTCCCTCGACGAGTCGA
GTAGTTTGGGAATGCTGCTCTAAACGGGAGGTAAACCCCTTCTAAAGCTAAATACCGGCC
AGAGACCGATAGCGCACAAGTAGAGTGATCGAAAGATGAAAAGCACTTTGAAAAGAGAGT
TAAACAGCACGTGAAATTGTTGAAAGGGAAGCGCTTGTGGCCAGACTTGCGCCCGGCGGC
TCAGCCGTCCCTCGTGGGCGGTGCACTCCGCCGGGCTCAGGCCAGCATCAGCTCGCTGCT
GGGGAGAAAGGCGGTGGGAACGTGGCTCTTCGGAGTGTTATAGCCCGCCGCCATGCCCTC
CAGCGGGCTGAGGTTCGCGCCTTAGGGCAAGGATGCTGGCGTAATGGCCATCAGCGAC
