# Supplementary material for: Redefining the Genus Corollospora Based on Morphological and Phylogenetic Approaches
Source: J Fungi (Basel). 2023 Aug 11;9(8):841. doi: 10.3390/jof9080841 (PMC10455288; doi:10.3390/jof9080841)
Supplement: Supplementary file 1 [file jof-09-00841-s001.zip › File S1 (Sectorial MSAs)/Alignment 28S_15 _C. filiformis.fas]

>Corollospora filiformis CBS 125146
GCGAGTGAAGCGGCAACAGCTCAAATTTGAAATCTGGCCCCGCCTGCCGGGGCCCGAGTT
GTTATTTGCAGAGGATGCCTTGGGCGACGCGCCGGTCGAGTGCCCTGGAATGGGCCGCCG
TAGAGGGTGAGAGCCCCGTACGGCCGGACGCCCAGCCCGCTGTAAGGCTCCCTCGAAGAG
TCGAGTAGCTTGGGAATGCTGCTCTAATCTGGAGGTAAACCCCTTCTAAAGCTAAATACT
CGCCGGAGACCGATTGCGCACAAGTAGAGTGATCGAAAGATGAAAAGCACTTTGAAAAGA
GAGTCAAACAGCACGTGAAATTGTTGAAAGGGAAGCGCTTGCGGCCAGACTTGCGCCCCG
GCGGCTCAGTCGTCCCCTGTGGGCGGCTCACTCCGCCGGGCGCAGGCCAGCATCAGTTCG
TGGTCGGGGGGAAAGGCGGCGGGAACGTGGCTCCTAGGAGTGTTACAGCCCGCCGCTACG
CCCGCCCGCGGACTGAGGTCCGCGCCC
>Corollospora filiformis NTOU5714
GCGAGTGAAGCGGCAACAGCTCAAATTTGAAATCTGGCCCCGCCTGCCGGGGCCCGAGTT
GTAATTTGCAGAGGACGCCTTGGGCGACGCGCCGGCCGAGTGCCCTGGAACGGGCCGCCG
TAGAGGGTGAGAGCCCCGTACGGCCGGACGCCGAGCCCGCTGTAAGGCTCCCTCGAAGAG
TCGAGTAGCTTGGGAATGCTGCTCTAATCGGGAGGTAAACCCCTTCTAAAGCTAAATACC
CGCCAGAGACCGATAGCGCACAAGTAGAGTGATCGAAAGATGAAAAGCACTTTGAAAAGA
GAGTCAAACAGCACGTGAAATTGTTGAAAGGGAAGCGCTTGCGGCCAGACTTGCGCCCCG
GCGGCTCAGTCGTCCCCTGTGGGCGGCGCACTCCGCCGGGCGCAGGCCAGCATCAGTTCG
TGGTCGGGGGGAAAGGCGGCGGGAACGTGGCTCCTAGGAGTGTTACAGCCCGCCGCTACG
CCCGCCCGCGGACTGAGGTCCGCGCCC
>Corollospora filiformis NTOU5712
GCGAGTGAAGCGGCAACAGCTCAAATTTGAAATCTGGCCCCGCCTGCCGGGGCCCGAGTT
GTAATTTGCAGAGGACGCCTTGGGCGACGCGCCGGCCGAGTGCCCTGGAACGGGCCGCCG
TAGAGGGTGAGAGCCCCGTACGGCCGGACGCCGAGCCCGCTGTAAGGCTCCCTCGAAGAG
TCGAGTAGCTTGGGAATGCTGCTCTAATCGGGAGGTAAACCCCTTCTAAAGCTAAATACC
CGCCAGAGACCGATAGCGCACAAGTAGAGTGATCGAAAGATGAAAAGCACTTTGAAAAGA
GAGTCAAACAGCACGTGAAATTGTTGAAAGGGAAGCGCTTGCGGCCAGACTTGCGCCCCG
GCGGCTCAGTCGTCCCCTGTGGGCGGCGCACTCCGCCGGGCGCAGGCCAGCATCAGTTCG
TGGTCGGGGGGAAAGGCGGCGGGAACGTGGCTCCTAGGAGTGTTACAGCCCGCCGCTACG
CCCGCCCGCGGACTGAGGTCCGCGCCC
>Corollospora filiformis PP3905
GCGAGTGAAGCGGCAACAGCTCAAATTTGAAATCTGGCCC-GCCTG-CGGGGCCCGAGTT
GTAATTTGCAGAGGATGCCTT-GGCGACGCGCCGGCCGAGTG-CCTGGAATGGGCCGCCG
TAGAGGGTGAGAGCCCCGTACGGCCGGACGCCGAGCCC-GTGTAAGGCTCCCTCGAAGAG
TCGAGTAGCTTGGGAATGCTGCTCTAATCGGGAGGTAAACCCCTTCTAAAGCTAAATACA
CGCCAGAGACCGATAGCGCACAAGTAGAGTGATCGAAAGATGAAAAGCACTTTGAAAAGA
GAGTCAAACAGCACGTGAAATTGTTGAAAGGGAAGCGCTTGCGGCCAGACTTGCG-CCCG
GCGGCTCAGTCGTCCC-TGTGGGCGGCGCACTCCGCCGGGCGCAGGCCAGCATCAGTTCG
TGGTCGGGGGGAAAGGCGGCGGGAACGTGGCTCCTAGGAGTGTTACAGCCCGCCGCTACG
CCCGCCCGCGGACTGAGGTCCGCGCCA
>Corollospora filiformis NBRC32106
GCGAGTGAAGCGGCAACAGCTCAAATTTGAAATCTGGCCCCGCCTGCCGGGGCCCGAGTT
GTAATTTGCAGAGGATGCCTTGGGCGACGCGCCGGCCGAGTGCCCTGGAATGGGCCGCCG
TAGAGGGTGAGAGCCCCGTACGGCCGGACGCCGAGCCCGCTGTAAGGCTCCCTCGAAGAG
TCGAGTAGCTTGGGAATGCTGCTCTAATCGGGAGGTAAACCCCTTCTAAAGCTAAATACA
CGCCAGAGACCGATAGCGCACAAGTAGAGTGATCGAAAGATGAAAAGCACTTTGAAAAGA
GAGTCAAACAGCACGTGAAATTGTTGAAAGGGAAGCGCTTGCGGCCAGACTTGCGCCCCG
GCGGCTCAGTCGTCCCCTGTGGGCGGCGCACTCCGCCGGGCGCAGGCCAGCATCAGTTCG
TGGTCGGGGGGAAAGGCGGCGGGAACGTGGCTCCTAGGAGTGTTACAGCCCGCCGCTACG
CCCGCCCGCGGACTGAGGTCCGCGCCC
>C. maritima FCUL280207CF8
GCGAGTGAAGCGGCAACAGCTCAAATTTGAAATCTGGCCC--CCTA-GGGGGTCCGAGTT
GTAATTTGCAGAGGATGCTTTTGGCGAGGCGCCGGCCGAGTGCCCTGGAATGGGACGCCG
TAGAGGGTGAGAGCCCCGTACGGCCGGACGTCGAGCCT-CTGTAAAGCTCCCTCGACGAG
TCGAGTAGTTTGGGAATGCTGCTCTAAACGGGAGGTAAACCCCTTCTAAAGCTAAATACC
GGCCAGAGACCGATAGCGCACAAGTAGAGTGATCGAAAGATGAAAAGCACTTTGAAAAGA
GAGTTAAACAGCACGTGAAATTGTTGAAAGGGAAGCGCTTGTGGCCAGACTTGCG-CCCG
GCGGCTCAGCCGTCCCTCGTGGGCGGTGCACTCCGCCGGGCTCAGGCCAGCATCAGCTCG
CTGCTGGGGAGAAAGGCGGTGGGAACGTGGCTCTTCGGAGTGTTATAGCCCGCCGCCATG
CCCTCCAGCGGGCTGAGGTTCGCGCCT
>C. maritima FCUL CaC1
GCGAGTGAAGCGGCAACAGCTCAAATTTGAAATCTGGCTC--CCTA-GGGGGTCCGAGTT
GTAATTTGCAGAGGATGCTTTTGGCGAGGCGCCGGCCGAGTGCCCTGGAATGGGACGCCG
TAGAGGGTGAGAGCCCCGTACGGCCGGACGTCGAGCCT-CTGTAAAGCTCCCTCGACGAG
TCGAGTAGTTTGGGAATGCTGCTCTAAACGGGAGGTAAACCCCTTCTAAAGCTAAATACC
GGCCAGAGACCGATAGCGCACAAGTAGAGTGATCGAAAGATGAAAAGCACTTTGAAAAGA
GAGTTAAACAGCACGTGAAATTGTTGAAAGGGAAGCGCTTGTGGCCAGACTTGCG-CCCG
GCGGCTCAGCCGTCCCTCGTGGGCGGTGCACTCCGCCGGGCTCAGGCCAGCATCAGCTCG
CTGCTGGGGAGAAAGGCGGTGGGAACGTGGCTCTTCGGAGTGTTATAGCCCGCCGCCATG
CCCTCCAGCGGGCTGAGGTTCGCGCCT
