# Supplementary material for: Redefining the Genus Corollospora Based on Morphological and Phylogenetic Approaches
Source: J Fungi (Basel). 2023 Aug 11;9(8):841. doi: 10.3390/jof9080841 (PMC10455288; doi:10.3390/jof9080841)
Supplement: Supplementary file 1 [file jof-09-00841-s001.zip › File S1 (Sectorial MSAs)/Alignment 28S_17_C. lacera.fas]

>Corollospora_lacera_NBRC_32121
GCGAGTGAAGCGGCAGCAGCTCAAATTTGAAATCTGGCCCCGGCGGGGTCCGAGTTGTAATTTGCAGAGGATGCCCCTGGCGAGGCGCCTGCCGAATTCCCTGGAACGGGACGCCGTGGAGGGTGAGAGCCCCGTGCGGCCGGCCGCCGAGCCTCTGTGGGGCTCCTTCGACGAGTCGAGTAGTTTGGGAATGCTGCTCTAAACGGGAGGTAAACCCCTTCTAAAGCTAAATACCGGCCAGAGACCGATAGCGCACAAGTAGAGTGATCGAAAGATGAAAAGCACTTTGAAAAGAGAGTCAAACAGCACGTGAAATTGTTGAAAGGGAAGCGCTCGTGGCCAGACCTGCGGCCGGCAGCTCAGCCGCCCCTCGCGGGCGGTGCACTCTGCCGGCCCAGGCCAGCATCGGTTCGCGGCGGGGGAGAAGGGCGGCGGGAACGTGGCTCCTAGGAGTGTTACAGCCCGCCGCTATGCCCCGCCGGGGACCGAGGTTTGCGCTCCGCAAGGATGCTGGCGTAATGGCCACCAGCGACCCGTCTTGAAACACGGACCAAGGAGTCGTCCTAGCATGCGAGTGTTCGGGTGCGAAGCCCCTACGCGAAATGAAAGTGAACGGAGGTGAGAGCTTCGGCGCATCATCGACCGATCCTGACGTCCTCGGATGGATTTGAGTAGGAGCATGCTGGGCCGGACCCGAAAGAAGGTGAACTATGCTTGGATAGGGCAAAGCCAGAGGAAACTCTGGTGGAGGCTCGCAGCGGTTCTGACGTGCAAATCGATCGTCGAATCTGAG
>Corollospora_lacera_NBRC_32122
GCGAGTGAAGCGGCAGCAGCTCAAATTTGAAATCTGGCCCCGGCGGGGTCCGAGTTGTAATTTGCAGAGGATGCCCCTGGCGAGGCGCCTGCCGAATTCCCTGGAACGGGACGCCGTGGAGGGTGAGAGCCCCGTGCGGCCGGCCGCCGAGCCTCTGTGGGGCTCCTTCGACGAGTCGAGTAGTTTGGGAATGCTGCTCTAAACGGGAGGTAAACCCCTTCTAAAGCTAAATACCGGCCAGAGACCGATAGCGCACAAGTAGAGTGATCGAAAGATGAAAAGCACTTTGAAAAGAGAGTCAAACAGCACGTGAAATTGTTGAAAGGGAAGCGCTCGTGGCCAGACCTGCGGCCGGCAGCTCAGCCGCCCCTCGCGGGCGGTGCACTCTGCCGGCCCAGGCCAGCATCGGTTCGCGGCGGGGGAGAAGGGCGGCGGGAACGTGGCTCCTAGGAGTGTTACAGCCCGCCGCTATGCCCCGCCGGGGACCGAGGTTTGCGCTCCGCAAGGATGCTGGCGTAATGGCCACCAGCGACCCGTCTTGAAACACGGACCAAGGAGTCGTCCTAGCATGCGAGTGTTCGGGTGCGAAGCCCCTACGCGAAATGAAAGTGAACGGAGGTGAGAGCTTCGGCGCATCATCGACCGATCCTGACGTCCTCGGATGGATTTGAGTAGGAGCATGCTGGGCCGGACCCGAAAGAAGGTGAACTATGCTTGGATAGGGCAAAGCCAGAGGAAACTCTGGTGGAGGCTCGCAGCGGTTCTGACGTGCAAATCGATCGTCGAATCTGAG
>Corollospora_lacera_PP2509
TCGA--------------------------------------------------TTGTAATTTGCAGAGGATGC-CCTGGCGAGGCGCCTGCCGAA-TTCCTGGAACGGGACGCCGTGGAGGGTGAGAGCCCCGTGCGGCCGGCCGCCGAGCCTCTGTGGGGCTCCTTCGACGAGTCGAGTAGTTTGGGAATGCTGCTCTAAACGGGAGGTAAACCCCTTCTAAAGCTAAATACCGGCCAGAGACCGATAGCGCACAAGTAGAGTGATCGAAAGATGAAAAGCACTTTGAAAAGAGAGTCAAACAGCACGTGAAATTGTTGAAAGGGAAGCGCTCGTGGCCAGAC-TGCGGCCGGCAGCTCA-CCGCCCCTCGCGGGCGGTGCACTCTGCCGGCCCAG--CCACATCGGTTCGCGGCGGNGGAGAANGGCGGCGGGAACGTGGCTTCTAGGAGTGTTACAGCCCGCCGCTAT-CCCCGCCGGGGAC-GAAGTTTGCGCC---CAAGGAT-CTTGCGTAATGGCCACCA-CGACCCGTCTTGAAACACGGACCAAGGAGTCGTCCTAGCATGCGAATGTTCCGGTGCGAAG-CCCTACGCGAAATGAAAGTGAACGGAGGT-AAAACTTCGGCGCATCATCGACCGAT-CTGACGT-CTCGGATGGATTTGAGTAGGAACAT-CTTGGCCGGACCCCAAAGAA-GTGAACTAT-CTTGGATAGGGCAAAACCCGAGGAAACTTT-GTGGAGGTTCCCAACGGGTCTTAC-TGCAAATCGATCGTCAAA-CTTAG
>C._maritima_FCUL280207CF8
GCGAGTGAAGCGGCAACAGCTCAAATTTGAAATCTGGCCCCTAGGGGGTCCGAGTTGTAATTTGCAGAGGATGCTTTTGGCGAGGCGCCGGCCGAGTGCCCTGGAATGGGACGCCGTAGAGGGTGAGAGCCCCGTACGGCCGGACGTCGAGCCTCTGTAAAGCTCCCTCGACGAGTCGAGTAGTTTGGGAATGCTGCTCTAAACGGGAGGTAAACCCCTTCTAAAGCTAAATACCGGCCAGAGACCGATAGCGCACAAGTAGAGTGATCGAAAGATGAAAAGCACTTTGAAAAGAGAGTTAAACAGCACGTGAAATTGTTGAAAGGGAAGCGCTTGTGGCCAGACTTGCGCCCGGCGGCTCAGCCGTCCCTCGTGGGCGGTGCACTCCGCCGGCTCAGGCCAGCATCAGCTCGCTGCTGGGGAGAAAGGCGGTGGGAACGTGGCTCTTCGGAGTGTTATAGCCCGCCGCCATGCCCTCCAGCGGGCTGAGGTTCGCGCCTTGCAAGGATGCTGGCGTAATGGCCATCAGCGACCCGTCTTGAAACACGGACCAAGGAGTCGTCCTAGCATGCGAGTGTTCGGGTGCCAAACCCCTACGCGAAATGAAAGTGAACGGAGGTGAGAGCTTCGGCGCATCATCGACCGATCCTGATGTTTTCGGATGGATTTGAGTAGGAGCATGCTGGGCCGGACCCGAAAGAAGGTGAACTATGCTTGGATAGGGCAAAGCCAGAGGAAACTCTGGTGGAGGCTCGCAGCGGTTCTGACGTGCAAATCGATCGTCAAATCTGAG
>C._maritima_FCUL_CaC1
GCGAGTGAAGCGGCAACAGCTCAAATTTGAAATCTGGCCCCTAGGGGGTCCGAGTTGTAATTTGCAGAGGATGCTTTTGGCGAGGCGCCGGCCGAGTGCCCTGGAATGGGACGCCGTAGAGGGTGAGAGCCCCGTACGGCCGGACGTCGAGCCTCTGTAAAGCTCCCTCGACGAGTCGAGTAGTTTGGGAATGCTGCTCTAAACGGGAGGTAAACCCCTTCTAAAGCTAAATACCGGCCAGAGACCGATAGCGCACAAGTAGAGTGATCGAAAGATGAAAAGCACTTTGAAAAGAGAGTTAAACAGCACGTGAAATTGTTGAAAGGGAAGCGCTTGTGGCCAGACTTGCGCCCGGCGGCTCAGCCGTCCCTCGTGGGCGGTGCACTCCGCCGGCTCAGGCCAGCATCAGCTCGCTGCTGGGGAGAAAGGCGGTGGGAACGTGGCTCTTCGGAGTGTTATAGCCCGCCGCCATGCCCTCCAGCGGGCTGAGGTTCGCGCCTTGCAAGGATGCTGGCGTAATGGCCATCAGCGACCCGTCTTGAAACACGGACCAAGGAGTCGTCCTAGCATGCGAGTGTTCGGGTGCCAAACCCCTACGCGAAATGAAAGTGAACGGAGGTGAGAGCTTCGGCGCATCATCGACCGATCCTGATGTTTTCGGATGGATTTGAGTAGGAGCATGCTGGGCCGGACCCGAAAGAAGGTGAACTATGCTTGGATAGGGCAAAGCCAGAGGAAACTCTGGTGGAGGCTCGCAGCGGTTCTGACGTGCAAATCGATCGTCAAATCTGAG
