# Supplementary material for: Redefining the Genus Corollospora Based on Morphological and Phylogenetic Approaches
Source: J Fungi (Basel). 2023 Aug 11;9(8):841. doi: 10.3390/jof9080841 (PMC10455288; doi:10.3390/jof9080841)
Supplement: Supplementary file 1 [file jof-09-00841-s001.zip › File S1 (Sectorial MSAs)/Alignment 28S_18_ -C. pulchella.fas]

>Corollospora pulchella NBRC 32123
GGGGGTCCGAGTTGTAATTTGCAGAGGGTGCCTTTGGCGAGGCGCCGGCCGAGTGCCCTG
GAACGGGACGCCACAGAGGGTGAGAGCCCCGTACGGCCGCGCGTCGAGCCTCTGTAAGGC
CCCTTCGAAGAGTCGAGTAGTTTGGGAATGCTGCTCTAAGCGGGAGGTAAACTCCTTCTA
AAGCTAAATACCTGCCAGAGACCGATAGCGCACAAGTAGAGTGATCGAAAGATGAAAAGC
ACTTTGAAAAGAGAGTCAAACAGCACGTGAAATTGTTGAAAGGGAAGCGCTTGCGGCCAG
ACTTGCACCCAGCGGCTCAGCCGCCCCCCGCGGGCGGTGCACTCCGCTGGGCGCAGGCCA
GCATCGGTTCGAGGCCGGGGACAAAGGCGGCGGGGACGTGGCTCCTCGGAGTGTTATAAC
CCACCGCTACGCCCGGCCGCGGACCGAGGTCCGCGCCCTAGTGGCAAGGATGCTGGCGTA
ATGGCCCCCAGCGAC
>Corollospora pulchella NBRC 32124
GGGGGTCCGAGTTGTAATTTGCAGAGGGTGCCTTTGGCGAGGCGCCGGCCGAGTGCCCTG
GAACGGGACGCCACAGAGGGTGAGAGCCCCGTACGGCCGCGCGTCGAGCCTCTGTAAGGC
CCCTTCGAAGAGTCGAGTAGTTTGGGAATGCTGCTCTAAGCGGGAGGTAAACTCCTTCTA
AAGCTAAATACCTGCCAGAGACCGATAGCGCACAAGTAGAGTGATCGAAAGATGAAAAGC
ACTTTGAAAAGAGAGTCAAACAGCACGTGAAATTGTTGAAAGGGAAGCGCTTGCGGCCAG
ACTTGCACCCAGCGGCTCAGCCGCCCCCCGCGGGCGGTGCACTCCGCTGGGCGCAGGCCA
GCATCGGTTCGAGGCCGGGGACAAAGGCGGCGGGGACGTGGCTCCTCGGAGTGTTATAAC
CCACCGCTACGCCCGGCCGCGGACCGAGGTCCGCGCCCTAGTGGCAAGGATGCTGGCGTA
ATGGCCCCCAGCGAC
>Corollospora pulchella NBRC 8152
GGGGGTCCGAGTTGTAATTTGCAGAGGGTGCCTTTGGCGAGGCGCCGGCCGAGTGCCCTG
GAACGGGACGCCACAGAGGGTGAGAGCCCCGTACGGCCGCGCGTCGAGCCTCTGTAAGGC
CCCTTCGAAGAGTCGAGTAGTTTGGGAATGCTGCTCTAAGCGGGAGGTAAACTCCTTCTA
AAGCTAAATACCTGCCAGAGACCGATAGCGCACAAGTAGAGTGATCGAAAGATGAAAAGC
ACTTTGAAAAGAGAGTCACACAGCACGTGAAATTGTTGAAAGGGAAGCGCTTGCGGCCAG
ACTTGCACCCAGCGGCTCAGCCGCCCCCCGCGGGCGGTGCAATCCGCTGGGCGCAGGCCA
GCATCGGTTCGAGGCCGGGGACAAAGGCGGCGGGGACGTGGCTCCTCGGAGTGTTATAAC
CCACCGCTACGCCCGGCCGCGGACCGAGGTCCGCGCCCTAGGGGCAAGGATGCTGGCGTA
ATGGCCCCCAGCGAC
>Corollospora pulchella PP4206
GGTGGTCCGAGTTGTAATTTGCAGAGGGTGCCT-TGGCGAGGCGCCGGCCGAGTG-CCTG
GAACGGGACGCCACAGAGGGTGAGAGCCCCGTACGGCCGCGCGTCGAGCCTCTGTAAGGC
CCCTTCGAAGAGTCGAGTAGTTTGGGAATGCTGCTCTAAGCGGGAGGTAAACTCCTTCTA
AAGCTAAATACCTGCCAGAGACCGATAGCGCACAAGTAGAGTGATCGAAAGATGAAAAGC
ACTTTGAAAAGAGAGTCAAACAGCACGTGAAATTGTTGAAAGGGAAGCGCTTGCGGCCAG
ACTTGCACCCAGCGGCTCA-CCGCCCCCCGCGGGCGGTGCACTCCGCTGGGCGCA-GCCA
GCATCGGTTCGA-GCCGGGGACAAA-GCCGCGGGGACGTGGCTTCTCGGAGTGGTATA-C
CCACCGCTACGCCCGGGCGCGGACCGAAGTCCGNGC--------CAAGGAT--CTGCCTA
ATGGCCCCCAAAGAA
>Corollospora pulchella NTOU5725
GGGGGTCCGAGTTGTAATTTGCAGAGGGTGCCTTTGGCGAGGCGCCGGCCGAGTGCCCTG
GAACGGGACGCCATAGAGGGTGAGAGCCCCGTACGGCCGCGCGTCGAGCCTCTGTAAGGC
CCCTTCGAAGAGTCGAGTAGTTTGGGAATGCTGCTCTAAGCGGGAGGTAAACTCCTTCTA
AAGCTAAATACCTGCCAGAGACCGATAGCGCACAAGTAGAGTGATCGAAAGATGAAAAGC
ACTTTGAAAAGAGAGTCAAACAGCACGTGAAATTGTTGAAAGGGAAGCGCTTGCGGCCAG
ACTTGCACCCAGCGGCTCAGCCGCCCCCCGCGGGCGGTGCACTCCGCTGGGCGCAGGCCA
GCATCGGTTCGCGGCCGGGGACAAAGGCGGCGGGGACGTGGCTCCTCGGAGTGTTATAAC
CCGCCGCTACGCCCGGCCACGGACCGAGGTCCGCGCCCTAGTGGCAAGGATGCTGGCGTA
ATGGCCCCCAGCGAC
>Corollospora pulchella NTOU5727
GGGGGTCCGAGTTGTAATTTGCAGAGGGTGCCTTTGGCGAGGCGCCGGCCGAGTGCCCTG
GAACGGGACGCCATAGAGGGTGAGAGCCCCGTACGGCCGCGCGTCGAGCCTCTGTAAGGC
CCCTTCGAAGAGTCGAGTAGTTTGGGAATGCTGCTCTAAGCGGGAGGTAAACTCCTTCTA
AAGCTAAATACCTGCCAGAGACCGATAGCGCACAAGTAGAGTGATCGAAAGATGAAAAGC
ACTTTGAAAAGAGAGTCAAACAGCACGTGAAATTGTTGAAAGGGAAGCGCTTGCGGCCAG
ACTTGCACCCAGCGGCTCAGCCGCCCCCCGCGGGCGGTGCACTCCGCTGGGCGCAGGCCA
GCATCGGTTCGCGGCCGGGGACAAAGGCGGCGGGGACGTGGCTCCTCGGAGTGTTATAAC
CCGCCGCTACGCCCGGCCACGGACCGAGGTCCGCGCCCTAGTGGCAAGGATGCTGGCGTA
ATGGCCCCCAGCGAC
>Corollospora pulchella NTOU5721
GGGGGTCCGAGTTGTAATTTGCAGAGGGTGCCTTTGGCGAGGCGCCGGCCGAGTGCCCTG
GAACGGGACGCCACAGAGGGTGAGAGCCCCGTACGGCCGCGCGTCGAGCCTCTGTAAGGC
CCCTTCGAAGAGTCGAGTAGTTTGGGAATGCTGCTCTAAGCGGGAGGTAAACTCCTTCTA
AAGCTAAATACCTGCCAGAGACCGATAGCGCACAAGTAGAGTGATCGAAAGATGAAAAGC
ACTTTGAAAAGAGAGTCAAACAGCACGTGAAATTGTTGAAAGGGAAGCGCTTGCGGCCAG
ACTTGCACCCAGCGGCTCAGCCGCCCCCCGCGGGCGGTGCACTCCGCTGGGCGCAGGCCA
GCATCGGTTCGAGGCCGGGGACAAAGGCGGCGGGGACGTGGCTCCTCGGAGTGTTATAAC
CCACCGCTACGCCCGGCCACGGACCGAGGTCCGCGCCCTAGTGGCAAGGATGCTGGCGTA
ATGGCCCCCAGCGAC
>Corollospora pulchella NTOU5741
GGGGGTCCGAGTTGTAATTTGCAGAGGGTGCCTCTGGCGAGGCGCCGGCCGAGTTCCCTG
GAACGGGACGCCGCAGAGGGTGAGAGCCCCGTACGGCCGCGCGTCGAGCCTCTGTGAGGC
CCCTTCGAAGAGTCGAGTAGTTTGGGAATGCTGCTCTAAGCGGGAGGTAAACTCCTTCTA
AAGCTAAATACCTGCCAGAGACCGATAGCGCACAAGTAGAGTGATCGAAAGATGAAAAGC
ACTTTGAAAAGAGAGTCAAACAGCACGTGAAATTGTTGAAAGGGAAGCGCTCGCGGCCAG
ACGTGCGCCCAGCGGCTCAGCCGCCCCCCGCGGGCGGTGCACTCCGCTGGGCGCAGGCCA
GCATCGGTTCGCGGCCGGGGAGAAGGGCGGTGGGAACGTGGCTCCTCGGAGTGTTATAGC
CCGCCGCTACGCCCGGCCGAGGACCGAGGTCCGCGCCCTCTGGGCAAGGATGCTGGCGTA
ATGGCCTCCAGCGAC
>Corollospora pulchella NTOU5738
GGGGGTCCGAGTTGTAATTTGCAGAGGGTGCCTCTGGCGAGGCGCCGGCCGAGTTCCCTG
GAACGGGACGCCGCAGAGGGTGAGAGCCCCGTACGGCCGCGCGTCGAGCCTCTGTGAGGC
CCCTTCGAAGAGTCGAGTAGTTTGGGAATGCTGCTCTAAGCGGGAGGTAAACTCCTTCTA
AAGCTAAATACCTGCCAGAGACCGATAGCGCACAAGTAGAGTGATCGAAAGATGAAAAGC
ACTTTGAAAAGAGAGTCAAACAGCACGTGAAATTGTTGAAAGGGAAGCGCTCGCGGCCAG
ACGTGCGCCCAGCGGCTCAGCCGCCCCCCGCGGGCGGTGCACTCCGCTGGGCGCAGGCCA
GCATCGGTTCGCGGCCGGGGAGAAGGGCGGTGGGAACGTGGCTCCTCGGAGTGTTATAGC
CCGCCGCTACGCCCGGCCGAGGACCGAGGTCCGCGCTCTCTGGGCAAGGATGCTGGCGTA
ATGGCCTCCAGCGAC
>Corollospora pulchella NTOU5732
GGGGGTCCGAGTTGTAATTTGCAGAGGGTGCCTCTGGCGAGGCGCCGGCCGAGTTCCCTG
GAACGGGACGCCGCAGAGGGTGAGAGCCCCGTACGGCCGCGCGTCGAGCCTCTGTGAGGC
CCCTTCGAAGAGTCGAGTAGTTTGGGAATGCTGCTCTAAGCGGGAGGTAAACTCCTTCTA
AAGCTAAATACCTGCCAGAGACCGATAGCGCACAAGTAGAGTGATCGAAAGATGAAAAGC
ACTTTGAAAAGAGAGTCAAACAGCACGTGAAATTGTTGAAAGGGAAGCGCTCGCGGCCAG
ACTTGCGCCCAGCGGCTCAGCCGCCCCCCGCGGGCGGCGCACTCCGCTGGGCGCAGGCCA
GCATCGGTTCGCGGCCGGGGAGAAGGGCGGTGGGAACGTGGCTCCTCGGAGTGTTATAGC
CCGCCGCTACGCCCGGCCCAGGACCGAGGTCCGCGCCCCGGGGGCAAGGATGCTGGCGTA
ATGGCCTCCAGCGAC
>Corollospora pulchella NTOU5730
GGGGGTCCGAGTTGTAATTTGCAGAGGGTGCCTCTGGCGAGGCGCCGGCCGAGTTCCCTG
GAACGGGACGCCGCAGAGGGTGAGAGCCCCGTACGGCCGCGCGTCGAGCCTCTGTGAGGC
CCCTTCGAAGAGTCGAGTAGTTTGGGAATGCTGCTCTAAGCGGGAGGTAAACTCCTTCTA
AAGCTAAATACCTGCCAGAGACCGATAGCGCACAAGTAGAGTGATCGAAAGATGAAAAGC
ACTTTGAAAAGAGAGTCAAACAGCACGTGAAATTGTTGAAAGGGAAGCGCTCGCGGCCAG
ACTTGCGCCCAGCGGCTCAGCCGCCCCCCGCGGGCGGCGCACTCCGCTGGGCGCAGGCCA
GCATCGGTTCGCGGCCGGGGAGAAGGGCGGTGGGAACGTGGCTCCTCGGAGTGTTATAGC
CCGCCGCTACGCCCGGCCCAGGACCGAGGTCCGCGCCCCGGGGGCAAGGATGCTGGCGTA
ATGGCCTCCAGCGAC
>Clavatospora bulbosa NBRC31324
GGGGGTCCGAGTTGTAATTTGCAGAGGGTGCCTTTGGCGAGGCGCCGGCCGAGTGCCCTG
GAACGGGACGCCACAGAGGGTGAGAGCCCCGTACGGCCGCGCGTCGAGCCTCTGTAAGGC
CCCTTCGAAGAGTCGAGTAGTTTGGGAATGCTGCTCTAAGCGGGAGGTAAACTCCTTCTA
AAGCTAAATACCTGCCAGAGACCGATAGCGCACAAGTAGAGTGATCGAAAGATGAAAAGC
ACTTTGAAAAGAGAGTCAAACAGCACGTGAAATTGTTGAAAGGGAAGCGCTTGCGGCCAG
ACTTGCACCCAGCGGCTCAGCCGCCCCCCGCGGGCGGTGCACTCCGCTGGGCGCAGGCCA
GCATCGGTTCGAGGCCGGGGACAAAGGCGGCGGGGACGTGGCTCCTCGGAGTGTTATAAC
CCACCGCTACGCCCGGCCACGGACCGAGGTCCGCGCCCTAGTGGCAAGGATGCTGGCGTA
ATGGCCCCCAGCGAC
>Clavatospora bulbosa NBRC31323
GGGGGTCCGAGTTGTAATTTGCAGAGGGTGCCTTTGGCGAGGCGCCGGCCGAGTGCCCTG
GAACGGGACGCCACAGAGGGTGAGAGCCCCGTACGGCCGCGCGTCGAGCCTCTGTAAGGC
CCCTTCGAAGAGTCGAGTAGTTTGGGAATGCTGCTCTAAGCGGGAGGTAAACTCCTTCTA
AAGCTAAATACCTGCCAGAGACCGATAGCGCACAAGTAGAGTGATCGAAAGATGAAAAGC
ACTTTGAAAAGAGAGTCAAACAGCACGTGAAATTGTTGAAAGGGAAGCGCTTGCGGCCAG
ACTTGCACCCAGCGGCTCAGCCGCCCCCCGCGGGCGGTGCACTCCGCTGGGCGCAGGCCA
GCATCGGTTCGAGGCCGGGGACAAAGGCGGCGGGGACGTGGCTCCTCGGAGTGTTATAAC
CCACCGCTACGCCCGGCCGCGGACCGAGGTCCGCGCCCTAGTGGCAAGGATGCTGGCGTA
ATGGCCCCCAGCGAC
>Clavatospora bulbosa NBRC8152
GGGGGTCCGAGTTGTAATTTGCAGAGGGTGCCTTTGGCGAGGCGCCGGCCGAGTGCCCTG
GAACGGGACGCCACAGAGGGTGAGAGCCCCGTACGGCCGCGCGTCGAGCCTCTGTAAGGC
CCCTTCGAAGAGTCGAGTAGTTTGGGAATGCTGCTCTAAGCGGGAGGTAAACTCCTTCTA
AAGCTAAATACCTGCCAGAGACCGATAGCGCACAAGTAGAGTGATCGAAAGATGAAAAGC
ACTTTGAAAAGAGAGTCAAACAGCACGTGAAATTGTTGAAAGGGAAGCGCTTGCGGCCAG
ACTTGCACCCAGCGGCTCAGCCGCCCCCCGCGGGCGGTGCACTCCGCTGGGCGCAGGCCA
GCATCGGTTCGAGGCCGGGGACAAAGGCGGCGGGGACGTGGCTCCTCGGAGTGTTATAAC
CCACCGCTACGCCCGGCCGCGGACCGAGGTCCGCGCCCTAGTGGCAAGGATGCTGGCGTA
ATGGCCCCCAGCGAC
>C. maritima FCUL280207CF8
GGGGGTCCGAGTTGTAATTTGCAGAGGATGCTTTTGGCGAGGCGCCGGCCGAGTGCCCTG
GAATGGGACGCCGTAGAGGGTGAGAGCCCCGTACGGCCGGACGTCGAGCCTCTGTAAAGC
TCCCTCGACGAGTCGAGTAGTTTGGGAATGCTGCTCTAAACGGGAGGTAAACCCCTTCTA
AAGCTAAATACCGGCCAGAGACCGATAGCGCACAAGTAGAGTGATCGAAAGATGAAAAGC
ACTTTGAAAAGAGAGTTAAACAGCACGTGAAATTGTTGAAAGGGAAGCGCTTGTGGCCAG
ACTTGCGCCCGGCGGCTCAGCCGTCCCTCGTGGGCGGTGCACTCCGCCGGGCTCAGGCCA
GCATCAGCTCGCTGCTGGGGAGAAAGGCGGTGGGAACGTGGCTCTTCGGAGTGTTATAGC
CCGCCGCCATGCCCTCCAGCGGGCTGAGGTTCGCGCCTT-AGGGCAAGGATGCTGGCGTA
ATGGCCATCAGCGAC
>C. maritima FCUL CaC1
GGGGGTCCGAGTTGTAATTTGCAGAGGATGCTTTTGGCGAGGCGCCGGCCGAGTGCCCTG
GAATGGGACGCCGTAGAGGGTGAGAGCCCCGTACGGCCGGACGTCGAGCCTCTGTAAAGC
TCCCTCGACGAGTCGAGTAGTTTGGGAATGCTGCTCTAAACGGGAGGTAAACCCCTTCTA
AAGCTAAATACCGGCCAGAGACCGATAGCGCACAAGTAGAGTGATCGAAAGATGAAAAGC
ACTTTGAAAAGAGAGTTAAACAGCACGTGAAATTGTTGAAAGGGAAGCGCTTGTGGCCAG
ACTTGCGCCCGGCGGCTCAGCCGTCCCTCGTGGGCGGTGCACTCCGCCGGGCTCAGGCCA
GCATCAGCTCGCTGCTGGGGAGAAAGGCGGTGGGAACGTGGCTCTTCGGAGTGTTATAGC
CCGCCGCCATGCCCTCCAGCGGGCTGAGGTTCGCGCCTT-AGGGCAAGGATGCTGGCGTA
ATGGCCATCAGCGAC
