# Supplementary material for: Redefining the Genus Corollospora Based on Morphological and Phylogenetic Approaches
Source: J Fungi (Basel). 2023 Aug 11;9(8):841. doi: 10.3390/jof9080841 (PMC10455288; doi:10.3390/jof9080841)
Supplement: Supplementary file 1 [file jof-09-00841-s001.zip › File S1 (Sectorial MSAs)/Alignment 28S_19_C. intermedia+Varicosporina prolifera.fas]

>Varicosporina_prolifera_NBRC32120
GAACGGGCCGCCGCAGAGGGTGAGAGCCCCGTACGGTGGGACGCCGAGCCGGTGTAAAGCTCCCTCGACGAGTCGAGTAGTTTGGGAATGCTGCTCTAAACGGGAGGTAAACCCCTTCTAAAGCTAAATACCGGCCAGAGACCGATAGCGCACAAGTAGAGTGATCGAAAGATGAAAAGCACTTTGAAAAGAGAGTCAAACAGCACGTGAAATTGTTGAAAGGGAAGCGCTTGTGGCCAGACTTGCGCCCGGCGGCTCAGCCGTCCCTCGCGGGCGGTGCACTCTGCCGGGCGCAGGCCAGCATCAGCTCGTGGCGGGGGAGAAAGGCGGCGGGAACGTGGCTCTTCGGAGTGTTATAGCCCGCCGCTATGCCCTGTCGCGGGCTGAGGTACGCGCTCCGCAAGGATGCTGGCGTAATGGCCATCAGCGAC
>Corollospora_intermedia_NBRC104402
GAACGGGACGCCGCAGAGGGTGAGAGCCCCGTACGGTTGGACGCCGAGCCTATGTAAAGCTCCCTCGACGAGTCGAGTAGTTTGGGAATGCTGCTCTAAACGGGAGGTAAACCCCTTCTAAAGCTAAATACCGGCCAGAGACCGATAGCGCACAAGTAGAGTGATCGAAAGATGAAAAGCACTTTGAAAAGAGAGTTAAACAGCACGTGAAATTGTTGAAAGGGAAGCGCTTGTGGCCAGACTTGCGCCCGGCGGCTCAGCCGTCCCTCGTGGGCGGTGCACTCCGCCGGGCTCAGGCCAGCATCAGCTCGCTGCTGGGGAGAAAGGCGGTGGGAACGTGGCTCTTCGGAGTGTTATAGCCCGCCGCCATGCCCTCCAGCGGGCTGAGGTTCGCGCTCCGCAAGGATGCTGGCGTAATGGCCATCAGCGAC
>Corollospora_intermedia_PP3910
GAACGGGACCCGCAAAAGGGTGAGAACCCCGTTCGGTGGACGCCCGAACCTATGTAAAGCTCCTTCCGAAGTTCGAGTAGTTTGGGAATGCTTCT-TAAACGGGAGGTAAACCCCTTCTTAAGCTAAATCCCGGGCAGAACCCGATAGCGCACAAAGTTAGGAATGGAAAGATGAAAAGCACTTTGAAAAGAGAGTTAAACAGCACGTGAAATTGTTGAAAGGGAACCGCTTGTGGCCAGACTTGCGCCCGGCGGCTCAACCGTCCCTCGTGGGCGGTGCACTCCGCCGGGCTCAGGCCAACATCAACTCGCTGCGGGGAAGAAAGGCGGTGGGAACGTGGCTCTTCGGAATGGTATAGCCCCCCGCCTTGCCCTTCACGGGGCTGAGGTTCGCC----GCAAGGATCTTGGCGTAATGGCCATCAACGAC
>C._maritima_FCUL280207CF8
GAATGGGACGCCGTAGAGGGTGAGAGCCCCGTACGGCCGGACGTCGAGCCTCTGTAAAGCTCCCTCGACGAGTCGAGTAGTTTGGGAATGCTGCTCTAAACGGGAGGTAAACCCCTTCTAAAGCTAAATACCGGCCAGAGACCGATAGCGCACAAGTAGAGTGATCGAAAGATGAAAAGCACTTTGAAAAGAGAGTTAAACAGCACGTGAAATTGTTGAAAGGGAAGCGCTTGTGGCCAGACTTGCGCCCGGCGGCTCAGCCGTCCCTCGTGGGCGGTGCACTCCGCCGGGCTCAGGCCAGCATCAGCTCGCTGCTGGGGAGAAAGGCGGTGGGAACGTGGCTCTTCGGAGTGTTATAGCCCGCCGCCATGCCCTCCAGCGGGCTGAGGTTCGCGCCTTGCAAGGATGCTGGCGTAATGGCCATCAGCGAC
>C._maritima_FCUL_CaC1
GAATGGGACGCCGTAGAGGGTGAGAGCCCCGTACGGCCGGACGTCGAGCCTCTGTAAAGCTCCCTCGACGAGTCGAGTAGTTTGGGAATGCTGCTCTAAACGGGAGGTAAACCCCTTCTAAAGCTAAATACCGGCCAGAGACCGATAGCGCACAAGTAGAGTGATCGAAAGATGAAAAGCACTTTGAAAAGAGAGTTAAACAGCACGTGAAATTGTTGAAAGGGAAGCGCTTGTGGCCAGACTTGCGCCCGGCGGCTCAGCCGTCCCTCGTGGGCGGTGCACTCCGCCGGGCTCAGGCCAGCATCAGCTCGCTGCTGGGGAGAAAGGCGGTGGGAACGTGGCTCTTCGGAGTGTTATAGCCCGCCGCCATGCCCTCCAGCGGGCTGAGGTTCGCGCCTTGCAAGGATGCTGGCGTAATGGCCATCAGCGAC
