# Supplementary material for: Redefining the Genus Corollospora Based on Morphological and Phylogenetic Approaches
Source: J Fungi (Basel). 2023 Aug 11;9(8):841. doi: 10.3390/jof9080841 (PMC10455288; doi:10.3390/jof9080841)
Supplement: Supplementary file 1 [file jof-09-00841-s001.zip › File S1 (Sectorial MSAs)/Alignment 28S_1_C. maritima.fas]

>C._maritima_FCUL280207CF8
-ACAGCTCAAATTTGAAATCTGGCCCCCTAGGGGGTCCGAGTTGTAATTTGCAGAGGATG
CTTTTGGCGAGGCGCCGGCCGAGTGCCCTGGAATGGGACGCCGTAGAGGGTGAGAGCCCC
GTACGGCCGGACGTCGAGCCTCTGTAAAGCTCCCTCGACGAGTCGAGTAGTTTGGGAATG
CTGCTCTAAACGGGAGGTAAACCCCTTCTAAAGCTAAATACCGGCCAGAGACCGATAGCG
CACAAGTAGAGTGATCGAAAGATGAAAAGCACTTTGAAAAGAGAGTTAAACAGCACGTGA
AATTGTTGAAAGGGAAGCGCTTGTGGCCAGACTTGCGCCCGGCGGCTCAGCCGTCCCTCG
TGGGCGGTGCACTCCGCCGGGCTCAGGCCAGCATCAGCTCGCTGCTGGGGAGAAAGGCGG
TGGGAACGTGGCTCTTCGGAGTGTTATAGCCCGCCGCCATGCCCTCCAGCGGGCTGAGGT
TCGCGCCTTAGGGCAAGGATGCTGGCGTAATGGCCATCAGCGAC
>C._maritima_FCUL_CaC1
-ACAGCTCAAATTTGAAATCTGGCTCCCTAGGGGGTCCGAGTTGTAATTTGCAGAGGATG
CTTTTGGCGAGGCGCCGGCCGAGTGCCCTGGAATGGGACGCCGTAGAGGGTGAGAGCCCC
GTACGGCCGGACGTCGAGCCTCTGTAAAGCTCCCTCGACGAGTCGAGTAGTTTGGGAATG
CTGCTCTAAACGGGAGGTAAACCCCTTCTAAAGCTAAATACCGGCCAGAGACCGATAGCG
CACAAGTAGAGTGATCGAAAGATGAAAAGCACTTTGAAAAGAGAGTTAAACAGCACGTGA
AATTGTTGAAAGGGAAGCGCTTGTGGCCAGACTTGCGCCCGGCGGCTCAGCCGTCCCTCG
TGGGCGGTGCACTCCGCCGGGCTCAGGCCAGCATCAGCTCGCTGCTGGGGAGAAAGGCGG
TGGGAACGTGGCTCTTCGGAGTGTTATAGCCCGCCGCCATGCCCTCCAGCGGGCTGAGGT
TCGCGCCTTAGGGCAAGGATGCTGGCGTAATGGCCATCAGCGAC
>C._maritima_FCUL_CaC2
-ACAGCTCAAATTTGAAATCTGGCCCCCTAGGGGGTCCGAGTTGTAATTTGCAGAGGATG
CTTTTGGCGAGGCGCCGGCCGAGTGCCCTGGAATGGGACGCCGTAGAGGGTGAGAGCCCC
GTACGGCCGGACGTCGAGCCTCTGTAAAGCTCCCTCGACGAGTCGAGTAGTTTGGGAATG
CTGCTCTAAACGGGAGGTAAACCCCTTCTAAAGCTAAATACCGGCCAGAGACCGATAGCG
CACAAGTAGAGTGATCGAAAGATGAAAAGCACTTTGAAAAGAGAGTTAAACAGCACGTGA
AATTGTTGAAAGGGAAGCGCTTGTGGCCAGACTTGCGCCCGGCGGCTCAGCCGTCCCTCG
TGGGCGGTGCACTCCGCCGGGCTCAGGCCAGCATCAGCTCGCTGCTGGGGAGAAAGGCGG
TGGGAACGTGGCTCTTCGGAGTGTTATAGCCCGCCGCCATGCCCTCCAGCGGGCTGAGGT
TCGCGCCTTAGGGCAAGGATGCTGGCGTAATGGCCATCAGCGAC
>C._maritima_FCUL170907CP11
-ACAGCTCAAATTTGAAATCTGGCCCCCTAGGGGGTCCGAGTTGTAATTTGCAGAGGATG
CTTTTGGCGAGGCGCCGGCCGAGTGCCCTGGAATGGGACGCCGTAGAGGGTGAGAGCCCC
GTACGGCCGGACGTCGAGCCTCTGTAAAGCTCCCTCGACGAGTCGAGTAGTTTGGGAATG
CTGCTCTAAACGGGAGGTAAACCCCTTCTAAAGCTAAATACCGGCCAGAGACCGATAGCG
CACAAGTAGAGTGATCGAAAGATGAAAAGCACTTTGAAAAGAGAGTTAAACAGCACGTGA
AATTGTTGAAAGGGAAGCGCTTGTGGCCAGACTTGCGCCCGGCGGCTCAGCCGTCCCTCG
TGGGCGGTGCACTCCGCCGGGCTCAGGCCAGCATCAGCTCGCTGCTGGGGAGAAAGGCGG
TGGGAACGTGGCTCTTCGGAGTGTTATAGCCCGCCGCCATGCCCTCCAGCGGGCTGAGGT
TCGCGCCTTAGGGCAAGGATGCTGGCGTAATGGCCATCAGCGAC
>C._maritima_FCUL130607SP8
-ACAGCTCAAATTTGAAATCTGGCCCCCTAGGGAGTCCGAGTTGTAATTTGCAGAGGATG
CTTTTGGCGAGGCGCCGGCCGAGTGCCCTGGAATGGGACGCCGTAGAGGGTGAGAGCCCC
GTACGGCCGGACGTCGAGCCTCTGTAAAGCTCCCTCGACGAGTCGAGTAGTTTGGGAATG
CTGCTCTAAACGGGAGGTAAACCCCTTCTAAAGCTAAATACCGGCCAGAGACCGATAGCG
CACAAGTAGAGTGATCGAAAGATGAAAAGCACTTTGAAAAGAGAGTTAAACAGCACGTGA
AATTGTTGAAAGGGAAGCGCTTGTGGCCAGACTTGCGCCCGGCGGCTCAGCCGTCCCTCG
TGGGCGGTGCACTCCGCCGGGCTCAGGCCAGCATCAGCTCGCTGCTGGGGAGAAAGGCGG
TGGGAACGTGGCTCTTCGGAGTGTTATAGCCCGCCGCCATGCCCTCCAGCGGGCTGAGGT
TCGCGCCTTAGGGCAAGGATGCTGGCGTAATGGCCATCAGCGAC
>C._maritima_FCUL130607SP10
-ACAGCTCAAATTTGAAATCTGGCCCCCTAGGGAGTCCGAGTTGTAATTTGCAGAGGATG
CTTTTGGCGAGGCGCCGGCCGAGTGCCCTGGAATGGGACGCCGTAGAGGGTGAGAGCCCC
GTACGGCCGGACGTCGAGCCTCTGTAAAGCTCCCTCGACGAGTCGAGTAGTTTGGGAATG
CTGCTCTAAACGGGAGGTAAACCCCTTCTAAAGCTAAATACCGGCCAGAGACCGATAGCG
CACAAGTAGAGTGATCGAAAGATGAAAAGCACTTTGAAAAGAGAGTTAAACAGCACGTGA
AATTGTTGAAAGGGAAGCGCTTGTGGCCAGACTTGCGCCCGGCGGCTCAGCCGTCCCTCG
TGGGCGGTGCACTCCGCCGGGCTCAGGCCAGCATCAGCTCGCTGCTGGGGAGAAAGGCGG
TGGGAACGTGGCTCTTCGGAGTGTTATAGCCCGCCGCCATGCCCTCCAGCGGGCTGAGGT
TCGCGCCTTAGGGCAAGGATGCTGGCGTAATGGCCATCAGCGAC
>C._maritima_MUTITA_:1652
-ACAGCTCAAATTTGAAATCTGGCCCCCTAGGGGGTCCGAGTTGTAATTTGCAGAGGATG
CTTTTGGCGAGGCGCCGGCCGAGTGCCCTGGAATGGGACGCCGTAGAGGGTGAGAGCCCC
GTACGGCCGGACGTCGAGCCTCTGTAAAGCTCCCTCGACGAGTCGAGTAGTTTGGGAATG
CTGCTCTAAACGGGAGGTAAACCCCTTCTAAAGCTAAATACCGGCCAGAGACCGATAGCG
CACAAGTAGAGTGATCGAAAGATGAAAAGCACTTTGAAAAGAGAGTTAAACAGCACGTGA
AATTGTTGAAAGGGAAGCGCTTGTGGCCAGACTTGCGCCCGGCGGCTCAGCCGTCCCTCG
TGGGCGGTGCACTCCGCCGGGCTCAGGCCAGCATCAGCTCGCTGCTGGGGAGAAAGGCGG
TGGGAACGTGGCTCTTCGGAGTGTTATAGCCCGCCGCCATGCCCTCCAGCGGGCTGAGGT
TCGCGCCTTAGGGCAAGGATGCTGGCGTAATGGCCATCAGCGAC
>C._maritima_MUTITA_:1662
-ACAGCTCAAATTTGAAATCTGGCTCCCTAGGGGGTCCGAGTTGTAATTTGCAGAGGATG
CTTTTGGCGAGGCGCCGGCCGAGTGCCCTGGAATGGGACGCCGTAGAGGGTGAGAGCCCC
GTACGGCCGGACGTCGAGCCTCTGTAAAGCTCCCTCGACGAGTCGAGTAGTTTGGGAATG
CTGCTCTAAACGGGAGGTAAACCCCTTCTAAAGCTAAATACCGGCCAGAGACCGATAGCG
CACAAGTAGAGTGATCGAAAGATGAAAAGCACTTTGAAAAGAGAGTTAAACAGCACGTGA
AATTGTTGAAAGGGAAGCGCTTGTGGCCAGACTTGCGCCCGGCGGCTCAGCCGTCCCTCG
TGGGCGGTGCACTCCGCCGGGCTCAGGCCAGCATCAGCTCGCTGCTGGGGAGAAAGGCGG
TGGGAACGTGGCTCTTCGGAGTGTTATAGCCCGCCGCCATGCCCTCCAGCGGGCTGAGGT
TCGCGCCTTAGGGCAAGGATGCTGGCGTAATGGCCATCAGCGAC
>C._maritima_MUTITA_:3408
-ACAGCTCAAATTTGAAATCTGGCTCCCTAGGGGGTCCGAGTTGTAATTTGCAGAGGATG
CTTTTGGCGAGGCGCCGGCCGAGTGCCCTGGAATGGGACGCCGTAGAGGGTGAGAGCCCC
GTACGGCCGGACGTCGAGCCTCTGTAAAGCTCCCTCGACGAGTCGAGTAGTTTGGGAATG
CTGCTCTAAACGGGAGGTAAACCCCTTCTAAAGCTAAATACCGGCCAGAGACCGATAGCG
CACAAGTAGAGTGATCGAAAGATGAAAAGCACTTTGAAAAGAGAGTTAAACAGCACGTGA
AATTGTTGAAAGGGAAGCGCTTGTGGCCAGACTTGCGCCCGGCGGCTCAGCCGTCCCTCG
TGGGCGGTGCACTCCGCCGGGCTCAGGCCAGCATCAGCTCGCTGCTGGGGAGAAAGGCGG
TGGGAACGTGGCTCTTCGGAGTGTTATAGCCCGCCGCCATGCCCTCCAGCGGGCTGAGGT
TCGCGCCTTAGGGCAAGGATGCTGGCGTAATGGCCATCAGCGAC
>C._maritima_MUTITA_:3410
-ACAGCTCAAATTTGAAATCTGGCTCCCTAGGGGGTCCGAGTTGTAATTTGCAGAGGATG
CTTTTGGCGAGGCGCCGGCCGAGTGCCCTGGAATGGGACGCCGTAGAGGGTGAGAGCCCC
GTACGGCCGGACGTCGAGCCTCTGTAAAGCTCCCTCGACGAGTCGAGTAGTTTGGGAATG
CTGCTCTAAACGGGAGGTAAACCCCTTCTAAAGCTAAATACCGGCCAGAGACCGATAGCG
CACAAGTAGAGTGATCGAAAGATGAAAAGCACTTTGAAAAGAGAGTTAAACAGCACGTGA
AATTGTTGAAAGGGAAGCGCTTGTGGCCAGACTTGCGCCCGGCGGCTCAGCCGTCCCTCG
TGGGCGGTGCACTCCGCCGGGCTCAGGCCAGCATCAGCTCGCTGCTGGGGAGAAAGGCGG
TGGGAACGTGGCTCTTCGGAGTGTTATAGCCCGCCGCCATGCCCTCCAGCGGGCTGAGGT
TCGCGCCTTAGGGCAAGGATGCTGGCGTAATGGCCATCAGCGAC
>C._maritima_CMG_52
-ACAGCTCAAATTTGAAATCTGGCCCCCTAGGGGGTCCGAGTTGTAATTTGCAGAGGATG
CTTTTGGCGAGGCGCCGGCCGAGTGCCCTGGAATGGGACGCCGTAGAGGGTGAGAGCCCC
GTACGGCCGGACGTCGAGCCTCTGTAAAGCTCCCTCGACGAGTCGAGTAGTTTGGGAATG
CTGCTCTAAACGGGAGGTAAACCCCTTCTAAAGCTAAATACCGGCCAGAGACCGATAGCG
CACAAGTAGAGTGATCGAAAGATGAAAAGCACTTTGAAAAGAGAGTTAAACAGCACGTGA
AATTGTTGAAAGGGAAGCGCTTGTGGCCAGACTTGCGCCCGGCGGCTCAGCCGTCCCTCG
TGGGCGGTGCACTCCGCCGGGCTCAGGCCAGCATCAGCTCGCTGCTGGGGAGAAAGGCGG
TGGGAACGTGGCTCTTCGGAGTGTTATAGCCCGCCGCCATGCCCTCCAGCGGGCTGAGGT
TCGCGCCTTAGGGCAAGGATGCTGGCGTAATGGCCATCAGCGAC
>C._maritima_isolate_01092011III.3
-ACAGCTCAAATTTGAAATCTGGCCCCCTAGGGGGTCCGAGTTGTAATTTGCAGAGGATG
CTTTTGGCGAGGCGCCGGCCGAGTGCCCTGGAATGGGACGCCGTAGAGGGTGAGAGCCCC
GTACGGCCGGACGTCGAGCCTCTGTAAAGCTCCCTCGACGAGTCGAGTAGTTTGGGAATG
CTGCTCTAAACGGGAGGTAAACCCCTTCTAAAGCTAAATACCGGCCAGAGACCGATAGCG
CACAAGTAGAGTGATCGAAAGATGAAAAGCACTTTGAAAAGAGAGTTAAACAGCACGTGA
AATTGTTGAAAGGGAAGCGCTTGTGGCCAGACTTGCGCCCGGCGGCTCAGCCGTCCCTCG
TGGGCGGTGCACTCCGCCGGGCTCAGGCCAGCATCAGCTCGCTGCTGGGGAGAAAGGCGG
TGGGAACGTGGCTCTTCGGAGTGTTATAGCCCGCCGCCATGCCCTCCAGCGGGCTGAGGT
TCGCGCCTTAGGGCAAGGATGCTGGCGTAATGGCCATCAGCGAC
>C._maritima_NBRC_32117
-ACAGCTCAAATTTGAAATCTGGCCCCCTAGGGGGTCCGAGTTGTAATTTGCAGAGGATG
CTTTTGGCGAGGCGCCGGCCGAGTGCCCTGGAATGGGACGCCGTAGAGGGTGAGAGCCCC
GTACGGCCGGACGTCGAGCCTCTGTAAAGCTCCCTCGACGAGTCGAGTAGTTTGGGAATG
CTGCTCTAAACGGGAGGTAAACCCCTTCTAAAGCTAAATACCGGCCAGAGACCGATAGCG
CACAAGTAGAGTGATCGAAAGATGAAAAGCACTTTGAAAAGAGAGTTAAACAGCACGTGA
AATTGTTGAAAGGGAAGCGCTTGTGGCCAGACTTGCGCCCGGCGGCTCAGCCGTCCCTCG
TGGGCGGTGCACTCCGCCGGGCTCAGGCCAGCATCAGCTCGCTGCTGGGGAGAAAGGCGG
TGGGAACGTGGCTCTTCGGAGTGTTATAGCCCGCCGCCATGCCCTCCAGCGGGCTGAGGT
TCGCGCCTTAGGGCAAGGATGCTGGCGTAATGGCCATCAGCGAC
>C._maritima_MD_831
-ACAGCTCAAATTTGAAATCTGGCTCCCTAGGGGGTCCGAGTTGTAATTTGCAGAGGATG
CTTTTGGCGAGGCGCCGGCCGAGTGCCCTGGAATGGGACGCCGTAGAGGGTGAGAGCCCC
GTACGGCCGGACGTCGAGCCTCTGTAAAGCTCCCTCGACGAGTCGAGTAGTTTGGGAATG
CTGCTCTAAACGGGAGGTAAACCCCTTCTAAAGCTAAATACCGGCCAGAGACCGATAGCG
CACAAGTAGAGTGATCGAAAGATGAAAAGCACTTTGAAAAGAGAGTTAAACAGCACGTGA
AATTGTTGAAAGGGAAGCGCTTGTGGCCAGACTTGCGCCCGGCGGCTCAGCCGTCCCTCG
TGGGCGGTGCACTCCGCCGGGCTCAGGCCAGCATCAGCTCGCTGCTGGGGAGAAAGGCGG
TGGGAACGTGGCTCTTCGGAGTGTTATAGCCCGCCGCCATGCCCTCCAGCGGGCTGAGGT
TCGCGCCTTAGGGCAAGGATGCTGGCGTAATGGCCATCAGCGAC
>C._maritima_MD_835
GACAGCTCAAATTTGAAATCTGGCTCCCTAGGGGGTCCGAGTTGTAATTTGCAGAGGATG
CTTTTGGCGAGGCGCCGGCCGAGTGCCCTGGAATGGGACGCCGTAGAGGGTGAGAGCCCC
GTACGGCCGGACGTCGAGCCTCTGTAAAGCTCCCTCGACGAGTCGAGTAGTTTGGGAATG
CTGCTCTAAACGGGAGGTAAACCCCTTCTAAAGCTAAATACCGGCCAGAGACCGATAGCG
CACAAGTAGAGTGATCGAAAGATGAAAAGCACTTTGAAAAGAGAGTTAAACAGCACGTGA
AATTGTTGAAAGGGAAGCGCTTGTGGCCAGACTTGCGCCCGGCGGCTCAGCCGTCCCTCG
TGGGCGGTGCACTCCGCCGGGCTCAGGCCAGCATCAGCTCGCTGCTGGGGAGAAAGGCGG
TGGGAACGTGGCTCTTCGGAGTGTTATAGCCCGCCGCCATGCCCTCCAGCGGGCTGAGGT
TCGCGCCTTAGGGCAAGGATGCTGGCGTAATGGCCATCAGCGAC
>C._maritima_MD_812
TACAGCTCAAATTTGAAATCTGGCCCCCTAGGGGGTCCGAGTTGTAATTTGCAGAGGATG
CTTTTGGCGAGGCGCCGGCCGAGTGCCCTGGAATGGGACGCCGTAGAGGGTGAGAGCCCC
GTACGGCCGGACGTCGAGCCTCTGTAAAGCTCCCTCGACGAGTCGAGTAGTTTGGGAATG
CTGCTCTAAACGGGAGGTAAACCCCTTCTAAAGCTAAATACCGGCCAGAGACCGATAGCG
CACAAGTAGAGTGATCGAAAGATGAAAAGCACTTTGAAAAGAGAGTTAAACAGCACGTGA
AATTGTTGAAAGGGAAGCGCTTGTGGCCAGACTTGCGCCCGGCGGCTCAGCCGTCCCTCG
TGGGCGGTGCACTCCGCCGGGCTCAGGCCAGCATCAGCTCGCTGCTGGGGAGAAAGGCGG
TGGGAACGTGGCTCTTCGGAGTGTTATAGCCCGCCGCCATGCCCTCCAGCGGGCTGAGGT
TCGCGCCTTAGGGCAAGGATGCTGGCGTAATGGCCATCAGCGAC
>C._maritima_MD_825
-ACAGCTCAAATTTGAAATCTGGCTCCCTAGGGGGTCCGAGTTGTAATTTGCAGAGGATG
CTTTTGGCGAGGCGCCGGCCGAGTGCCCTGGAATGGGACGCCGTAGAGGGTGAGAGCCCC
GTACGGCCGGACGTCGAGCCTCTGTAAAGCTCCTTCGACGAGTCGAGTAGTTTGGGAATG
CTGCTCTAAACGGGAGGTAAACCCCTTCTAAAGCTAAATACCGGCCAGAGACCGATAGCG
CACAAGTAGAGTGATCGAAAGATGAAAAGCACTTTGAAAAGAGAGTTAAACAGCACGTGA
AATTGTTGAAAGGGAAGCGCTTGTGGCCAGACTTGCGCCCGGCGGCTCAGCCGTCCCTCG
TGGGCGGTGCACTCCGCCGGGCTCAGGCCAGCATCAGCTCGCTGCTGGGGAGAAAGGCGG
TGGGAACGTGGCTCTTCGGAGTGTTATAGCCCGCCGCCATGCCCTCCAGCGGGCTGAGGT
TCGCGCCTTAGGGCAAGGATGCTGGCGTAATGGCCATCAGCGAC
>C._maritima_PP1991
-ACAGCTCAAATTTGAAATCTGGCCCCCTAGGGGGTCCGAGTTGTAATTTGCAGAGGAT-
CTTTTGGCGAGGCGCCGGCCGAGTG-CCTGGAATGGGACGCCGTAGAGGGTGAGAGCCCC
GTACGGCCGGACGTCGAGCCTCTGTAAAGCTCCCTCGACGAGTCGAGTAGTTTGGNAATG
CTGCTCTAAACGGGAGGTAAACCCCTTCTAAAGNTAAATACCGGCCAGAGACCGATAGCG
CACAAGTAGAGTGATCGAAAGATGAAAAGCACTTTGAAAAGAGAGTTAAACAGCACGTGA
AATTGTTGAAAGGGAAGCGCTTGTGGCCAGACTTGCGCCCGGTGGCTCAGCCGTCCCTCG
TGGGCGGTGCACTCCGCCGGGCTCAGGCCAGCATCAGCTCGCTGCTGGGGAGAAAGGCGG
TGGGAACGTGGCTCTTCGGAGTGTTATAGCCCGCCNCCATGCCCTCCAGCGGGCTGAGGT
TCGCGC-------CAAGGATGCTGNCGTAATGNCCATCAGCGAN
>C._maritima U46884.1_
-ACAGCTCAAATTTGAAATCTGGCCCCCTAGGGGGTCCGAGTTGTAATTTGCAGAGGATG
CTTTTGGCGAGGCGCCGGCCGAGTGCCCTGGAATGGGACGCCGTAGAGGGTGAGAGCCCC
GTACGGCCGGACGTCGAGCCTCTGTAAAGCTCCCTCGACGAGTCGAGTAGTTTGGNAATG
CTGCTCTAAACGGGAGGTAAACCCCTTCTAAAGNTAAATACCGGCCAGAGACCGATAGCG
CACAAGTAGAGTGATCGAAAGATGAAAAGCACTTTGAAAAGAGAGTTAAACAGCACGTGA
AATTGTTGAAAGGGAAGCGCTTGTGGCCAGACTTGCGCCCGGTGGCTCAGCCGTCCCTCG
TGGGCGGTGCACTCCGCCGGGCTCAGGCCAGCATCAGCTCGCTGCTGGGGAGAAAGGCGG
TGGGAACGTGGCTCTTCGGAGTGTTATAGCCCGCCNCCATGCCCTCCAGCGGGCTGAGGT
TCGCGCCTTAGGCCAAGGATGCTGNCGTAATGNCCATCAGCGAN
>C._maritima_NBRC106639
-ACAGCTCAAATTTGAAATCTGGCCCCCTAGGGAGTCCGAGTTGTAATTTGCAGAGGATG
CTTTTGGCGAGGCGCCGGCCGAGTGCCCTGGAATGGGACGCCGTAGAGGGTGAGAGCCCC
GTACGGCCGGACGTCGAGCCTCTGTAAAGCTCCCTCGACGAGTCGAGTAGTTTGGGAATG
CTGCTCTAAACGGGAGGTAAACCCCTTCTAAAGCTAAATACCGGCCAGAGACCGATAGCG
CACAAGTAGAGTGATCGAAAGATGAAAAGCACTTTGAAAAGAGAGTTAAACAGCACGTGA
AATTGTTGAAAGGGAAGCGCTTGTGGCCAGACTTGCGCCCGGCGGCTCAGCCGTCCCTCG
TGGGCGGTGCACTCCGCCGGGCTCAGGCCAGCATCAGCTCGCTGCTGGGGAGAAAGGCGG
TGGGAACGTGGCTCTTCGGAGTGTTATAGCCCGCCGCCATGCCCTCCAGCGGGCTGAGGT
TCGCGCCTTAGGGCAAGGATGCTGGCGTAATGGCCATCAGCGAC
>C._maritima_NBRC106640
-ACAGCTCAAATTTGAAATCTGGCCCCCTAGGGGGTCCGAGTTGTAATTTGCAGAGGATG
CTTTTGGCGAGGCGCCGGCCGAGTGCCCTGGAATGGGACGCCGTAGAGGGTGAGAGCCCC
GTACGGCCGGACGTCGAGCCTCTGTAAAGCTCCCTCGACGAGTCGAGTAGTTTGGGAATG
CTGCTCTAAACGGGAGGTAAACCCCTTCTAAAGCTAAATACCGGCCAGAGACCGATAGCG
CACAAGTAGAGTGATCGAAAGATGAAAAGCACTTTGAAAAGAGAGTTAAACAGCACGTGA
AATTGTTGAAAGGGAAGCGCTTGTGGCCAGACTTGCGCCCGGCGGCTCAGCCGTCCCTCG
TGGGCGGTGCACTCCGCCGGGCTCAGGCCAGCATCAGCTCGCTGCTGGGGAGAAAGGCGG
TGGGAACGTGGCTCTTCGGAGTGTTATAGCCCGCCGCCATGCCCTCCAGCGGGCTGAGGT
TCGCGCCTTAGGGCAAGGATGCTGGCGTAATGGCCATCAGCGAC
>C._maritima_NBRC106651
-ACAGCTCAAATTTGAAATCTGGTCCCCTCGGGTGCCCGAGTTGTAGTTTGCAGAGGATG
CTTTGGGCGAGGCGCCTTCCGAGTGCCCTGGAACGGGACGCCGCAGAGGGTGAGAGCCCC
CTACGGTCGGCTGCCGAGCCTCTGTAAAGCTCCCTCGACGAGTCGAGTAGTTTGGGAATG
CTGCTCTAAACGGGAGGTACACCCCTTCTAAAGCTAAATACCCGCCAGAGACCGATAGCG
CACAAGTAGAGTGATCGAAAGATGAAAAGCACTTTGAAAAGAGAGTTAAACAGCACGTGA
AATTGTTGAAAGGGAAGCGCTTGTGGCCAGACTCGGGCCCGGCGGCTCAGCCGTCCCTCG
CGGGCGGTGCACTCTGCCGGGCCTGGGCCAGCATCAGCTCGCGGCGGGGGAGAAAGGCGG
TGGGAACGTGGCTCTTCGGAGTGTTATAGCCCGCCGTCATGCCCTGCTGCGGGCTGAGGT
TCGCGCTCC---GCAAGGATGCTGGCGTAATGGCCACCAGCGAC
