# Supplementary material for: Redefining the Genus Corollospora Based on Morphological and Phylogenetic Approaches
Source: J Fungi (Basel). 2023 Aug 11;9(8):841. doi: 10.3390/jof9080841 (PMC10455288; doi:10.3390/jof9080841)
Supplement: Supplementary file 1 [file jof-09-00841-s001.zip › File S1 (Sectorial MSAs)/Alignment 28S_2_C. portsaidica+C. maritima.fas]

>C._portsaidica MD_832
GCGAGTGAAGCGGCAACAGCTCAAATTTGAAATCTGGCCTCCTTGCGGGGTCCGAGTTGT
AGTTTGCAGAGGATGCTTTGGGCAAGGCGCCTTCCGAGTGCCCTGGAACGGGACGCCGCA
GAGGGTGAGAGCCCCCTACGGTTGGTGGCCGAGCCTGTGTAAAGCTCCCTCGACGAGTCG
AGTAGTTTGGGAATGCTGCTCTAAATGGGAGGTACACCCCTTCTAAAGCTAAATACCCGC
CAGAGACCGATAGCGCACAAGTAGAGTGATCGAAAGATGAAAAGCACTTTGAAAAGAGAG
TTAAACAGCACGTGAAATTGTTGAAAGGGAAGCGCTTGTGGCCAGACTCGGGCCCGGTGG
CTCAGCCGTCCCTCGCGGGCGGTGCACTCTGCCGGGCCTGGGCCAGCATCAGCTTGTGGC
GGGGGAGAAAGGCGGTGGGAACGTGGCTCTTCGGAGTGTTATAGCCCGCCGTCATGCCCC
GCCGCGGGCTGAGGTTCGCGCTCCGCAAGGATGCTGGCGTAATGGCCACCAGCGAC
>C._portsaidica_MD 1301
GCGAGTGAAGCGGCAACAGCTCAAATTTGAAATCTGGCCTCCTTGCGGGGTCCGAGTTGT
AGTTTGCAGAGGATGCTTTGGGCAAGGCGCCTTCCGAGTGCCCTGGAACGGGACGCCGCA
GAGGGTGAGAGCCCCCTACGGTTGGTGGCCGAGCCTGTGTAAAGCTCCCTCGACGAGTCG
AGTAGTTTGGGAATGCTGCTCTAAATGGGAGGTACACCCCTTCTAAAGCTAAATACCCGC
CAGAGACCGATAGCGCACAAGTAGAGTGATCGAAAGATGAAAAGCACTTTGAAAAGAGAG
TTAAACAGCACGTGAAATTGTTGAAAGGGAAGCGCTTGTGGCCAGACTCGGGCCCGGTGG
CTCAGCCGTCCCTCGCGGGCGGTGCACTCTGCCGGGCCTGGGCCAGCATCAGCTTGTGGC
GGGGGAGAAAGGCGGTGGGAACGTGGCTCTTCGGAGTGTTATAGCCCGCCGTCATGCCCC
GCCGCGGGCTGAGGTTCGCGCTCCGCAAGGATGCTGGCGTAATGGCCACCAGCGAC
>C._maritima_NBRC 32118
GCGAGTGAAGCGGCAACAGCTCAAATTTGAAATCTGGCCTCCTTGCGGGGTCCGAGTTGT
AGTTTGCAGAGGATGCTTTGGGCAAGGCGCCTTCCGAGTGCCCTGGAACGGGACGCCGCA
GAGGGTGAGAGCCCCCTACGGTTGGTGGCCGAGCCTGTGTAAAGCTCCCTCGACGAGTCG
AGTAGTTTGGGAATGCTGCTCTAAATGGGAGGTACACCCCTTCTAAAGCTAAATACCCGC
CAGAGACCGATAGCGCACAAGTAGAGTGATCGAAAGATGAAAAGCACTTTGAAAAGAGAG
TTAAACAGCACGTGAAATTGTTGAAAGGGAAGCGCTTGTGGCCAGACTCGGGCCCGGTGG
CTCAGCCGTCCCTCGCGGGCGGTGCACTCTGCCGGGCCTGGGCCAGCATCAGCTTGTGGC
GGGGGAGAAAGGCGGTGGGAACGTGGCTCTTCGGAGTGTTATAGCCCGCCGTCATGCCCC
GCCGCGGGCTGAGGTTCGCGCTCCGCAAGGATGCTGGCGTAATGGCCACCAGCGAC
>C._maritima_FCUL280207CF8
GCGAGTGAAGCGGCAACAGCTCAAATTTGAAATCTGGCCCCCTAG-GGGGTCCGAGTTGT
AATTTGCAGAGGATGCTTTTGGCGAGGCGCCGGCCGAGTGCCCTGGAATGGGACGCCGTA
GAGGGTGAGAGCCCCGTACGGCCGGACGTCGAGCCTCTGTAAAGCTCCCTCGACGAGTCG
AGTAGTTTGGGAATGCTGCTCTAAACGGGAGGTAAACCCCTTCTAAAGCTAAATACCGGC
CAGAGACCGATAGCGCACAAGTAGAGTGATCGAAAGATGAAAAGCACTTTGAAAAGAGAG
TTAAACAGCACGTGAAATTGTTGAAAGGGAAGCGCTTGTGGCCAGACTTGCGCCCGGCGG
CTCAGCCGTCCCTCGTGGGCGGTGCACTCCGCCGGGCTCAGGCCAGCATCAGCTCGCTGC
TGGGGAGAAAGGCGGTGGGAACGTGGCTCTTCGGAGTGTTATAGCCCGCCGCCATGCCCT
CCAGCGGGCTGAGGTTCGCGCCTTGCAAGGATGCTGGCGTAATGGCCATCAGCGAC
>C._maritima_FCUL_CaC1
GCGAGTGAAGCGGCAACAGCTCAAATTTGAAATCTGGCTCCCTAG-GGGGTCCGAGTTGT
AATTTGCAGAGGATGCTTTTGGCGAGGCGCCGGCCGAGTGCCCTGGAATGGGACGCCGTA
GAGGGTGAGAGCCCCGTACGGCCGGACGTCGAGCCTCTGTAAAGCTCCCTCGACGAGTCG
AGTAGTTTGGGAATGCTGCTCTAAACGGGAGGTAAACCCCTTCTAAAGCTAAATACCGGC
CAGAGACCGATAGCGCACAAGTAGAGTGATCGAAAGATGAAAAGCACTTTGAAAAGAGAG
TTAAACAGCACGTGAAATTGTTGAAAGGGAAGCGCTTGTGGCCAGACTTGCGCCCGGCGG
CTCAGCCGTCCCTCGTGGGCGGTGCACTCCGCCGGGCTCAGGCCAGCATCAGCTCGCTGC
TGGGGAGAAAGGCGGTGGGAACGTGGCTCTTCGGAGTGTTATAGCCCGCCGCCATGCCCT
CCAGCGGGCTGAGGTTCGCGCCTTGCAAGGATGCTGGCGTAATGGCCATCAGCGAC
>C._maritima_NBRC 106651
GCGAGTGAAGCGGCAACAGCTCAAATTTGAAATCTGGTCCCCTCGCGGTGCCCGAGTTGT
AGTTTGCAGAGGATGCTTTGGGCGAGGCGCCTTCCGAGTGCCCTGGAACGGGACGCCGCA
GAGGGTGAGAGCCCCCTACGGTCGGCTGCCGAGCCTCTGTAAAGCTCCCTCGACGAGTCG
AGTAGTTTGGGAATGCTGCTCTAAACGGGAGGTACACCCCTTCTAAAGCTAAATACCCGC
CAGAGACCGATAGCGCACAAGTAGAGTGATCGAAAGATGAAAAGCACTTTGAAAAGAGAG
TTAAACAGCACGTGAAATTGTTGAAAGGGAAGCGCTTGTGGCCAGACTCGGGCCCGGCGG
CTCAGCCGTCCCTCGCGGGCGGTGCACTCTGCCGGGCCTGGGCCAGCATCAGCTCGCGGC
GGGGGAGAAAGGCGGTGGGAACGTGGCTCTTCGGAGTGTTATAGCCCGCCGTCATGCCCT
GCTGCGGGCTGAGGTTCGCGCTCCGCAAGGATGCTGGCGTAATGGCCACCAGCGAC
