# Supplementary material for: Redefining the Genus Corollospora Based on Morphological and Phylogenetic Approaches
Source: J Fungi (Basel). 2023 Aug 11;9(8):841. doi: 10.3390/jof9080841 (PMC10455288; doi:10.3390/jof9080841)
Supplement: Supplementary file 1 [file jof-09-00841-s001.zip › File S1 (Sectorial MSAs)/Alignment 28S_4_C. mediterranea.fas]

>C._mediterranea_MUT:1938
TGAAGCGGCAACAGCTCAAATTTGAAATCTGGCCCCCTAGGGGGTCCGAGTTGTAATTTG
CAGAGGATGCTTTTGGCGAGGCGCCGGCCGAGTGCCCTGGAATGGGCCGCCGTAGAGGGT
GAGAGCCCCGTACGGCCGGACGTCGAGCCTCTGTAAAGCTCCCTCGACGAGTCGAGTAGT
TTGGGAATGCTGCTCTAAACGGGAGGTAAACCCCTTCTAAAGCTAAATATAGGCCAGAGA
CCGATAGCGCACAAGTAGAGTGATCGAAAGATGAAAAGCACTTTGAAAAGAGAGTTAAAC
AGCACGTGAAATTGTTGAAAGGGAAGCGCTTGTGGCCAGACTTGGGCCCGGTGGCTCAGC
CGTCCCCTGTGGGCGGTGCACTCCGCCGGGCCCAGGCCAGCATCAGCTCGCTGCTGGGGA
GAAAGGCGGTGGGAACGTGGCTCTTCGGAGTGTTATAGCCCGCCGCCATGCCCTCCAGCG
GGCTGAGGTTCGCGCCCTAGGGCAAGGATGCTGGCGTAATGGCCATCAGCGACCCGTCTT
GAAACACGGACCAAGGAGTCGTCCTAGCATGCGAGTGTTCGGGTGCCAAACCCCTACGCG
AAATGAAAGTGAACGGAGGTGAGAGCTTCGGCGCATCATCGACCGATCCTGAAGTTTACG
GATGGATTTGAGTAGGAGCATGCTGGGCCGGACCCGAAAGAAGGTGAACTATGCTTGGAT
AGGGCAAAGCCAGAGGAAACTCTGGTGGAGGCTCGCAGCGGTTCTGACGTGCAAATCGAT
CGTCAAATCTGAG
>C._mediterranea_MUT:5040
TGAAGCGGCAACAGCTCAAATTTGAAATCTGGCCCCCTAGGGGGTCCGAGTTGTAATTTG
CAGAGGATGCTTTTGGCGAGGCGCCGGCCGAGTGCCCTGGAATGGGCCGCCGTAGAGGGT
GAGAGCCCCGTACGGCCGGACGTCGAGCCTCTGTAAAGCTCCCTCGACGAGTCGAGTAGT
TTGGGAATGCTGCTCTAAACGGGAGGTAAACCCCTTCTAAAGCTAAATATAGGCCAGAGA
CCGATAGCGCACAAGTAGAGTGATCGAAAGATGAAAAGCACTTTGAAAAGAGAGTTAAAC
AGCACGTGAAATTGTTGAAAGGGAAGCGCTTGTGGCCAGACTTGGGCCCGGTGGCTCAGC
CGTCCCCTGTGGGCGGTGCACTCCGCCGGGCCCAGGCCAGCATCAGCTCGCTGCTGGGGA
GAAAGGCGGTGGGAACGTGGCTCTTCGGAGTGTTATAGCCCGCCGCCATGCCCTCCAGCG
GGCTGAGGTTCGCGCCTTAGGGCAAGGATGCTGGCGTAATGGCCATCAGCGACCCGTCTT
GAAACACGGACCAAGGAGTCGTCCTAGCATGCGAGTGTTCGGGTGCCAAACCCCTACGCG
AAATGAAAGTGAACGGAGGTGAGAGCTTCGGCGCATCATCGACCGATCCTGAAGTTTACG
GATGGATTTGAGTAGGAGCATGCTGGGCCGGACCCGAAAGAAGGTGAACTATGCTTGGAT
AGGGCAAAGCCAGAGGAAACTCTGGTGGAGGCTCGCAGCGGTTCTGACGTGCAAATCGAT
CGTCAAATCTGAG
>C._mediterranea_MUT:5048
TGAAGCGGCAACAGCTCAAATTTGAAATCTGGCCCCCTAGGGGGTCCGAGTTGTAATTTG
CAGAGGATGCTTTTGGCGAGGCGCCGGCCGAGTGCCCTGGAATGGGCCGCCGTAGAGGGT
GAGAGCCCCGTACGGCCGGACGTCGAGCCTCTGTAAAGCTCCCTCGACGAGTCGAGTAGT
TTGGGAATGCTGCTCTAAACGGGAGGTAAACCCCTTCTAAAGCTAAATATAGGCCAGAGA
CCGATAGCGCACAAGTAGAGTGATCGAAAGATGAAAAGCACTTTGAAAAGAGAGTTAAAC
AGCACGTGAAATTGTTGAAAGGGAAGCGCTTGTGGCCAGACTTGGGCCCGGTGGCTCAGC
CGTCCCCTGTGGGCGGTGCACTCCGCCGGGCCCAGGCCAGCATCAGCTCGCTGTTGGGGA
GAAAGGCGGTGGGAACGTGGCTCTTCGGAGTGTTATAGCCCGCCGCCATGCCCTCCAGCG
GGCTGAGGTTCGCGCCTTAGGGCAAGGATGCTGGCGTAATGGCCATCAGCGACCCGTCTT
GAAACACGGACCAAGGAGTCGTCCTAGCATGCGAGTGTTCGGGTGCCAAACCCCTACGCG
AAATGAAAGTGAACGGAGGTGAGAGCTTCGGCGCATCATCGACCGATCCTGAAGTTTACG
GATGGATTTGAGTAGGAGCATGCTGGGCCGGACCCGAAAGAAGGTGAACTATGCTTGGAT
AGGGCAAAGCCAGAGGAAACTCTGGTGGAGGCTCGCAGCGGTTCTGACGTGCAAATCGAT
CGTCAAATCTGAG
>C._mediterranea_MUT:5049
TGAAGCGGCAACAGCTCAAATTTGAAATCTGGCCCCCTAGGGGGTCCGAGTTGTAATTTG
CAGAGGATGCTTTTGGCGAGGCGCCGGCCGAGTGCCCTGGAATGGGCCGCCGTAGAGGGT
GAGAGCCCCGTACGGCCGGACGTCGAGCCTCTGTAAAGCTCCCTCGACGAGTCGAGTAGT
TTGGGAATGCTGCTCTAAACGGGAGGTAAACCCCTTCTAAAGCTAAATATAGGCCAGAGA
CCGATAGCGCACAAGTAGAGTGATCGAAAGATGAAAAGCACTTTGAAAAGAGAGTTAAAC
AGCACGTGAAATTGTTGAAAGGGAAGCGCTTGTGGCCAGACTTGGGCCCGGTGGCTCAGC
CGTCCCCTGTGGGCGGTGCACTCCGCCGGGCCCAGGCCAGCATCAGCTCGCTGCTGGGGA
GAAAGGCGGTGGGAACGTGGCTCTTCGGAGTGTTATAGCCCGCCGCCATGCCCTCCAGCG
GGCTGAGGTTCGCGCCCTAGGGCAAGGATGCTGGCGTAATGGCCATCAGCGACCCGTCTT
GAAACACGGACCAAGGAGTCGTCCTAGCATGCGAGTGTTCGGGTGCCAAACCCCTACGCG
AAATGAAAGTGAACGGAGGTGAGAGCTTCGGCGCATCATCGACCGATCCTGAAGTTTACG
GATGGATTTGAGTAGGAGCATGCTGGGCCGGACCCGAAAGAAGGTGAACTATGCTTGGAT
AGGGCAAAGCCAGAGGAAACTCTGGTGGAGGCTCGCAACGGTTCTGACGTGCAAATCGAT
CGTCAAATCTGAG
>C._mediterranea_MUT:5082
TGAAGCGGCAACAGCTCAAATTTGAAATCTGGCCCCCTAGGGGGTCCGAGTTGTAATTTG
CAGAGGATGCTTTTGGCGAGGCGCCGGCCGAGTGCCCTGGAATGGGCCGCCGTAGAGGGT
GAGAGCCCCGTACGGCCGGACGTCGAGCCTCTGTAAAGCTCCCTCGACGAGTCGAGTAGT
TTGGGAATGCTGCTCTAAACGGGAGGTAAACCCCTTCTAAAGCTAAATATAGGCCAGAGA
CCGATAGCGCACAAGTAGAGTGATCGAAAGATGAAAAGCACTTTGAAAAGAGAGTTAAAC
AGCACGTGAAATTGTTGAAAGGGAAGCGCTTGTGGCCAGACTTGGGCCCGGTGGCTCAGC
CGTCCCCTGTGGGCGGTGCACTCCGCCGGGCCCAGGCCAGCATCAGCTCGCTGCTGGGGA
GAAAGGCGGTGGGAACGTGGCTCTTCGGAGTGTTATAGCCCGCCGCCATGCCCTCCAGCG
GGCTGAGGTTCGCGCCCTAGGGCAAGGATGCTGGCGTAATGGCCATCAGCGACCCGTCTT
GAAACACGGACCAAGGAGTCGTCCTAGCATGCGAGTGTTCGGGTGCCAAACCCCTACGCG
AAATGAAAGTGAACGGAGGTGAGAGCTTCGGCGCATCATCGACCGATCCTGAAGTTTACG
GATGGATTTGAGTAGGAGCATGCTGGGCCGGACCCGAAAGAAGGTGAACTATGCTTGGAT
AGGGCAAAGCCAGAGGAAACTCTGGTGGAGGCTCGCAGCGGTTCTGACGTGCAAATCGAT
CGTCAAATCTGAG
>C._mediterranea_MUT:1587
TGAAGCGGCAACAGCTCAAATTTGAAATCTGGCCCCCTAGGGGGTCCGAGTTGTAATTTG
CAGAGGATGCTTTTGGCGAGGCGCCGGCCGAGTGCCCTGGAATGGGCCGCCGTAGAGGGT
GAGAGCCCCGTACGGCCGGACGTCGAGCCTCTGTAAAGCTCCCTCGACGAGTCGAGTAGT
TTGGGAATGCTGCTCTAAACGGGAGGTAAACCCCTTCTAAAGCTAAATATAGGCCAGAGA
CCGATAGCGCACAAGTAGAGTGATCGAAAGATGAAAAGCACTTTGAAAAGAGAGTTAAAC
AGCACGTGAAATTGTTGAAAGGGAAGCGCTTGTGGCCAGACTTGGGCCCGGTGGCTCAGC
CGTCCCCTGTGGGCGGTGCACTCCGCCGGGCCCAGGCCAGCATCAGCTCGCTGCTGGGGA
GAAAGGCGGTGGGAACGTGGCTCTTCGGAGTGTTATAGCCCGCCGCCATGCCCTCCAGCG
GGCTGAGGTTCGCGCCTTAGGGCAAGGATGCTGGCGTAATGGCCATCAGCGACCCGTCTT
GAAACACGGACCAAGGAGTCGTCCTAGCATGCGAGTGTTCGGGTGCCAAACCCCTACGCG
AAATGAAAGTGAACGGAGGTGAGAGCTTCGGCGCATCATCGACCGATCCTGAAGTTTACG
GATGGATTTGAGTAGGAGCATGCTGGGCCGGACCCGAAAGAAGGTGAACTATGCTTGGAT
AGGGCAAAGCCAGAGGAAACTCTGGTGGAGGCTCGCAGCGGTTCTGACGTGCAAATCGAT
CGTCAAATCTGAG
>C._mediterranea_MUT:1950
TGAAGCGGCAACAGCTCAAATTTGAAATCTGGCCCCCTAGGGGGTCCGAGTTGTAATTTG
CAGAGGATGCTTTTGGCGAGGCGCCGGCCGAGTGCCCTGGAATGGGCCGCCGTAGAGGGT
GAGAGCCCCGTACGGCCGGACGTCGAGCCTCTGTAAAGCTCCCTCGACGAGTCGAGTAGT
TTGGGAATGCTGCTCTAAACGGGAGGTAAACCCCTTCTAAAGCTAAATATAGGCCAGAGA
CCGATAGCGCACAAGTAGAGTGATCGAAAGATGAAAAGCACTTTGAAAAGAGAGTTAAAC
AGCACGTGAAATTGTTGAAAGGGAAGCGCTTGTGGCCAGACTTGGGCCCGGTGGCTCAGC
CGTCCCCTGTGGGCGGTGCACTCCGCCGGGCCCAGGCCAGCATCAGCTCGCTGTTGGGGA
GAAAGGCGGTGGGAACGTGGCTCTTCGGAGTGTTATAGCCCGCCGCCATGCCCTCCAGCG
GGCTGAGGTTCGCGCCTTAGGGCAAGGATGCTGGCGTAATGGCCATCAGCGACCCGTCTT
GAAACACGGACCAAGGAGTCGTCCTAGCATGCGAGTGTTCGGGTGCCAAACCCCTACGCG
AAATGAAAGTGAACGGAGGTGAGAGCTTCGGCGCATCATCGACCGATCCTGAAGTTTACG
GATGGATTTGAGTAGGAGCATGCTGGGCCGGACCCGAAAGAAGGTGAACTATGCTTGGAT
AGGGCAAAGCCAGAGGAAACTCTGGTGGAGGCTCGCAGCGGTTCTGACGTGCAAATCGAT
CGTCAAATCTGAG
>C._mediterranea_MUT:1954
TGAAGCGGCAACAGCTCAAATTTGAAATCTGGCCCCCTAGGGGGTCCGAGTTGTAATTTG
CAGAGGATGCTTTTGGCGAGGCGCCGGCCGAGTGCCCTGGAATGGGCCGCCGTAGAGGGT
GAGAGCCCCGTACGGCCGGACGTCGAGCCTCTGTAAAGCTCCCTCGACGAGTCGAGTAGT
TTGGGAATGCTGCTCTAAACGGGAGGTAAACCCCTTCTAAAGCTAAATATAGGCCAGAGA
CCGATAGCGCACAAGTAGAGTGATCGAAAGATGAAAAGCACTTTGAAAAGAGAGTTAAAC
AGCACGTGAAATTGTTGAAAGGGAAGCGCTTGTGGCCAGACTTGGGCCCGGTGGCTCAGC
CGTCCCCTGTGGGCGGTGCACTCCGCCGGGCCCAGGCCAGCATCAGCTCGCTGTTGGGGA
GAAAGGCGGTGGGAACGTGGCTCTTCGGAGTGTTATAGCCCGCCGCCATGCCCTCCAGCG
GGCTGAGGTTCGCGCCTTAGGGCAAGGATGCTGGCGTAATGGCCATCAGCGACCCGTCTT
GAAACACGGACCAAGGAGTCGTCCTAGCATGCGAGTGTTCGGGTGCTAAACCCCTACGCG
AAATGAAAGTGAACGGAGGTGAGAGCTTCGGCGCATCATCGACCGATCCTGAAGTTTACG
GATGGATTTGAGTAGGAGCATGCTGGGCCGGACCCGAAAGAAGGTGAACTATGCTTGGAT
AGGGCAAAGCCAGAGGAAACTCTGGTGGAGGCTCGCAGCGGTTCTGACGTGCAAATCGAT
CGTCAAATCTGAG
>C._mediterranea_MUT:1961
TGAAGCGGCAACAGCTCAAATTTGAAATCTGGCCCCCTAGGGGGTCCGAGTTGTAATTTG
CAGAGGATGCTTTTGGCGAGGCGCCGGCCGAGTGCCCTGGAATGGGCCGCCGTAGAGGGT
GAGAGCCCCGTACGGCCGGACGTCGAGCCTCTGTAAAGCTCCCTCGACGAGTCGAGTAGT
TTGGGAATGCTGCTCTAAACGGGAGGTAAACCCCTTCTAAAGCTAAATATAGGCCAGAGA
CCGATAGCGCACAAGTAGAGTGATCGAAAGATGAAAAGCACTTTGAAAAGAGAGTTAAAC
AGCACGTGAAATTGTTGAAAGGGAAGCGCTTGTGGCCAGACTTGGGCCCGGTGGCTCAGC
CGTCCCCTGTGGGCGGTGCACTCCGCCGGGCCCAGGCCAGCATCAGCTCGCTGCTGGGGA
GAAAGGCGGTGGGAACGTGGCTCTTCGGAGTGTTATAGCCCGCCGCCATGCCCTCCAGCG
GGCTGAGGTTCGCGCCCTAGGGCAAGGATGCTGGCGTAATGGCCATCAGCGACCCGTCTT
GAAACACGGACCAAGGAGTCGTCCTAGCATGCGAGTGTTCGGGTGCCAAACCCCTACGCG
AAATGAAAGTGAACGGAGGTGAGAGCTTCGGCGCATCATCGACCGATCCTGAAGTTTACG
GATGGATTTGAGTAGGAGCATGCTGGGCCGGACCCGAAAGAAGGTGAACTATGCTTGGAT
AGGGCAAAGCCAGAGGAAACTCTGGTGGAGGCTCGCAGCGGTTCTGACGTGCAAATCGAT
CGTCAAATCTGAG
>C._maritima_FCUL280207CF8
TGAAGCGGCAACAGCTCAAATTTGAAATCTGGCCCCCTAGGGGGTCCGAGTTGTAATTTG
CAGAGGATGCTTTTGGCGAGGCGCCGGCCGAGTGCCCTGGAATGGGACGCCGTAGAGGGT
GAGAGCCCCGTACGGCCGGACGTCGAGCCTCTGTAAAGCTCCCTCGACGAGTCGAGTAGT
TTGGGAATGCTGCTCTAAACGGGAGGTAAACCCCTTCTAAAGCTAAATACCGGCCAGAGA
CCGATAGCGCACAAGTAGAGTGATCGAAAGATGAAAAGCACTTTGAAAAGAGAGTTAAAC
AGCACGTGAAATTGTTGAAAGGGAAGCGCTTGTGGCCAGACTTGCGCCCGGCGGCTCAGC
CGTCCCTCGTGGGCGGTGCACTCCGCCGGGCTCAGGCCAGCATCAGCTCGCTGCTGGGGA
GAAAGGCGGTGGGAACGTGGCTCTTCGGAGTGTTATAGCCCGCCGCCATGCCCTCCAGCG
GGCTGAGGTTCGCGCCTTAGGGCAAGGATGCTGGCGTAATGGCCATCAGCGACCCGTCTT
GAAACACGGACCAAGGAGTCGTCCTAGCATGCGAGTGTTCGGGTGCCAAACCCCTACGCG
AAATGAAAGTGAACGGAGGTGAGAGCTTCGGCGCATCATCGACCGATCCTGATGTTTTCG
GATGGATTTGAGTAGGAGCATGCTGGGCCGGACCCGAAAGAAGGTGAACTATGCTTGGAT
AGGGCAAAGCCAGAGGAAACTCTGGTGGAGGCTCGCAGCGGTTCTGACGTGCAAATCGAT
CGTCAAATCTGAG
>C._maritima_FCUL_CaC1
TGAAGCGGCAACAGCTCAAATTTGAAATCTGGCTCCCTAGGGGGTCCGAGTTGTAATTTG
CAGAGGATGCTTTTGGCGAGGCGCCGGCCGAGTGCCCTGGAATGGGACGCCGTAGAGGGT
GAGAGCCCCGTACGGCCGGACGTCGAGCCTCTGTAAAGCTCCCTCGACGAGTCGAGTAGT
TTGGGAATGCTGCTCTAAACGGGAGGTAAACCCCTTCTAAAGCTAAATACCGGCCAGAGA
CCGATAGCGCACAAGTAGAGTGATCGAAAGATGAAAAGCACTTTGAAAAGAGAGTTAAAC
AGCACGTGAAATTGTTGAAAGGGAAGCGCTTGTGGCCAGACTTGCGCCCGGCGGCTCAGC
CGTCCCTCGTGGGCGGTGCACTCCGCCGGGCTCAGGCCAGCATCAGCTCGCTGCTGGGGA
GAAAGGCGGTGGGAACGTGGCTCTTCGGAGTGTTATAGCCCGCCGCCATGCCCTCCAGCG
GGCTGAGGTTCGCGCCTTAGGGCAAGGATGCTGGCGTAATGGCCATCAGCGACCCGTCTT
GAAACACGGACCAAGGAGTCGTCCTAGCATGCGAGTGTTCGGGTGCCAAACCCCTACGCG
AAATGAAAGTGAACGGAGGTGAGAGCTTCGGCGCATCATCGACCGATCCTGATGTTTTCG
GATGGATTTGAGTAGGAGCATGCTGGGCCGGACCCGAAAGAAGGTGAACTATGCTTGGAT
AGGGCAAAGCCAGAGGAAACTCTGGTGGAGGCTCGCAGCGGTTCTGACGTGCAAATCGAT
CGTCAAATCTGAG
