# Supplementary material for: Redefining the Genus Corollospora Based on Morphological and Phylogenetic Approaches
Source: J Fungi (Basel). 2023 Aug 11;9(8):841. doi: 10.3390/jof9080841 (PMC10455288; doi:10.3390/jof9080841)
Supplement: Supplementary file 1 [file jof-09-00841-s001.zip › File S1 (Sectorial MSAs)/Alignment 28S_6_C. anglusa.fas]

>C._maritima_FCUL280207CF8
GCGAGTGAAGCGGCAACAGCTCAAATTTGAAATCTGGCCCCCTAGGGGGTCCGAGTTGTAATTTGCAGAGGATGCTTTTGGCGAGGCGCCGGCCGAGTGCCCTGGAATGGGACGCCGTAGAGGGTGAGAGCCCCGTACGGCCGGACGTCGAGCCTCTGTAAAGCTCCCTCGACGAGTCGAGTAGTTTGGGAATGCTGCTCTAAACGGGAGGTAAACCCCTTCTAAAGCTAAATACCGGCCAGAGACCGATAGCGCACAAGTAGAGTGATCGAAAGATGAAAAGCACTTTGAAAAGAGAGTTAAACAGCACGTGAAATTGTTGAAAGGGAAGCGCTTGTGGCCAGACTTGCGCCCGGCGGCTCAGCCGTCCCTCGTGGGCGGTGCACTCCGCCGGGCTCAGGCCAGCATCAGCTCGCTGCTGGGGAGAAAGGCGGTGGGAACGTGGCTCTTCGGAGTGTTATAGCCCGCCGCCATGCCCTCCAGCGGGCTGAGGTTCGCGCCTTGCAAGGATGCTGGCGTAATGGCCATCAGCGAC
>C._maritima_FCUL_CaC1
GCGAGTGAAGCGGCAACAGCTCAAATTTGAAATCTGGCTCCCTAGGGGGTCCGAGTTGTAATTTGCAGAGGATGCTTTTGGCGAGGCGCCGGCCGAGTGCCCTGGAATGGGACGCCGTAGAGGGTGAGAGCCCCGTACGGCCGGACGTCGAGCCTCTGTAAAGCTCCCTCGACGAGTCGAGTAGTTTGGGAATGCTGCTCTAAACGGGAGGTAAACCCCTTCTAAAGCTAAATACCGGCCAGAGACCGATAGCGCACAAGTAGAGTGATCGAAAGATGAAAAGCACTTTGAAAAGAGAGTTAAACAGCACGTGAAATTGTTGAAAGGGAAGCGCTTGTGGCCAGACTTGCGCCCGGCGGCTCAGCCGTCCCTCGTGGGCGGTGCACTCCGCCGGGCTCAGGCCAGCATCAGCTCGCTGCTGGGGAGAAAGGCGGTGGGAACGTGGCTCTTCGGAGTGTTATAGCCCGCCGCCATGCCCTCCAGCGGGCTGAGGTTCGCGCCTTGCAAGGATGCTGGCGTAATGGCCATCAGCGAC
>C._anglusa_MD_827
GCGAGTGAAGCGGCAACAGCTCAAATTTGAAATCTGGCCCCCCGCGGGGTCCGAGTTGTAATTTGCAGAGGATGCTTTCGGCGAGGCGCCTTCCGAGTGCCCTGGAACGGGCCGCCGCAGAGGGTGAGAGCCCCGTACGGTAGGATGCCGAGCCGGTGTAAAGCTCCCTCGACGAGTCGAGTAGTTTGGGAATGCTGCTCTAAACGGGAGGTAAACCCCTTCTAAAGCTAAATACCGGCCAGAGACCGATAGCGCACAAGTAGAGTGATCGAAAGATGAAAAGCACTTTGAAAAGAGAGTCAAACAGCACGTGAAATTGTTGAAAGGGAAGCGCTTGTGGCCAGACTTGCGCCCGGCGGCTCAGCCGTCCCTCGCGGGCGGTGCACTCTGCCGGGCGCAGGCCAGCATCAGCTCGTGGCGGGGGAGAAAGGCGGCGGGAACGTGGCTCTTCGGAGTGTTATAGCCCGCCGTTATGCCCTGCCGCGGGCTGAGGTTCGCGCTCCGCAAGGATGCTGGCGTAATGGCCATCAGCGAC
>C._anglusa_NBRC_104919
GCGAGTGAAGCGGCAACAGCTCAAATTTGAAATCTGGCCCCCCGCGGGGTCCGAGTTGTAATTTGCAGAGGATGCTTTCGGCGAGGCGCCTTCCGAGTGCCCTGGAACGGGCCGCCGCAGAGGGTGAGAGCCCCGTACGGTAGGATGCCGAGCCGGTGTAAAGCTCCCTCGACGAGTCGAGTAGTTTGGGAATGCTGCTCTAAACGGGAGGTAAACCCCTTCTAAAGCTAAATACCGGCCAGAGACCGATAGCGCACAAGTAGAGTGATCGAAAGATGAAAAGCACTTTGAAAAGAGAGTCAAACAGCACGTGAAATTGTTGAAAGGGAAGCGCTTGTGGCCAGACTTGCGCCCGGCGGCTCAGCCGTCCCTCGCGGGCGGTGCACTCTGCCGGGCGCAGGCCAGCATCAGCTCGTGGCGGGGGAGAAAGGCGGCGGGAACGTGGCTCTTCGGAGTGTTATAGCCCGCCGTTATGCCCTGCCGCGGGCTGAGGTTCGCGCTCCGCAAGGATGCTGGCGTAATGGCCATCAGCGAC
