# Supplementary material for: Redefining the Genus Corollospora Based on Morphological and Phylogenetic Approaches
Source: J Fungi (Basel). 2023 Aug 11;9(8):841. doi: 10.3390/jof9080841 (PMC10455288; doi:10.3390/jof9080841)
Supplement: Supplementary file 1 [file jof-09-00841-s001.zip › File S1 (Sectorial MSAs)/Alignment 28S_7_C. cinnamomea.fas]

>Corollospora cinnamomea NBRC 32125
GCGAGTGAAGCGGCAACAGCTCAAATTTGAAATCTGGCCCCGTCCGCGGGGTCCGAGTTGTAATTTGCAGAGGATGCTTTCGGCGAGGCGCCTTCCGAGTGCCCTGGAACGGGCCGCCGCAGAGGGTGAGAGCCCCGTACGGTCGGACGCCGAGCCGGTGTAAAGCTCCCTCGACGAGTCGAGTAGTTTGGGAATGCTGCTCTAAACGGGAGGTAAACCCCTTCTAAAGCTAAATACCGGCCAGAGACCGATAGCGCACAAGTAGAGTGATCGAAAGATGAAAAGCACTTTGAAAAGAGAGTCAAACAGCACGTGAAATTGTTGAAAGGGAAGCGCTTGTGGCCAGACTTGCGCCCCGGCGGCTCAGCCGTCCCTCGTGGGCGGTGCACTCCGCCGGGCGCAGGCCAGCATCAGCTCGTGGCGGGGGAGAAAGGCGGCGGGAACGTGGCTCTTCGGAGTGTTATAGCCCGCCGCTACGCCCCACCGCGGGCTGAGGTACGCGCTCCGCAAGGATGCTGGCGTAATGGCCATCAGCGACCCGTCTTGAAACACGGACCAAGGAGTCGTCCTAGCATGCGAGTGTTAGGGTGCAAAACCCCTACGCGAAATGAAAGTGAACGGAGGTGAGAGCTTCGGCGCATCATCGACCGATCCTGATGTTCTCGGATGGATTTGAGTAGGAGCATGCTGGGCCGGACCCGAAAGAAAGTGAACTATGCTTGGATAGGGCAAAGCCAGAGGAAACTCTGGTGGAGGCTCGCAGCGGTTCTGACGTGCAAATCGATCGTCAAATCTGAG
>Corollospora cinnamomea NTOU4950
GCGAGTGAAGCGGCAACAGCTCAAATTTGAAATCTGGCCCCGTCCGCGGGGTCCGAGTTGTAATTTGCAGAGGATGCTTTCGGCGAGGCGCCTTCCGAGTGCCCTGGAACGGGCCGCCGCAGAGGGTGAGAGCCCCGTACGGTCGGACGCCGAGCCGGTGTAAAGCTCCCTCGACGAGTCGAGTAGTTTGGGAATGCTGCTCTAAACGGGAGGTAAACCCCTTCTAAAGCTAAATACCGGCCAGAGACCGATAGCGCACAAGTAGAGTGATCGAAAGATGAAAAGCACTTTGAAAAGAGAGTCAAACAGCACGTGAAATTGTTGAAAGGGAAGCGCTTGTGGCCAGACTTGCGCCCCGGCGGCTCAGCCGTCCCTCGTGGGCGGTGCACTCCGCCGGGCGCAGGCCAGCATCAGCTCGTGGCGGGGGAGAAAGGCGGCGGGAACGTGGCTCTTCGGAGTGTTATAGCCCGCCGCTACGCCCCACCGCGGGCTGAGGTACGCGCTCCGCAAGGATGCTGGCGTAATGGCCATCAGCGACCCGTCTTGAAACACGGACCAAGGAGTCGTCCTAGCATGCGAGTGTTAGGGTGCAAAACCCCTACGCGAAATGAAAGTGAACGGAGGTGAGAGCTTCGGCGCATCATCGACCGATCCTGATGTTCTCGGATGGATTTGAGTAGGAGCATGCTGGGCCGGACCCGAAAGAAAGTGAACTATGCTTGGATAGGGCAAAGCCAGAGGAAACTCTGGTGGAGGCTCGCAGCGGTTCTGACGTGCAAATCGATCGTCAAATCTGAG
>Corollospora cinnamomea NTOU4949
GCGAGTGAAGCGGCAACAGCTCAAATTTGAAATCTGGCCCCGTCCGCGGGGTCCGAGTTGTAATTTGCAGAGGATGCTTTCGGCGAGGCGCCTTCCGAGTGCCCTGGAACGGGCCGCCGCAGAGGGTGAGAGCCCCGTACGGTCGGACGCCGAGCCGGTGTAAAGCTCCCTCGACGAGTCGAGTAGTTTGGGAATGCTGCTCTAAACGGGAGGTAAACCCCTTCTAAAGCTAAATACCGGCCAGAGACCGATAGCGCACAAGTAGAGTGATCGAAAGATGAAAAGCACTTTGAAAAGAGAGTCAAACAGCACGTGAAATTGTTGAAAGGGAAGCGCTTGTGGCCAGACTTGCGCCCCGGCGGCTCAGCCGTCCCTCGTGGGCGGTGCACTCCGCCGGGCGCAGGCCAGCATCAGCTCGTGGCGGGGGAGAAAGGCGGCGGGAACGTGGCTCTTCGGAGTGTTATAGCCCGCCGCTACGCCCCACCGCGGGCTGAGGTACGCGCTCCGCAAGGATGCTGGCGTAATGGCCATCAGCGACCCGTCTTGAAACACGGACCAAGGAGTCGTCCTAGCATGCGAGTGTTAGGGTGCAAAACCCCTACGCGAAATGAAAGTGAACGGAGGTGAGAGCTTCGGCGCATCATCGACCGATCCTGATGTTCTCGGATGGATTTGAGTAGGAGCATGCTGGGCCGGACCCGAAAGAAAGTGAACTATGCTTGGATAGGGCAAAGCCAGAGGAAACTCTGGTGGAGGCTCGCAGCGGTTCTGACGTGCAAATCGATCGTCAAATCTGAG
>Corollospora cinnamomea NBRC 32126
GCGAGTGAAGCGGCAACAGCTCAAATTTGAAATCTGGCCCCGTCCGCGGGGTCCGAGTTGTAATTTGCAGAGGATGCTTTCGGCGAGGCGCCTTCCGAGTGCCCTGGAACGGGCCGCCGCAGAGGGTGAGAGCCCCGTACGGTCGGACGCCGAGCCGGTGTAAAGCTCCCTCGACGAGTCGAGTAGTTTGGGAATGCTGCTCTAAACGGGAGGTAAACCCCTTCTAAAGCTAAATACCGGCCAGAGACCGATAGCGCACAAGTAGAGTGATCGAAAGATGAAAAGCACTTTGAAAAGAGAGTCAAACAGCACGTGAAATTGTTGAAAGGGAAGCGCTTGTGGCCAGACTTGCGCCCCGGCGGCTCAGCCGTCCCTCGTGGGCGGTGCACTCCGCCGGGCGCAGGCCAGCATCAGCTCGTGGCGGGGGAGAAAGGCGGCGGGAACGTGGCTCTTCGGAGTGTTATAGCCCGCCGCTACGCCCCACCGCGGGCTGAGGTACGCGCTCCGCAAGGATGCTGGCGTAATGGCCATCAGCGACCCGTCTTGAAACACGGACCAAGGAGTCGTCCTAGCATGCGAGTGTTAGGGTGCAAAACCCCTACGCGAAATGAAAGTGAACGGAGGTGAGAGCTTCGGCGCATCATCGACCGATCCTGATGTTCTCGGATGGATTTGAGTAGGAGCATGCTGGGCCGGACCCGAAAGAAAGTGAACTATGCTTGGATAGGGCAAAGCCAGAGGAAACTCTGGTGGAGGCTCGCAGCGGTTCTGACGTGCAAATCGATCGTCAAATCTGAG
>C. maritima FCUL280207CF8
GCGAGTGAAGCGGCAACAGCTCAAATTTGAAATCTGGCCCC--CTAGGGGGTCCGAGTTGTAATTTGCAGAGGATGCTTTTGGCGAGGCGCCGGCCGAGTGCCCTGGAATGGGACGCCGTAGAGGGTGAGAGCCCCGTACGGCCGGACGTCGAGCCTCTGTAAAGCTCCCTCGACGAGTCGAGTAGTTTGGGAATGCTGCTCTAAACGGGAGGTAAACCCCTTCTAAAGCTAAATACCGGCCAGAGACCGATAGCGCACAAGTAGAGTGATCGAAAGATGAAAAGCACTTTGAAAAGAGAGTTAAACAGCACGTGAAATTGTTGAAAGGGAAGCGCTTGTGGCCAGACTTGCG-CCCGGCGGCTCAGCCGTCCCTCGTGGGCGGTGCACTCCGCCGGGCTCAGGCCAGCATCAGCTCGCTGCTGGGGAGAAAGGCGGTGGGAACGTGGCTCTTCGGAGTGTTATAGCCCGCCGCCATGCCCTCCAGCGGGCTGAGGTTCGCGCCTTGCAAGGATGCTGGCGTAATGGCCATCAGCGACCCGTCTTGAAACACGGACCAAGGAGTCGTCCTAGCATGCGAGTGTTCGGGTGCCAAACCCCTACGCGAAATGAAAGTGAACGGAGGTGAGAGCTTCGGCGCATCATCGACCGATCCTGATGTTTTCGGATGGATTTGAGTAGGAGCATGCTGGGCCGGACCCGAAAGAAGGTGAACTATGCTTGGATAGGGCAAAGCCAGAGGAAACTCTGGTGGAGGCTCGCAGCGGTTCTGACGTGCAAATCGATCGTCAAATCTGAG
>C. maritima FCUL CaC1
GCGAGTGAAGCGGCAACAGCTCAAATTTGAAATCTGGCTCC--CTAGGGGGTCCGAGTTGTAATTTGCAGAGGATGCTTTTGGCGAGGCGCCGGCCGAGTGCCCTGGAATGGGACGCCGTAGAGGGTGAGAGCCCCGTACGGCCGGACGTCGAGCCTCTGTAAAGCTCCCTCGACGAGTCGAGTAGTTTGGGAATGCTGCTCTAAACGGGAGGTAAACCCCTTCTAAAGCTAAATACCGGCCAGAGACCGATAGCGCACAAGTAGAGTGATCGAAAGATGAAAAGCACTTTGAAAAGAGAGTTAAACAGCACGTGAAATTGTTGAAAGGGAAGCGCTTGTGGCCAGACTTGCG-CCCGGCGGCTCAGCCGTCCCTCGTGGGCGGTGCACTCCGCCGGGCTCAGGCCAGCATCAGCTCGCTGCTGGGGAGAAAGGCGGTGGGAACGTGGCTCTTCGGAGTGTTATAGCCCGCCGCCATGCCCTCCAGCGGGCTGAGGTTCGCGCCTTGCAAGGATGCTGGCGTAATGGCCATCAGCGACCCGTCTTGAAACACGGACCAAGGAGTCGTCCTAGCATGCGAGTGTTCGGGTGCCAAACCCCTACGCGAAATGAAAGTGAACGGAGGTGAGAGCTTCGGCGCATCATCGACCGATCCTGATGTTTTCGGATGGATTTGAGTAGGAGCATGCTGGGCCGGACCCGAAAGAAGGTGAACTATGCTTGGATAGGGCAAAGCCAGAGGAAACTCTGGTGGAGGCTCGCAGCGGTTCTGACGTGCAAATCGATCGTCAAATCTGAG
