# Supplementary material for: Redefining the Genus Corollospora Based on Morphological and Phylogenetic Approaches
Source: J Fungi (Basel). 2023 Aug 11;9(8):841. doi: 10.3390/jof9080841 (PMC10455288; doi:10.3390/jof9080841)
Supplement: Supplementary file 1 [file jof-09-00841-s001.zip › File S1 (Sectorial MSAs)/Alignment 28S_8_C. gracilis.fas]

>Corollospora_gracilis_NBRC_32110
GCGAGTGAAGCGGCAACAGCTCAAATTTGAAATCTGGCCCCCCAGCGGGGTCCGAGTTGTAATTTGCAGAGGATGCTTTTGGCGAGGCGCCTTCCGAGTGCCCTGGAACGGGCCGCCGGAGAGGGTGAGAGCCCCGTACGGTCGGATGCCGAGCCAGTGTAAAGCTCCCTCGACGAGTCGAGTAGTTTGGGAATGCTGCTCTAAACGGGAGGTAAACCCCTTCTAAAGCTAAATACCGGCCAGAGACCGATAGCGCACAAGTAGAGTGATCGAAAGATGAAAAGCACTTTGAAAAGAGAGTCAAACAGCACGTGAAATTGTTGAAAGGGAAGCGCTTGTGGCCAGACTTGCGCGCCGGCGGCTCAGCCGTCCCTCGTGGGCGGTGCACTCCGCCGGGCGCAGGCCAGCATCAGCTCGTGGCGGGGGAGAAAGGCGGCGGGAACGTGGCTCTTCGGAGTGTTATAGCCCGCCGTTACGCCCTGCCGCGGGCTGAGGTACGCGCTCCGCAAGGATGCTGGCGTAATGGCCATCAGCGACCCGTCTTGAAACACGGACCAAGGAGTCGTCCTAGCATGCGAGTGTTCGGGTGCAAAACCCCTACGCGAAATGAAAGTGAACGGAGGTGAGAGCTTCGGCGCATCATCGACCGATCCTGATGTTCTCGGATGGATTTGAGTAGGAGCATGCTGGGCCGGACCCGAAAGAAGGTGAACTATGCTTGGATAGGGCAAAGCCAGAGGAAACTCTGGTGGAGGCTCGCAGCGGTTCTGACGTGCAAATCGATCGTCAAATCTGAG
>Corollospora_gracilis_NBRC_32111
GCGAGTGAAGCGGCAACAGCTCAAATTTGAAATCTGGCCCCCCAGCGGGGTCCGAGTTGTAATTTGCAGAGGATGCTTTTGGCGAGGCGCCTTCCGAGTGCCCTGGAACGGGCCGCCGGAGAGGGTGAGAGCCCCGTACGGTCGGATGCCGAGCCAGTGTAAAGCTCCCTCGACGAGTCGAGTAGTTTGGGAATGCTGCTCTAAACGGGAGGTAAACCCCTTCTAAAGCTAAATACCGGCCAGAGACCGATAGCGCACAAGTAGAGTGATCGAAAGATGAAAAGCACTTTGAAAAGAGAGTCAAACAGCACGTGAAATTGTTGAAAGGGAAGCGCTTGTGGCCAGACTTGCGCGCCGGCGGCTCAGCCGTCCCTCGTGGGCGGTGCACTCCGCCGGGCGCAGGCCAGCATCAGCTCGTGGCGGGGGAGAAAGGCGGCGGGAACGTGGCTCTTCGGAGTGTTATAGCCCGCCGTTACGCCCTGCCGCGGGCTGAGGTACGCGCTCCGCAAGGATGCTGGCGTAATGGCCATCAGCGACCCGTCTTGAAACACGGACCAAGGAGTCGTCCTAGCATGCGAGTGTTCGGGTGCAAAACCCCTACGCGAAATGAAAGTGAACGGAGGTGAGAGCTTCGGCGCATCATCGACCGATCCTGATGTTCTCGGATGGATTTGAGTAGGAGCATGCTGGGCCGGACCCGAAAGAAGGTGAACTATGCTTGGATAGGGCAAAGCCAGAGGAAACTCTGGTGGAGGCTCGCAGCGGTTCTGACGTGCAAATCGATCGTCAAATCTGAG
>Corollospora_gracilis_MD_828
GCGAGTGAAGCGGCAACAGCTCAAATTTGAAATCTGGCCCCCCAGCGGGGTCCGAGTTGTAATTTGCAGAGGATGCTTTTGGCGAGGCGCCTTCCGAGTGCCCTGGAACGGGCCGCCGGAGAGGGTGAGAGCCCCGTACGGTCGGATGCCGAGCCAGTGTAAAGCTCCCTCGACGAGTCGAGTAGTTTGGGAATGCTGCTCTAAACGGGAGGTAAACCCCTTCTAAAGCTAAATACCGGCCAGAGACCGATAGCGCACAAGTAGAGTGATCGAAAGATGAAAAGCACTTTGAAAAGAGAGTCAAACAGCACGTGAAATTGTTGAAAGGGAAGCGCTTGTGGCCAGACTTGCGCGCCGGCGGCTCAGCCGTCCCTCGTGGGCGGTGCACTCCGCCGGGCGCAGGCCAGCATCAGCTCGTGGCGGGGGAGAAAGGCGGCGGGAACGTGGCTCTTCGGAGTGTTATAGCCCGCCGTTACGCCCTGCCGCGGGCTGAGGTACGCGCTCCGCAAGGATGCTGGCGTAATGGCCATCAGCGACCCGTCTTGAAACACGGACCAAGGAGTCGTCCTAGCATGCGAGTGTTCGGGTGCAAAACCCCTACGCGAAATGAAAGTGAACGGAGGTGAGAGCTTCGGCGCATCATCGACCGATCCTGATGTTCTCGGATGGATTTGAGTAGGAGCATGCTGGGCCGGACCCGAAAGAAGGTGAACTATGCTTGGATAGGGCAAAGCCAGAGGAAACTCTGGTGGAGGCTCGCAGCGGTTCTGACGTGCAAATCGATCGTCAAATCTGAG
>C._maritima_FCUL280207CF8
GCGAGTGAAGCGGCAACAGCTCAAATTTGAAATCTGGCCCCCTAG-GGGGTCCGAGTTGTAATTTGCAGAGGATGCTTTTGGCGAGGCGCCGGCCGAGTGCCCTGGAATGGGACGCCGTAGAGGGTGAGAGCCCCGTACGGCCGGACGTCGAGCCTCTGTAAAGCTCCCTCGACGAGTCGAGTAGTTTGGGAATGCTGCTCTAAACGGGAGGTAAACCCCTTCTAAAGCTAAATACCGGCCAGAGACCGATAGCGCACAAGTAGAGTGATCGAAAGATGAAAAGCACTTTGAAAAGAGAGTTAAACAGCACGTGAAATTGTTGAAAGGGAAGCGCTTGTGGCCAGACTTGCGC-CCGGCGGCTCAGCCGTCCCTCGTGGGCGGTGCACTCCGCCGGGCTCAGGCCAGCATCAGCTCGCTGCTGGGGAGAAAGGCGGTGGGAACGTGGCTCTTCGGAGTGTTATAGCCCGCCGCCATGCCCTCCAGCGGGCTGAGGTTCGCGCCTTGCAAGGATGCTGGCGTAATGGCCATCAGCGACCCGTCTTGAAACACGGACCAAGGAGTCGTCCTAGCATGCGAGTGTTCGGGTGCCAAACCCCTACGCGAAATGAAAGTGAACGGAGGTGAGAGCTTCGGCGCATCATCGACCGATCCTGATGTTTTCGGATGGATTTGAGTAGGAGCATGCTGGGCCGGACCCGAAAGAAGGTGAACTATGCTTGGATAGGGCAAAGCCAGAGGAAACTCTGGTGGAGGCTCGCAGCGGTTCTGACGTGCAAATCGATCGTCAAATCTGAG
>C._maritima_FCUL_CaC1
GCGAGTGAAGCGGCAACAGCTCAAATTTGAAATCTGGCTCCCTAG-GGGGTCCGAGTTGTAATTTGCAGAGGATGCTTTTGGCGAGGCGCCGGCCGAGTGCCCTGGAATGGGACGCCGTAGAGGGTGAGAGCCCCGTACGGCCGGACGTCGAGCCTCTGTAAAGCTCCCTCGACGAGTCGAGTAGTTTGGGAATGCTGCTCTAAACGGGAGGTAAACCCCTTCTAAAGCTAAATACCGGCCAGAGACCGATAGCGCACAAGTAGAGTGATCGAAAGATGAAAAGCACTTTGAAAAGAGAGTTAAACAGCACGTGAAATTGTTGAAAGGGAAGCGCTTGTGGCCAGACTTGCGC-CCGGCGGCTCAGCCGTCCCTCGTGGGCGGTGCACTCCGCCGGGCTCAGGCCAGCATCAGCTCGCTGCTGGGGAGAAAGGCGGTGGGAACGTGGCTCTTCGGAGTGTTATAGCCCGCCGCCATGCCCTCCAGCGGGCTGAGGTTCGCGCCTTGCAAGGATGCTGGCGTAATGGCCATCAGCGACCCGTCTTGAAACACGGACCAAGGAGTCGTCCTAGCATGCGAGTGTTCGGGTGCCAAACCCCTACGCGAAATGAAAGTGAACGGAGGTGAGAGCTTCGGCGCATCATCGACCGATCCTGATGTTTTCGGATGGATTTGAGTAGGAGCATGCTGGGCCGGACCCGAAAGAAGGTGAACTATGCTTGGATAGGGCAAAGCCAGAGGAAACTCTGGTGGAGGCTCGCAGCGGTTCTGACGTGCAAATCGATCGTCAAATCTGAG
