# Supplementary material for: Redefining the Genus Corollospora Based on Morphological and Phylogenetic Approaches
Source: J Fungi (Basel). 2023 Aug 11;9(8):841. doi: 10.3390/jof9080841 (PMC10455288; doi:10.3390/jof9080841)
Supplement: Supplementary file 1 [file jof-09-00841-s001.zip › File S1 (Sectorial MSAs)/Alignment 28S_9_C. parvula.fas]

>Sigmoidea_parvula_CBS:116644
CCTTGCGGGGTCCGAGTTGTAATTTGCAGAGGATGCTTTCGGCGAGGCGCCTTCCGAGTGCCCTGGAACGGGCCGCCGTAGAGGGTGAGAGCCCCGTACGGTTGGATGCCGAGCCGGTGTAAAGCTCCTTCGACGAGTCGAGTAGTTTGGGAATGCTGCTCTAAACGGGAGGTAAACCCCTTCTAAAGCTAAATACCGGCCAGAGACCGATAGCGCACAAGTAGAGTGATCGAAAGATGAAAAGCACTTTGAAAAGAGAGTCAAACAGCACGTGAAATTGTTGAAAGGGAAGCGCTTGTGGCCAGACTTGCGCCCTGCGGCTCAGCCGTCCCTCGTGGGCGGTGCACTCCGCCGGGCGCAGGCCAGCATCAGCTCGCGGCAGGGAAGAAAGGCGGCGGGAACGTGGCTCTTCGGAGTGTTATAGCCCGCCGCTACGCCCTCCTGCGGGCTGAGGTACGCGCTCCGCAAGGATGCTGG
>Halosigmoidea_parvula_NBRC32160
CCTTGCGGGGTCCGAGTTGTAATTTGCAGAGGATGCTTTCGGCAAGGCGCCTTCCGAGTGCCCTGGAACGGGCCGCCGTAGAGGGTGAGAGCCCCGTACGGTTGGATGCCGAGCCGGTGTAAAGCTCCTTCGACGAGTCGAGTAGTTTGGGAATGCTGCTCTAAACGGGAGGTAAACCCCTTCTAAAGCTAAATACCGGCCAGAGACCGATAGCGCACAAGTAGAGTGATCGAAAGATGAAAAGCACTTTGAAAAGAGAGTCAAACAGCACGTGAAATTGTTGAAAGGGAAGCGCTTGTGGCCAGACTTGCGCCCTGCGGCTCAGCCGTCCCTCGTGGGCGGTGCACTCCGCCGGGCGCAGGCCAGCATCAGCTCGCGGCAGGGAAGAAAGGCGGCGGGAACGTGGCTCTTCGGAGTGTTATAGCCCGCCGCTACGCCCTCCTGCGGGCTGAGGTACGCGCTCCGCAAGGATGCTGG
>Halosigmoidea_parvula_NBRC103558
CCTTGCGGGGTCCGAGTTGTAATTTGCAGAGGATGCTTTCGGCAAGGCGCCTTCCGAGTGCCCTGGAACGGGCCGCCGTAGAGGGTGAGAGCCCCGTACGGTTGGATGCCGAGCCGGTGTAAAGCTCCTTCGACGAGTCGAGTAGTTTGGGAATGCTGCTCTAAACGGGAGGTAAACCCCTTCTAAAGCTAAATACCGGCCAGAGACCGATAGCGCACAAGTAGAGTGATCGAAAGATGAAAAGCACTTTGAAAAGAGAGTCAAACAGCACGTGAAATTGTTGAAAGGGAAGCGCTTGTGGCCAGACTTGCGCCCTGCGGCTCAGCCGTCCCTCGTGGGCGGTGCACTCCGCCGGGCGCAGGCCAGCATCAGCTCGCGGCAGGGAAGAAAGGCGGCGGGAACGTGGCTCTTCGGAGTGTTATAGCCCGCCGCTACGCCCTCCTGCGGGCTGAGGTACGCGCTCCGCAAGGATGCTGG
>Halosigmoidea_parvula_NBRC106655
CCTTGCGGGGTCCGAGTTGTAATTTGCAGAGGATGCTTTCGGCAAGGCGCCTTCCGAGTGCCCTGGAACGGGCCGCCGTAGAGGGTGAGAGCCCCGTACGGTTGGATGCCGAGCCGGTGTAAAGCTCCTTCGACGAGTCGAGTAGTTTGGGAATGCTGCTCTAAACGGGAGGTAAACCCCTTCTAAAGCTAAATACCGGCCAGAGACCGATAGCGCACAAGTAGAGTGATCGAAAGATGAAAAGCACTTTGAAAAGAGAGTCAAACAGCACGTGAAATTGTTGAAAGGGAAGCGCTTGTGGCCAGACTTGCGCCCTGCGGCTCAGCCGTCCCTCGTGGGCGGTGCACTCCGCCGGGCGCAGGCCAGCATCAGCTCGCGGCAGGGAAGAAAGGCGGCGGGAACGTGGCTCTTCGGAGTGTTATAGCCCGCCGCTACGCCCTCCTGCGGGCTGAGGTACGCGCTCCGCAAGGATGCTGG
>Halosigmoidea_parvula_NBRC32159
CCTTGCGGGGTCCGAGTTGTAATTTGCAGAGGATGCTTTCGGCAAGGCGCCTTCCGAGTGCCCTGGAACGGGCCGCCGTAGAGGGTGAGAGCCCCGTACGGTTGGATGCCGAGCCGGTGTAAAGCTCCTTCGACGAGTCGAGTAGTTTGGGAATGCTGCTCTAAACGGGAGGTAAACCCCTTCTAAAGCTAAATACCGGCCAGAGACCGATAGCGCACAAGTAGAGTGATCGAAAGATGAAAAGCACTTTGAAAAGAGAGTCAAACAGCACGTGAAATTGTTGAAAGGGAAGCGCTTGTGGCCAGACTTGCGCCCTGCGGCTCAGCCGTCCCTCGTGGGCGGTGCACTCCGCCGGGCGCAGGCCAGCATCAGCTCGCGGCAGGGAAGAAAGGCGGCGGGAACGTGGCTCTTCGGAGTGTTATAGCCCGCCGCTACGCCCTCCTGCGGGCTGAGGTACGCGCTCCGCAAGGATGCTGG
>Halosigmoidea_parvula_NBRC106656
CCTTGCGGGGTCCGAGTTGTAATTTGCAGAGGATGCTTTCGGCAAGGCGCCTTCCGAGTGCCCTGGAACGGGCCGCCGTAGAGGGTGAGAGCCCCGTACGGTTGGATGCCGAGCCGGTGTAAAGCTCCTTCGACGAGTCGAGTAGTTTGGGAATGCTGCTCTAAACGGGAGGTAAACCCCTTCTAAAGCTAAATACCGGCCAGAGACCGATAGCGCACAAGTAGAGTGATCGAAAGATGAAAAGCACTTTGAAAAGAGAGTCAAACAGCACGTGAAATTGTTGAAAGGGAAGCGCTTGTGGCCAGACTTGCGCCCTGCGGCTCAGCCGTCCCTCGTGGGCGGTGCACTCCGCCGGGCGCAGGCCAGCATCAGCTCGCGGCAGGGAAGAAAGGCGGCGGGAACGTGGCTCTTCGGAGTGTTATAGCCCGCCGCTACGCCCTCCTGCGGGCTGAGGTACGCGCTCCGCAAGGATGCTGG
>Halosigmoidea_parvula_NBRC106659
CCTTGCGGGGTCCGAGTTGTAATTTGCAGAGGATGCTTTCGGCAAGGCGCCTTCCGAGTGCCCTGGAACGGGCCGCCGTAGAGGGTGAGAGCCCCGTACGGTTGGATGCCGAGCCGGTGTAAAGCTCCTTCGACGAGTCGAGTAGTTTGGGAATGCTGCTCTAAACGGGAGGTAAACCCCTTCTAAAGCTAAATACCGGCCAGAGACCGATAGCGCACAAGTAGAGTGATCGAAAGATGAAAAGCACTTTGAAAAGAGAGTCAAACAGCACGTGAAATTGTTGAAAGGGAAGCGCTTGTGGCCAGACTTGCGCCCTGCGGCTCAGCCGTCCCTCGTGGGCGGTGCACTCCGCCGGGCGCAGGCCAGCATCAGCTCGCGGCAGGGAAGAAAGGCGGCGGGAACGTGGCTCTTCGGAGTGTTATAGCCCGCCGCTACGCCCTCCTGCGGGCTGAGGTACGCGCTCCGCAAGGATGCTGG
>Halosigmoidea_parvula_NBRC106660
CCTTGCGGGGTCCGAGTTGTAATTTGCAGAGGATGCTTTCGGCAAGGCGCCTTCCGAGTGCCCTGGAACGGGCCGCCGTAGAGGGTGAGAGCCCCGTACGGTTGGATGCCGAGCCGGTGTAAAGCTCCTTCGACGAGTCGAGTAGTTTGGGAATGCTGCTCTAAACGGGAGGTAAACCCCTTCTAAAGCTAAATACCGGCCAGAGACCGATAGCGCACAAGTAGAGTGATCGAAAGATGAAAAGCACTTTGAAAAGAGAGTCAAACAGCACGTGAAATTGTTGAAAGGGAAGCGCTTGTGGCCAGACTTGCGCCCTGCGGCTCAGCCGTCCCTCGTGGGCGGTGCACTCCGCCGGGCGCAGGCCAGCATCAGCTCGCGGCAGGGAAGAAAGGCGGCGGGAACGTGGCTCTTCGGAGTGTTATAGCCCGCCGCTACGCCCTCCTGCGGGCTGAGGTACGCGCTCCGCAAGGATGCTGG
>Sigmoidea_parvula_TUB6989
CCTTGCGGGGTCCGAGTTGTAATTTGCAGAGGATGCTTTTCGCGAGGCGCCTTCCGAGTGCCCTGGAACGGGCCGCCGTAGAGGGTGAGAGCCCCGTACGGTTGGATGCCGAGCCGGTGTAAAGCTCCTTCGACGAGTCGAGTAGTTTGGGAATGCTGCTCTAAACGGGAGGTAAACCCCTTCTAAAGCTAAATACCGGCCAGAGACCGATAGCGCACAAGTAGAGTGATCGAAAGATGAAAAGCACTTTGAAAAGAGAGTCAAACAGCACGTGAAATTGTTGAAAGGGAAGCGCTTGTGGCCAGACTTGCGCCCTGCGGCTCAGCCGTCCCTCGTGGGCGGTGCACTCCGCCGGGCGCAGGCCAGCATCAGCTCGCGGCAGGGAAGAAAGGCGGCGGGAACGTGGCTCTTCGGAGTGTTATAGCCCGCCCGTACGCCCT-CTGCGGGCTGAGGTACGCG-TCCGCAAGGATGCTGG
>Sigmoidea_parvula_TUB407
CCTTGCGGGGTCCGAGTTGTAATTTGCAGAGGATGCTTTCGGCGAGGCGCCTTCCGAGTGCCCTGGAACGGGCCGCCGTAGAGGGTGAGAGCCCCGTACGGTTGGATGCCGAGCCGGTGTAAAGCTCCTTCGACGAGTCGAGTAGTTTGGGAATGCTGCTCTAAACGGGAGGTAAACCCCTTCTAAAGCTAAATACCGGCCAGAGACCGATAGCGCACAAGTAGAGTGATCGAAAGATGAAAAGCACTTTGAAAAGAGAGTCAAACAGCACGTGAAATTGTTGAAAGGGAAGCGCTTGTGGCCAGACTTGCG-CCTGCGGCTCAGCCGTCCCTCGTGGGCGGTGCACTCCGCCGGGCGCAGGCCAGCATCAGCTCGCGGCAGGGAAGAAAGGCGGCGGGAACGTGGCTCTTCGGAGTGTTATAGCCCGCC-WTACGCCCT-CTGCGGGCTGAGGTACGCW-TCCGCAAGGATGCTGG
>C._maritima_FCUL280207CF8
CCTAG-GGGGTCCGAGTTGTAATTTGCAGAGGATGCTTTTGGCGAGGCGCCGGCCGAGTGCCCTGGAATGGGACGCCGTAGAGGGTGAGAGCCCCGTACGGCCGGACGTCGAGCCTCTGTAAAGCTCCCTCGACGAGTCGAGTAGTTTGGGAATGCTGCTCTAAACGGGAGGTAAACCCCTTCTAAAGCTAAATACCGGCCAGAGACCGATAGCGCACAAGTAGAGTGATCGAAAGATGAAAAGCACTTTGAAAAGAGAGTTAAACAGCACGTGAAATTGTTGAAAGGGAAGCGCTTGTGGCCAGACTTGCGCCCGGCGGCTCAGCCGTCCCTCGTGGGCGGTGCACTCCGCCGGGCTCAGGCCAGCATCAGCTCGCTGCTGGGGAGAAAGGCGGTGGGAACGTGGCTCTTCGGAGTGTTATAGCCCGCCGCCATGCCCTCCAGCGGGCTGAGGTTCGCGCCTTGCAAGGATGCTGG
>C._maritima_FCUL_CaC1
CCTAG-GGGGTCCGAGTTGTAATTTGCAGAGGATGCTTTTGGCGAGGCGCCGGCCGAGTGCCCTGGAATGGGACGCCGTAGAGGGTGAGAGCCCCGTACGGCCGGACGTCGAGCCTCTGTAAAGCTCCCTCGACGAGTCGAGTAGTTTGGGAATGCTGCTCTAAACGGGAGGTAAACCCCTTCTAAAGCTAAATACCGGCCAGAGACCGATAGCGCACAAGTAGAGTGATCGAAAGATGAAAAGCACTTTGAAAAGAGAGTTAAACAGCACGTGAAATTGTTGAAAGGGAAGCGCTTGTGGCCAGACTTGCGCCCGGCGGCTCAGCCGTCCCTCGTGGGCGGTGCACTCCGCCGGGCTCAGGCCAGCATCAGCTCGCTGCTGGGGAGAAAGGCGGTGGGAACGTGGCTCTTCGGAGTGTTATAGCCCGCCGCCATGCCCTCCAGCGGGCTGAGGTTCGCGCCTTGCAAGGATGCTGG
