# Supplementary material for: Redefining the Genus Corollospora Based on Morphological and Phylogenetic Approaches
Source: J Fungi (Basel). 2023 Aug 11;9(8):841. doi: 10.3390/jof9080841 (PMC10455288; doi:10.3390/jof9080841)
Supplement: Supplementary file 1 [file jof-09-00841-s001.zip › File S1 (Sectorial MSAs)/Alignment ITS_10_C. pseudopulchella.fas]

>C. pseudopulchella NBRC 32112
GAAGTAAAAGTCGTAACAAGGTCTCCGTTGGTGAACCAGCGGAGGGATCATTAGCGAGTCTCTGAACTCCAAACCACTGCGAACTGTCTCCTGCCGGCGCCGTTGCTTCGGCGGGCGGGGCGGGCTTCCCCTCACGTCGTGGGGCGGACCCGCCCGCTCCGGCGGGGAGGAGAGGACTCTCTCCTCCCCGCTGGAACGCCCGCCGGCGGTGCCAAACACACTGCATTTACAGCGGTCTTCCCACTGAGTGGCAATGCAAACAAGCAAAAAAAAAACTTTCAACAACGGATCTCTTGGCTCTGGCATCGATGAAGAACGCAGCGAAATGCGATAAGTAATGCGAATTGCAGATTTCAGTGAATCATCGAATCTTTGAACGCACATTGCACCCGGCGG-CACTCCGCCGGGTCTGCCTGTCCGAGCGTCGTTTCCCCCCTCGGGTCCGCTGGGACCCGGCGTTGGGGATCTGCAGTGCCCTCCGGGGCGCTGCAGGCCCCGAAATACAGTGGCGGGCCCCGCTGGA-ACCCCCTGCGCAGTAAGTCAGCCTCGCATCGGGTGCCGGCGGAGCCCTGCCGTCAAACCGGCGGCGCCTCGGGCGCCGTCCCCACAACGGTCGACCT
>C. maritima FCUL CaC1
GAAGTAAAAGTTGTAAAAAGGTTTTCGTTGGTGAACCAGGGGAGGGATCATTAGGGAGTTTTAGCAATTCAAAACAATGGGAACCGTTCCGTGCCGGGGCCGTTGGTTTGGGGGGCGGGGCAGGTTGCCGTTCACCTTGGTGGGGGGCCCTGCCCGCTCCATCAGAAGGGGGGGGACGCCCCCCCGGACGCTGGAACGCCCGCCGGCGGTGCCAAACCTTCTGTATTTATAGCGGCCTTCACACTGAGTGGTACTGCAAGCAAGCAAAAAAAAAACTTTCAACAACGGATCTCTTGGCTCTGGCATCGATGAAGAACGCAGCGAAATGCGATAAGTAATGCGAATTGCAGATTTCAGTGAATCATCGAATTTTTGAACGCACATTGCACCCGGCGGCCATTCCGCCGGGTCTGCCTGTTCGAGCGTCGTTTCTCCCCTCGAGACCCCCGGGACTCGGTGTTGGGGATCTGCAGGGCCCCCACGGGCGCTGCAGTCCCTGAAATTCAGTGGCGGGACATGCTGGAGGCCCCCTGCGCAGTAACCAAATCTCGCATCGGGTGCCGGCGTGCCCTGGCCGTCAACCGGTCGGTGCCCCAGGTGCCGTCCACAGAACAGTCGACCT
>C. maritima FCUL280207CF8
GAAGTAAAAGTTGTAACAAGGTTTCCGTTGGTGAACCAGGGGAGGGATCATTAGGGAGTTTCAGCACTCCAAAACACTGGGAACCGTCCCGTGCCGGGGCCGTTGGTTCGGCGGGCGGGGCAGGTCGCCGTCCACCTCGGTGGGCGGCCCTGCCCGCTCCATCAGAAGGGGGGGGACGCCCCCCCGGACGCTGGAACGCCCGCCGGCGGTGCCAAACCTTCTGTATTTATAGCGGCCTTCACACTGAGTGGTACTGCAAGCAAGCAAAAAAAAAACTTTCAACAACGGATCTCTTGGCTCTGGCATCGATGAAGAACGCAGCGAAATGCGATAAGTAATGCGAATTGCAGATTTCAGTGAATCATCGAATTTTTGAACGCACATTGCACCCGGCGGCCATTCCGCCGGGTCTGCCTGTTCGAGCGTCGTTTCTCCCCTCGAGACCCCCGGGACTCGGTGTTGGGGATCTGCAGGGCCCCCACGGGCGCTGCAGTCCCTGAAATTCAGTGGCGGGACATGCTGGAGGCCCCCTGCGCAGTAACCAAATCTCGCATCGGGTGCCGGCGTGCCTTGGCCGTCAACCGGTCGGTGCCCCAGGTGCCGTCCACAGAACAGTCGACCT
