# Supplementary material for: Redefining the Genus Corollospora Based on Morphological and Phylogenetic Approaches
Source: J Fungi (Basel). 2023 Aug 11;9(8):841. doi: 10.3390/jof9080841 (PMC10455288; doi:10.3390/jof9080841)
Supplement: Supplementary file 1 [file jof-09-00841-s001.zip › File S1 (Sectorial MSAs)/Alignment ITS_12_C. angusta.fas]

>C._angusta_strain_KUC21246
GGGATCATTAGCGAGTGCAAACTCCATAAACCCACTGTGAATATTACCCTTCTGCCGGCGCCGTTGCTTCGGCGGGCGGGGCGGGAATGACACCTCCCTCCGGGGGGGTTGCATGTTCCCGCCCGGCCGTCCTCCGTACGGGGGACGGCGCGTCCGCCGGCGGTGTCGAACTATTCTGTACTTGTCTCGGATTACCAACTGAGTGGAATTTACAAGCAAATAAAACTTTCAACAACGGATCTCTTGGCTCTGGCATCGATGAAGAACGCAGCGAAATGCGATAAGTAATGCGAATTGCAGATTTCAGTGAATCATCGAATCTTTGAACGCACATTGCACCCGGCGGCACTCCGCCGGGTATGCCTGTCCGAGCGTCGTTTCCACCACTCGAGCCCCCGGGCTCGGCGTTGGGGACCTGCGGCGCACAGCCGTCGCAGCCCCCTAAATACAGTGGCGGGCCTACCGTTGGAACCCCCTGCGCAGTAGCTTCAGCATCTCGCATCGGGTCCCGGTTGCGCTCTTAGCCGTCAACCCCTAAAGCTCCGGCTTCAA
>C._angusta__KUC21247
GGGATCATTAGCGAGTGCAAACTCCATAAACCCACTGTGAATATTACCCTTCTGCCGGCGCCGTTGCTTCGGCGGGCGGGGCGGGAATGACACCTCCCTCCGGGGGGGTTGCATGTTCCCGCCCGGCCGTCCTCCGTACGGGGGACGGCGCGTCCGCCGGCGGTGTCGAACTATTCTGTACTTGTCTCGGATTACCAACTGAGTGGAATTTACAAGCAAATAAAACTTTCAACAACGGATCTCTTGGCTCTGGCATCGATGAAGAACGCAGCGAAATGCGATAAGTAATGCGAATTGCAGATTTCAGTGAATCATCGAATCTTTGAACGCACATTGCACCCGGCGGCACTCCGCCGGGTATGCCTGTCCGAGCGTCGTTTCCACCACTCGAGCCCCCGGGCTCGGCGTTGGGGACCTGCGGCGCACAGCCGTCGCAGCCCCCTAAATACAGTGGCGGGCCTACCGTTGGAACCCCCTGCGCAGTAGCTTCAGCATCTCGCATCGGGTCCCGGTTGCGCTCTTAGCCGTCAACCCCTAAAGCTCCGGCTTTCA
>C._angusta_KUC21248
GGGATCATTAGCGAGTGCAAACTCCATAAACCCACTGTGAATATTACCCTTCTGCCGGCGCCGTTGCTTCGGCGGGCGGGGCGGGAATGACACCTCCCTCCGGGGGGGTTGCATGTTCCCGCCCGGCCGTCCTCCGTACGGGGGACGGCGCGTCCGCCGGCGGTGTCGAACTATTCTGTACTTGTCTCGGATTACCAACTGAGTGGAATTTACAAGCAAATAAAACTTTCAACAACGGATCTCTTGGCTCTGGCATCGATGAAGAACGCAGCGAAATGCGATAAGTAATGCGAATTGCAGATTTCAGTGAATCATCGAATCTTTGAACGCACATTGCACCCGGCGGCACTCCGCCGGGTATGCCTGTCCGAGCGTCGTTTCCACCACTCGAGCCCCCGGGCTCGGCGTTGGGGACCTGCGGCGCACAGCCGTCGCAGCCCCCTAAATACAGTGGCGGGCCTACCGTTGGAACCCCCTGCGCAGTAGCTTCAGCATCTCGCATCGGGTCCCGGTTGCGCTCTTAGCCGTCAACCCCTAAAGCTCCGGCTTTCA
>C._angusta__KUC21249
GGGATCATTAGCGAGTGCAAACTCCATAAACCCACTGTGAATATTACCCTTCTGCCGGCGCCGTTGCTTCGGCGGGCGGGGCGGGAATGACACCTCCCTCCGGGGGGGTTGCATGTTCCCGCCCGGCCGTCCTCCGTACGGGGGACGGCGCGTCCGCCGGCGGTGTCGAACTATTCTGTACTTGTCTCGGATTACCAACTGAGTGGAATTTACAAGCAAATAAAACTTTCAACAACGGATCTCTTGGCTCTGGCATCGATGAAGAACGCAGCGAAATGCGATAAGTAATGCGAATTGCAGATTTCAGTGAATCATCGAATCTTTGAACGCACATTGCACCCGGCGGCACTCCGCCGGGTATGCCTGTCCGAGCGTCGTTTCCACCACTCGAGCCCCCGGGCTCGGCGTTGGGGACCTGCGGCGCACAGCCGTCGCAGCCCCCTAAATACAGTGGCGGGCCTACCGTTGGAACCCCCTGCGCAGTAGCTTCAGCATCTCGCATCGGGTCCCGGTTGCGCTCTTAGCCGTCAACCCCTAAAGCTCCGGCTTTCA
>C._angusta__KUC21250
AGGATCATTAGCGAGTGCAAACTCCATAAACCCACTGTGAATATTACCCTTCTGCCGGCGCCGTTGCTTCGGCGGGCGGGGCGGGAATGACACCTCCCTCCGGGGGGGTTGCATGTTCCCGCCCGGCCGTCCTCCGTACGGGGGACGGCGCGTCCGCCGGCGGTGTCGAACTATTCTGTACTTGTCTCGGATTACCAACTGAGTGGAATTTACAAGCAAATAAAACTTTCAACAACGGATCTCTTGGCTCTGGCATCGATGAAGAACGCAGCGAAATGCGATAAGTAATGCGAATTGCAGATTTCAGTGAATCATCGAATCTTTGAACGCACATTGCACCCGGCGGCACTCCGCCGGGTATGCCTGTCCGAGCGTCGTTTCCACCACTCGAGCCCCCGGGCTCGGCGTTGGGGACCTGCGGCGCACAGCCGTCGCAGCCCCCTAAATACAGTGGCGGGCCTACCGTTGGAACCCCCTGCGCAGTAGCTTCAGCATCTCGCATCGGGTCCCGGTTGCGCTCTTAGCCGTCAACCCCTAAAGCTCCGGCTTTCA
>C._angusta_KUC21251
GGGATCATTAGCGAGTGCAAACTCCATAAACCCACTGTGAATATTACCCTTCTGCCGGCGCCGTTGCTTCGGCGGGCGGGGCGGGAATGACACCTCCCTCCGGGGGGGTTGCATGTTCCCGCCCGGCCGTCCTCCGTACGGGGGACGGCGCGTCCGCCGGCGGTGTCGAACTATTCTGTACTTGTCTCGGATTACCAACTGAGTGGAATTTACAAGCAAATAAAACTTTCAACAACGGATCTCTTGGCTCTGGCATCGATGAAGAACGCAGCGAAATGCGATAAGTAATGCGAATTGCAGATTTCAGTGAATCATCGAATCTTTGAACGCACATTGCACCCGGCGGCACTCCGCCGGGTATGCCTGTCCGAGCGTCGTTTCCACCACTCGAGCCCCCGGGCTCGGCGTTGGGGACCTGCGGCGCACAGCCGTCGCAGCCCCCTAAATACAGTGGCGGGCCTACCGTTGGAACCCCCTGCGCAGTAGCTTCAGCATCTCGCATCGGGTCCCGGTTGCGCTCTTAGCCGTCAACCCCTAAAGCTCCGGCTTCAA
>C._angusta_KUC21252
GGGATCATTAGCGAGTGCAAACTCCATAAACCCACTGTGAATATTACCCTTCTGCCGGCGCCGTTGCTTCGGCGGGCGGGGCGGGAATGACACCTCCCTCCGGGGGGGTTGCATGTTCCCGCCCGGCCGTCCTCCGTACGGGGGACGGCGCGTCCGCCGGCGGTGTCGAACTATTCTGTACTTGTCTCGGATTACCAACTGAGTGGAATTTACAAGCAAATAAAACTTTCAACAACGGATCTCTTGGCTCTGGCATCGATGAAGAACGCAGCGAAATGCGATAAGTAATGCGAATTGCAGATTTCAGTGAATCATCGAATCTTTGAACGCACATTGCACCCGGCGGCACTCCGCCGGGTATGCCTGTCCGAGCGTCGTTTCCACCACTCGAGCCCCCGGGCTCGGCGTTGGGGACCTGCGGCGCACAGCCGTCGCAGCCCCCTAAATACAGTGGCGGGCCTACCGTTGGAACCCCCTGCGCAGTAGCTTCAGCATCTCGCATCGGGTCCCGGTTGCGCTCTTAGCCGTCAACCCCTAAAGCTCCGGCTTCAA
>C._angusta_KUC21254
GGGATCATTAGCGAGTGCAAACTCCATAAACCCACTGTGAATATTACCCTTCTGCCGGCGCCGTTGCTTCGGCGGGCGGGGCGGGAATGACACCTCCCTCCGGGGGGGTTGCATGTTCCCGCCCGGCCGTCCTCCGTACGGGGGACGGCGCGTCCGCCGGCGGTGTCGAACTATTCTGTACTTGTCTCGGATTACCAACTGAGTGGAATTTACAAGCAAATAAAACTTTCAACAACGGATCTCTTGGCTCTGGCATCGATGAAGAACGCAGCGAAATGCGATAAGTAATGCGAATTGCAGATTTCAGTGAATCATCGAATCTTTGAACGCACATTGCACCCGGCGGCACTCCGCCGGGTATGCCTGTCCGAGCGTCGTTTCCACCACTCGAGCCCCCGGGCTCGGCGTTGGGGACCTGCGGCGCACAGCCGTCGCAGCCCCCTAAATACAGTGGCGGGCCTACCGTTGGAACCCCCTGCGCAGTAGCTTCAGCATCTCGCATCGGGTCCCGGTTGCGCTCTTAGCCGTCAACCCCTAAAGCTCCGGCTTCAA
>C._angusta__KUC21255
GGGATCATTAGCGAGTGCAAACTCCATAAACCCACTGTGAATATTACCCTTCTGCCGGCGCCGTTGCTTCGGCGGGCGGGGCGGGAATGACACCTCCCTCCGGGGGGGTTGCATGTTCCCGCCCGGCCGTCCTCCGTACGGGGGACGGCGCGTCCGCCGGCGGTGTCGAACTATTCTGTACTTGTCTCGGATTACCAACTGAGTGGAATTTACAAGCAAATAAAACTTTCAACAACGGATCTCTTGGCTCTGGCATCGATGAAGAACGCAGCGAAATGCGATAAGTAATGCGAATTGCAGATTTCAGTGAATCATCGAATCTTTGAACGCACATTGCACCCGGCGGCACTCCGCCGGGTATGCCTGTCCGAGCGTCGTTTCCACCACTCGAGCCCCCGGGCTCGGCGTTGGGGACCTGCGGCGCACAGCCGTCGCAGCCCCCTAAATACAGTGGCGGGCCTACCGTTGGAACCCCCTGCGCAGTAGCTTCAGCATCTCGCATCGGGTCCCGGTTGCGCTCTTAGCCGTCAACCCCTAAAGCTCCGGCTTTCA
>C._angusta_KUC21256
AGGATCATTAGCGAGTGCAAACTCCATAAACCCACTGTGAATATTACCCTTCTGCCGGCGCCGTTGCTTCGGCGGGCGGGGCGGGAATGACACCTCCCTCCGGGGGGGTTGCATGTTCCCGCCCGGCCGTCCTCCGTACGGGGGACGGCGCGTCCGCCGGCGGTGTCGAACTATTCTGTACTTGTCTCGGATTACCAACTGAGTGGAATTTACAAGCAAATAAAACTTTCAACAACGGATCTCTTGGCTCTGGCATCGATGAAGAACGCAGCGAAATGCGATAAGTAATGCGAATTGCAGATTTCAGTGAATCATCGAATCTTTGAACGCACATTGCACCCGGCGGCACTCCGCCGGGTATGCCTGTCCGAGCGTCGTTTCCACCACTCGAGCCCCCGGGCTCGGCGTTGGGGACCTGCGGCGCACAGCCGTCGCAGCCCCCTAAATACAGTGGCGGGCCTACCGTTGGAACCCCCTGCGCAGTAGCTTCAGCATCTCGCATCGGGTCCCGGTTGCGCTCTTAGCCGTCAACCCCTAAAGCTCCGGCTTTCA
>C._angusta__KUC21258
AGGATCATTAGCGAGTGCAAACTCCATAAACCCACTGTGAATATTACCCTTCTGCCGGCGCCGTTGCTTCGGCGGGCGGGGCGGGAATGACACCTCCCTCCGGGGGGGTTGCATGTTCCCGCCCGGCCGTCCTCCGTACGGGGGACGGCGCGTCCGCCGGCGGTGTCGAACTATTCTGTACTTGTCTCGGATTACCAACTGAGTGGAATTTACAAGCAAATAAAACTTTCAACAACGGATCTCTTGGCTCTGGCATCGATGAAGAACGCAGCGAAATGCGATAAGTAATGCGAATTGCAGATTTCAGTGAATCATCGAATCTTTGAACGCACATTGCACCCGGCGGCACTCCGCCGGGTATGCCTGTCCGAGCGTCGTTTCCACCACTCGAGCCCCCGGGCTCGGCGTTGGGGACCTGCGGCGCACAGCCGTCGCAGCCCCCTAAATACAGTGGCGGGCCTACCGTTGGAACCCCCTGCGCAGTAGCTTCAGCATCTCGCATCGGGTCCCGGTTGCGCTCTTAGCCGTCAACCCCTAAAGCTCCGGCTTTCA
>C._angusta_KUC21257
GGGATCATTAGCGAGTGCAAACTCCATAAACCCACTGTGAATATTACCCTTCTGCCGGCGCCGTTGCTTCGGCGGGCGGGGCGGGAATGACACCTCCCTCCGGGGGGGTTGCATGTTCCCGCCCGGCCGTCCTCCGTACGGGGGACGGCGCGTCCGCCGGCGGTGTCGAACTATTCTGTACTTGTCTCGGATTACCAACTGAGTGGAATTTACAAGCAAATAAAACTTTCAACAACGGATCTCTTGGCTCTGGCATCGATGAAGAACGCAGCGAAATGCGATAAGTAATGCGAATTGCAGATTTCAGTGAATCATCGAATCTTTGAACGCACATTGCACCCGGCGGCACTCCGCCGGGTATGCCTGTCCGAGCGTCGTTTCCACCACTCGAGCCCCCGGGCTCGGCGTTGGGGACCTGCGGCGCACAGCCGTCGCAGCCCCCTAAATACAGTGGCGGGCCTACCGTTGGAACCCCCTGCGCAGTAGCTTCAGCATCTCGCATCGGGTCCCGGTTGCGCTCTTAGCCGTCAACCCCTAAAGCTCCGGCTTTCA
>C._angusta__KUC21260
AGGATCATTAGCGAGTGCAAACTCCATAAACCCACTGTGAATATTACCCTTCTGCCGGCGCCGTTGCTTCGGCGGGCGGGGCGGGAATGACACCTCCCTCCGGGGGGGTTGCATGTTCCCGCCCGGCCGTCCTCCGTACGGGGGACGGCGCGTCCGCCGGCGGTGTCGAACTATTCTGTACTTGTCTCGGATTACCAACTGAGTGGAATTTACAAGCAAATAAAACTTTCAACAACGGATCTCTTGGCTCTGGCATCGATGAAGAACGCAGCGAAATGCGATAAGTAATGCGAATTGCAGATTTCAGTGAATCATCGAATCTTTGAACGCACATTGCACCCGGCGGCACTCCGCCGGGTATGCCTGTCCGAGCGTCGTTTCCACCACTCGAGCCCCCGGGCTCGGCGTTGGGGACCTGCGGCGCACAGCCGTCGCAGCCCCCTAAATACAGTGGCGGGCCTACCGTTGGAACCCCCTGCGCAGTAGCTTCAGCATCTCGCATCGGGTCCCGGTTGCGCTCTTAGCCGTCAACCCCTAAAGCTCCGGCTTTCA
>C._angusta__NBRC_32102
GGGATCATTAGCGAGTGCAAACTCCATAAACCCACTGTGAATATTACCCTTCTGCCGGCGCCGTTGCTTCGGCGGGCGGGGCGGGAATGACACCTCCCTCCGGGGGGGTTGCATGTTCCCGCCCGGCCGTCCTCCGTACGGGGGACGGCGCGTCCGCCGGCGGTGTCGAACTATTCTGTACTTGTCTCGGATTACCAACTGAGTGGAATTTACAAGCAAATAAAACTTTCAACAACGGATCTCTTGGCTCTGGCATCGATGAAGAACGCAGCGAAATGCGATAAGTAATGCGAATTGCAGATTTCAGTGAATCATCGAATCTTTGAACGCACATTGCACCCGGCGGCACTCCGCCGGGTATGCCTGTCCGAGCGTCGTTTCCACCACTCGAGCCCCCGGGCTCGGCGTTGGGGACCTGCGGCGCACAGCCGTCGCAGCCCCCTAAATACAGTGGCGGGCCTACCGTTGGAACCCCCTGCGCAGTAGCTTCAGCATCTCGCATCGGGTCCCGGTTGCGCTCTTAGCCGTCAACCCCTAAAGCTCCGGCTTTCA
>C._angusta__NBRC_32101
GGGATCATTAGCGAGTGCAAACTCCATAAACCCACTGTGAATATTACCCTTCTGCCGGCGCCGTTGCTTCGGCGGGCGGGGCGGGAATGACACCTCCCTCCGGGGGGGTTGCATGTTCCCGCCCGGCCGTCCTCCGTACGGGGGACGGCGCGTCCGCCGGCGGTGTCGAACTATTCTGTACTTGTCTCGGATTACCAACTGAGTGGAATTTACAAGCAAATAAAACTTTCAACAACGGATCTCTTGGCTCTGGCATCGATGAAGAACGCAGCGAAATGCGATAAGTAATGCGAATTGCAGATTTCAGTGAATCATCGAATCTTTGAACGCACATTGCACCCGGCGGCACTCCGCCGGGTATGCCTGTCCGAGCGTCGTTTCCACCACTCGAGCCCCCGGGCTCGGCGTTGGGGACCTGCGGCGCACAGCCGTCGCAGCCCCCTAAATACAGTGGCGGGCCTACCGTTGGAACCCCCTGCGCAGTAGCTTCAGCATCTCGCATCGGGTCCCGGTTGCGCTCTTAGCCGTCAACCCCTAAAGCTCCGGCTTTCA
>C._angusta__NBRC_32100
GGGATCATTAGCGAGTGCAAACTCCATAAACCCACTGTGAATATTACCCTTCTGCCGGCGCCGTTGCTTCGGCGGGCGGGGCGGGAATGACACCTCCCTCCGGGGGGGTTGCATGTTCCCGCCCGGCCGTCCTCCGTACGGGGGACGGCGCGTCCGCCGGCGGTGTCGAACTATTCTGTACTTGTCTCGGATTACCAACTGAGTGGAATTTACAAGCAAATAAAACTTTCAACAACGGATCTCTTGGCTCTGGCATCGATGAAGAACGCAGCGAAATGCGATAAGTAATGCGAATTGCAGATTTCAGTGAATCATCGAATCTTTGAACGCACATTGCACCCGGCGGCACTCCGCCGGGTATGCCTGTCCGAGCGTCGTTTCCACCACTCGAGCCCCCGGGCTCGGCGTTGGGGACCTGCGGCGCACAGCCGTCGCAGCCCCCTAAATACAGTGGCGGGCCTACCGTTGGAACCCCCTGCGCAGTAGCTTCAGCATCTCGCATCGGGTCCCGGTTGCGCTCTTAGCCGTCAACCCCTAAAGCTCCGGCTTTCA
>C._angusta_TUB1
GGGATCATTAGCGAGTGCAAACTCCATAAACCCACTGTGAACATTACCCTTCTGCCGGCGCCGTTGCTTCGGCGGGCGGGGCGGGAATGACACCTCCCTCCGGGGG---TGCATGTTCCCGCCCGGCCGTCCTCCGTACGGGGGACGGCGCGTCCGCCGGCGGTGTCGAACCATTCTGTACTTGTCTCGGATTACCAACTGAGTGGAATTTACAAGCAAATAAAACTTTCAACAACGGATCTCTTGGCTCTGGCATCGATGAAGAACGCAGCGAAATGCGATAAGTAATGCGAATTGCAGATTTCAGTGAATCATCGAATCTTTGAACGCACATTGCACCCGGCGGCACTCCGCCGGGTATGCCTGTCCGAGCGTCGTTTCCACCACTCGAGCCCCCGGGCTCGGCGTTGGGGACCTGCGGCGCACAGCCGTCGCAGCCCCCTAAATACAGTGGCGGGCCTACCGTTGGAACCCCCTGCGCAGTAGCTTCAGCATCTCGCATCGGGTCCCGGTTGCGCTCTTAGCCGTCAACACCTAAAGCTCCGGCTTTCA
>C._maritima_FCUL_CaC1
GGGATCATTAGGGAGTTTTAAATTCAAAA---CAATGGGAACCGTTCC---GTGCCGGGGCCGTTGGTTTGGGGGGCGGGGCAGG-TTGCCGTTCACCTTGGTGGGGGGCCC---TGCCCGCTCGGACGCCCCCC---CGGACGCTGGAACGCCCGCCGGCGGTGCCAAACC-TTCTGTATTTATAGCGGCCTTCACACTGAGTGGTA-CTGCAAGCAAAAAAAACTTTCAACAACGGATCTCTTGGCTCTGGCATCGATGAAGAACGCAGCGAAATGCGATAAGTAATGCGAATTGCAGATTTCAGTGAATCATCGAATTTTTGAACGCACATTGCACCCGGCGGCATTCCGCCGGGTCTGCCTGTTCGAGCGTCGTTTCT-CCCCTCGAGACCCCGGACTCGGTGTTGGGGATCTGCAGCCCACGGGCGCTGCAGTCCCTGAAATTCAGTGGCGGGAC--ATGCTGGAGCCCCCTGCGCAGTAACC---AAATCTCGCATCGGGTGCCGG-CGTGCCCT-GGCCGTCAACCCCCCAGGTGCCGTCCACAG
>C._maritima_FCUL280207CF8
GGGATCATTAGGGAGTTTCAACTCCAAAA---CACTGGGAACCGTCCC---GTGCCGGGGCCGTTGGTTCGGCGGGCGGGGCAGG-TCGCCGTCCACCTCGGTGGGCGGCCC---TGCCCGCTCGGACGCCCCCC---CGGACGCTGGAACGCCCGCCGGCGGTGCCAAACC-TTCTGTATTTATAGCGGCCTTCACACTGAGTGGTA-CTGCAAGCAAAAAAAACTTTCAACAACGGATCTCTTGGCTCTGGCATCGATGAAGAACGCAGCGAAATGCGATAAGTAATGCGAATTGCAGATTTCAGTGAATCATCGAATTTTTGAACGCACATTGCACCCGGCGGCATTCCGCCGGGTCTGCCTGTTCGAGCGTCGTTTCT-CCCCTCGAGACCCCGGACTCGGTGTTGGGGATCTGCAGCCCACGGGCGCTGCAGTCCCTGAAATTCAGTGGCGGGAC--ATGCTGGAGCCCCCTGCGCAGTAACC---AAATCTCGCATCGGGTGCCGG-CGTGCCTT-GGCCGTCAACCCCCCAGGTGCCGTCCACAG
