# Supplementary material for: Redefining the Genus Corollospora Based on Morphological and Phylogenetic Approaches
Source: J Fungi (Basel). 2023 Aug 11;9(8):841. doi: 10.3390/jof9080841 (PMC10455288; doi:10.3390/jof9080841)
Supplement: Supplementary file 1 [file jof-09-00841-s001.zip › File S1 (Sectorial MSAs)/Alignment ITS_14_C. colossa.fas]

>Corollospora_colossa_NBRC_32105
CAGCGGAGGGATCATTAGTGCGTCT--ACAGCGCCAAACCCCGGCGCCGCCCCCGGGCGGCGTCAAA------CTCTAGCGTACAATCTTCTGAGTGGAATTTGGAAC----AAAAACAACTTTCAACAACGGATCTCTTGGTTCTGGCATCGATGAAGAACGCGGCCAAATGCGATAAGTAATGCGAATTGCAGACTTCAGTGAGTCATCGAATCTTCGAACGCACATTGCGCCCGGCGGCATTCCGCCGGGCATGCCTGTCCGAGCGTCGTTTCTCCCCTCGGACCCCCTGTGGTCCGGTGTTGGAGGACTGCGAGGCCCGC-----CACCGCAGCCTCTGAAATGCAGCGACGGCCCCCGTCGGCTGTCCCCTGCGCAGTACAGCGCTCGCAGTGGGCGGCGGGGTGCCCAGACACAGAACCAGTTCGACCTCCAGGTGTTACCCGCTGAAC
>Corollospora_colossa_NBRC106650
CAGCGGAGGGATCATTAGCGCGTTTCCTAGCGCCAAAACCCCGGCGCCGCCCCTGGGTGGCGTCAAACTATTGCTCCAGAAGGCT-----CTGAGTGGAAATTGCAGAAGACAAAAACAACTTTCAACAACGGATCTCTTGGTTCTGGCATCGATGAAGAACGCGGCCAAATGCGATAAGTAATGCGAATTGCAGACTTCAGTGAGTCATCGAATCTTCGAACGCACATTGCGCCCGGCGGCATTCCGCCGGGCATGCCTGTCCGAGCGTCGTTTCACCCCTCGGGCTCCCTGTGGCCCGGCGTTGGAGGACTGCGAGGCCCACGCGCGCCCTGCAGCCTCTGAAATGCAGCGAACGGCCCGCCGGTTCGCCCCCTGCGCAGTACTGTGCTCGCATCGGGCGGCGGCACGCTGAGAAACAGAACCAGTTCGACCTCCAGGTGTTACCCGCTGAAC
>C._maritima_FCUL_CaC1
CAGGGGAGGGATCATTAGGGAGTTTTAGCAATTCAAAACAATGGCGCCCCCCCGGGGCGGTGCCAAACTGTATTTATAGCGGCCTTCACACTGAGTGGTACTGCAAGCAAGCAAAAAAAACTTTCAACAACGGATCTCTTGGCTCTGGCATCGATGAAGAACGCAGCGAAATGCGATAAGTAATGCGAATTGCAGATTTCAGTGAATCATCGAATTTTTGAACGCACATTGCACCCGGCGGCATTCCGCCGGGTCTGCCTGTTCGAGCGTCGTTTCTCCCCTCGAGACCCCCGGGACTCGGTGTTGGGGATCTGCAGGGCCCCCACGGGCGCTGCAGTCCCTGAAATTCAGTGGCGGGACATGCTGGAGGCCCCCTGCGCAGTACAAATCTCGCATCGGGTGCCGGCGTGCCCTGGCCGTCAACCGGTCGGTGCCCCAGGTGCCGTCCACAGAAC
>C._maritima_FCUL280207CF8
CAGGGGAGGGATCATTAGGGAGTTTCAGCACTCCAAAACACTGGCGCCCCCCCGGGGCGGTGCCAAACTGTATTTATAGCGGCCTTCACACTGAGTGGTACTGCAAGCAAGCAAAAAAAACTTTCAACAACGGATCTCTTGGCTCTGGCATCGATGAAGAACGCAGCGAAATGCGATAAGTAATGCGAATTGCAGATTTCAGTGAATCATCGAATTTTTGAACGCACATTGCACCCGGCGGCATTCCGCCGGGTCTGCCTGTTCGAGCGTCGTTTCTCCCCTCGAGACCCCCGGGACTCGGTGTTGGGGATCTGCAGGGCCCCCACGGGCGCTGCAGTCCCTGAAATTCAGTGGCGGGACATGCTGGAGGCCCCCTGCGCAGTACAAATCTCGCATCGGGTGCCGGCGTGCCTTGGCCGTCAACCGGTCGGTGCCCCAGGTGCCGTCCACAGAAC
