# Supplementary material for: Redefining the Genus Corollospora Based on Morphological and Phylogenetic Approaches
Source: J Fungi (Basel). 2023 Aug 11;9(8):841. doi: 10.3390/jof9080841 (PMC10455288; doi:10.3390/jof9080841)
Supplement: Supplementary file 1 [file jof-09-00841-s001.zip › File S1 (Sectorial MSAs)/Alignment ITS_16_C. fusca.fas]

>C._fusca_NBRC_32108
TCTCCGTTGGTGAACCAGCGGAGGGATCATTAGCGAGTCTTAGCGCTCCAAACCCCCTGC
GAACAGTATCCCACTGGCGGCGCCGTTGCTTCGGCGG-GGCCCTACGCACGACGCAGCCC
CCGCCGCCGGCGCCAAACTCTTACAGCCACCTGCAGCGGTCTCTCCACTGAGTTAGAGCA
AACGCAACTAAAAAAAAAACTTTCAACAATGGATCTCTTGGTTCTGGCATCGATGAAGAA
CGCAGCGAAATGCGATAAGTAATGTGAATTGCAGAGTCCAGTGAATCATCGAATCTTTGA
ACGCACATTGCACCCGGCGGCACTCCGCCGGGTCTGCCTGTCCGAGCGTCGTTTCCACCC
TCGGGCGCCCACCGCGCCCGGCGTTGGTGACCTGCAGCGCGCCTTCCACCCCCCAAGCGC
TGCAGCCACCCAAATACAGTGGCGGGCCCGTCGAGGATCTCCCCTGCGCAGTAGAATCTC
CGCACGGGTCGTCCGGCGAGCCTCGCCGTCAACCAGGCGGCGCTGCAAGTGCCG
>C._fusca_NBRC_32109
TCTCCGTTGGTGAACCAGCGGAGGGATCATTAGCGAGTCTTAGCGCTCCAAACCCCCTGC
GAACAGTATCCTACTGGCGGCGCCGTTGCTTCGGCGGGGGCCCTGCGCGCGACGCAG-CC
CCGCCGGCGGTGCCAAACTCTTACAGCCACCTGCAGCGGTCCTTCCACTGAGTTAGAGCA
AACGCAACCAAAAACAAAACTTTCAACAATGGATCTCTTGGTTCTGGCATCGATGAAGAA
CGCAGCGAAATGCGATAAGTAATGTGAATTGCAGAGTCCAGTGAATCATCGAATCTTTGA
ACGCACATTGCACCCGGCGGCACTCCGCCGGGTCTGCCTGTCCGAGCGTCGTTTCCACCC
TCGGGCGCCCATCGCGCCCGGCGTTGGTGACCTGCAGCCCTTTTTCCACCCTTTGAGCGC
TGCAGCCACCCAAATACAGTGGCGGGCCCGCCGAGGATCTCCCCTGCGCAGTAGAATCTC
CGCACGGGTCGTCGGTCGGACCTCGCCGTCAACC------------------CA
>C._fusca_NBRC_32107
TCTCCGTTGGTGAACCAGCGGAGGGATCATTAGCGAGTCTTAGCGCTCCAAACCCCCTGC
GAACAGTATCCCACTGGCGGCGCCGTTGCTTCGGCGG-GGCCCTACGCACGACGCAGCCC
CCGCCGCCGGCGCCAAACTCTTACAGCCACCTGCAGCGGTCTCTCCACTGAGTTAGAGCA
AACGCAACTAAAAAAAAAACTTTCAACAATGGATCTCTTGGTTCTGGCATCGATGAAGAA
CGCAGCGAAATGCGATAAGTAATGTGAATTGCAGAGTCCAGTGAATCATCGAATCTTTGA
ACGCACATTGCACCCGGCGGCACTCCGCCGGGTCTGCCTGTCCGAGCGTCGTTTCCACCC
TCGGGCGCCCACCGCGCCCGGCGTTGGTGACCTGCAGCGCGCCTTCCACCCCCCAAGCGC
TGCAGCCACCCAAATACAGTGGCGGGCCCGTCGAGGATCTCCCCTGCGCAGTAGAATCTC
CGCACGGGTCGTCCGGCGAGCCTCGCCGTCAACCAGGCGGCGCTGCAAGTGCCG
>C._maritima_FCUL_CaC1
TTTTCGTTGGTGAACCAGGGGAGGGATCATTAGGGAGTTTTAGCAATTCAAA-ACAATGG
GAACCGTTCCGTGC---CGGGGCCGTTGGTTTGGGGGGGGCCCTGCCCGCGACGCAACGC
CCGCCGGCGGTGCCAAACCTTC---TGTATTTATAGCGGCCTTCACACTGAGTGGTACTG
CAAGCAAGCAAAAAAAAAACTTTCAACAACGGATCTCTTGGCTCTGGCATCGATGAAGAA
CGCAGCGAAATGCGATAAGTAATGCGAATTGCAGATTTCAGTGAATCATCGAATTTTTGA
ACGCACATTGCACCCGGCGGCATTCCGCCGGGTCTGCCTGTTCGAGCGTCGTTTCTCCCC
TCGAG-ACCCCCGGGACTCGGTGTTGGGGATCTGCAGGGCC---CCCAC-----GGGCGC
TGCAGTCCCTGAAATTCAGTGGCGGGCATGCTGGAGG--CCCCCTGCGCAGTAAAATCTC
GCATCGGGT--GCCGGCGTGCCTGGCCGTCAACCGGTCGGTGCCCCAGGTGCCG
>C._maritima_FCUL280207CF8
TTTCCGTTGGTGAACCAGGGGAGGGATCATTAGGGAGTTTCAGCACTCCAAA-ACACTGG
GAACCGTCCCGTGC---CGGGGCCGTTGGTTCGGCGGGGGCCCTGCCCGCGACGCAACGC
CCGCCGGCGGTGCCAAACCTTC---TGTATTTATAGCGGCCTTCACACTGAGTGGTACTG
CAAGCAAGCAAAAAAAAAACTTTCAACAACGGATCTCTTGGCTCTGGCATCGATGAAGAA
CGCAGCGAAATGCGATAAGTAATGCGAATTGCAGATTTCAGTGAATCATCGAATTTTTGA
ACGCACATTGCACCCGGCGGCATTCCGCCGGGTCTGCCTGTTCGAGCGTCGTTTCTCCCC
TCGAG-ACCCCCGGGACTCGGTGTTGGGGATCTGCAGGGCC---CCCAC-----GGGCGC
TGCAGTCCCTGAAATTCAGTGGCGGGCATGCTGGAGG--CCCCCTGCGCAGTAAAATCTC
GCATCGGGT--GCCGGCGTGCTTGGCCGTCAACCGGTCGGTGCCCCAGGTGCCG
