# Supplementary material for: Redefining the Genus Corollospora Based on Morphological and Phylogenetic Approaches
Source: J Fungi (Basel). 2023 Aug 11;9(8):841. doi: 10.3390/jof9080841 (PMC10455288; doi:10.3390/jof9080841)
Supplement: Supplementary file 1 [file jof-09-00841-s001.zip › File S1 (Sectorial MSAs)/Alignment ITS_18_C. pulchella+Clavatospora bulbosa.fas]

>Corollospora_pulchella_NBRC_32123
TCTCCGTTGGTGAACCAGCGGAGGGATCATTAGCGAGTCTAGCGCTCCAAACCACTGTGA
ACCTTTCCACGCCGGCGCCGTTGCTTCGGCCTGCGATCCCGGGGGGGAGGGAGCCCCTCC
CCCCCGGGCGCCGGCCGGACGGCGTCGACAAATACCGTACTGTCAGCGTTTGGGGCACTG
AG---TTTTTTTGGATCGTCGCAGTACAACTTTCAACAACGGATCTCTTGGTTCTGGCAT
CGATGAAGAACGCAGCGAATTGCGATAAGTAATGGGAATTGCAGAGCTCAGTGAGTCATC
GAATCTTTGAACGCACATTGCACCCGGCGGCATTCCGCCGGGTATGCCTGTCCGAGCGTC
GTTTCGTCCCTCGGGTCCGCCGGGACCCGGCGTTGGGGATCTGCAGCGCCTCCCCGGGGG
CAGCAGGCCCTGAAATGCAGCGACCGAGCCGGCCGGCGTCCCCCTGCGAAGTATACCAAC
CTCGCATCGGGTACCGGCCAGCCTCGGCCCCAAACAGGGCGAAACCCCAGATCGACCTCG
GATCAGCTGAACT
>Clavatospora_bulbosa_NBRC 31323
TCTCCGTTGGTGAACCAGCGGAGGGATCATTAGCGAGTCTAGCGCTCCAAACCACTGTGA
ACCTTTCCACGCCGGCGCCGTTGCTTCGGCCTGCGATCCCGGGGGG--AGGGGCTCCCTC
CCCCCGGGCGCCGGCCGGACGGCGTCGACAAATACCGTACTGTCAGCGTTTGGGGCACTG
AGTTTTTTTTTTGGATCGTCGCAGTACAACTTTCAACAACGGATCTCTTGGTTCTGGCAT
CGATGAAGAACGCAGCGAATTGCGATAAGTAATGGGAATTGCAGAGCTCAGTGAGTCATC
GAATCTTTGAACGCACATTGCACCCGGCGGCATTCCGCCGGGTATGCCTGTCCGAGCGTC
GTTTCGTCCCTCGGGTCCGCCGGGACCCGGCGTTGGGGATCTGCAGCGCCTCCCCGGGGG
CAGCAGGCCCTGAAATGCAGCGACCGAGCCGGCCGGCGTCCCCCTGCGAAGTATACCAAC
CTCGCATCGGGTACCGGCCAGCCTCGGCCCTAAACAAGGCGAAACCCCAGATCGACCTCG
GATCAGCTGAACT
>C._maritima_FCUL_CaC1
TTTTCGTTGGTGAACCAGGGGAGGGATCATTAGGGAGTTTAGCAATTCAAAACAATGGGA
ACCGTTCCGTGCCGGGGCCGTTGGTTTGGGGGGCGACCTTGGTGGGGGGGGGGGGACGCC
CCCCCGGACGCTGGCCCGCCGGCGGTGCCAAATTCTGTATTTATAGCGGCCTTCACACTG
AGTGGTACTGCAAGCAAGCAAAAAAAAAACTTTCAACAACGGATCTCTTGGCTCTGGCAT
CGATGAAGAACGCAGCGAAATGCGATAAGTAATGCGAATTGCAGATTTCAGTGAATCATC
GAATTTTTGAACGCACATTGCACCCGGCGGCATTCCGCCGGGTCTGCCTGTTCGAGCGTC
GTTTCTCCCCTCGAGACCCCCGGGACTCGGTGTTGGGGATCTGCAGGGCCCCCACGGGCG
CTGCAGTCCCTGAAATTCAGTGGCGGGACATGCTGGAGGCCCCCTGCGCAGTAACCAAAT
CTCGCATCGGGTGCCGGCGTGCCCTGGCCGTCAACCGGTCGGTGCCCCAGGTCGTCCACA
GAACAGTCGACCT
>C._maritima_FCUL280207CF8
TTTCCGTTGGTGAACCAGGGGAGGGATCATTAGGGAGTTTAGCACTCCAAAACACTGGGA
ACCGTCCCGTGCCGGGGCCGTTGGTTCGGCGGGCGACCTCGGTGGGCGGGGGGGGACGCC
CCCCCGGACGCTGGCCCGCCGGCGGTGCCAAATTCTGTATTTATAGCGGCCTTCACACTG
AGTGGTACTGCAAGCAAGCAAAAAAAAAACTTTCAACAACGGATCTCTTGGCTCTGGCAT
CGATGAAGAACGCAGCGAAATGCGATAAGTAATGCGAATTGCAGATTTCAGTGAATCATC
GAATTTTTGAACGCACATTGCACCCGGCGGCATTCCGCCGGGTCTGCCTGTTCGAGCGTC
GTTTCTCCCCTCGAGACCCCCGGGACTCGGTGTTGGGGATCTGCAGGGCCCCCACGGGCG
CTGCAGTCCCTGAAATTCAGTGGCGGGACATGCTGGAGGCCCCCTGCGCAGTAACCAAAT
CTCGCATCGGGTGCCGGCGTGCCTTGGCCGTCAACCGGTCGGTGCCCCAGGTCGTCCACA
GAACAGTCGACCT
