# Supplementary material for: Redefining the Genus Corollospora Based on Morphological and Phylogenetic Approaches
Source: J Fungi (Basel). 2023 Aug 11;9(8):841. doi: 10.3390/jof9080841 (PMC10455288; doi:10.3390/jof9080841)
Supplement: Supplementary file 1 [file jof-09-00841-s001.zip › File S1 (Sectorial MSAs)/Alignment ITS_19_C. intermedia+Varicosporina prolifera.fas]

>Varicosporina_prolifera_NBRC 32120
TCTCCGTTGGTGAACCAGCGGAGGGATCATTAGCGAGTCTCCGAACTCCAAAACACTGCG
AACCGTCCCGTGCCGGCACCGTTGCTTCGGCGGGCGGGGCGGGCCGCCCCCCACCGCGCT
GGGGGGCGCCGCCCGCTCCGGGGGGGGGGGGAGGACGCTCCCCCCAGTGCTGGAACGCCC
GCCGGCGGTGCCGAACCACACTAATTTACAGCGGCATTTCCACTGAGTGGCAATGCTAGC
AAGCATAAATACAACTTTCAACAACGGATCTCTTGGCTCTGGCATCGATGAAGAACGCAG
CGAAATGCGATAAGTAATGCGAATTGCAGATTTCAGTGAATCATCGAATCTTTGAACGCA
CATTGCACCCGGCGG-CACTCCGCCGGGTCTGCCTGTCCGAGCGTCGTTTCAACCCTCGA
GTCCACTGGCACTCGGCGTTGGGGATCTGCAGCGCGCAC--GCGCGCCGCAGGCCCCGAA
ATGCAGTGGCGGGCCCCGCCGGGAACCCCCTGCGCAGTAAGTCCTCCTCGCATCGGGTGA
CGGCGGAGCCCAGCC---------TCACCGCCCCGCGCGCCGCCCCAACCACTGTCGACC
T
>Corollospora_intermedia_NBRC 104402
TCTCCGTTGGTGAACCAGCGGAGGGATCATTAGCGAGTCTCAGCGCTCCAAAACACTGCG
AACCGTCCCGTGCCGGCGCCGTTGCTTCGGCGGGCGGGGCGGGCCGTCACCCACCGCGGT
GGGTGGGCCCGCCCGCTCCGGCGGAGGGGGGAGGACGCTCCCCCC--CGCCGGAACGCCC
GCCGGCGGCGCCAAACCTCTCTTATACATAGCGGCATTCCCACTGAGTGGCACTGCAAGC
AAGCAAAAAAAAAACTTTCAACAACGGATCTCTTGGCTCTGGCATCGATGAAGAACGCAG
CGAAATGCGATAAGTAATGCGAATTGCAGATTTCAGTGAATCATCGAATCTTTGAACGCA
CATTGCACCCGGCGGCCATTCCGCCGGGTCTGCCTGTCCGAGCGTCGTTTCGCCCCTCGG
GTCCGCTGGGACCCGGTGTTGGGGATCTGCAGCGCCCCCATGGGCGCTGCAGGCCCTGAA
ATACAGTGGCGGGCCCTGCTGGAAACCCCCTGCGCAGTAGACACACCTCGCATCGGGCGC
CGGCAGAGCCTGGCCGTCAACCGGTCGTCGCCCCGGGCGCCGCCCACAGAACAGTCGACC
T
>C._maritima_FCUL_CaC1
TTTTCGTTGGTGAACCAGGGGAGGGATCATTAGGGAGTTTTAGCAATTCAAAACAATGGG
AACCGTTCCGTGCCGGGGCCGTTGGTTTGGGGGGCGGGGCAGGTTGCCGTTCACCTTGGT
GGGGGGCCCTGCCCGCTCCATCAGAAGGGGGGGGACGCCCCCCCGGACGCTGGAACGCCC
GCCGGCGGTGCCAAACCTTCTGTATTTATAGCGGCCTTCACACTGAGTGGTACTGCAAGC
AAGCAAAAAAAAAACTTTCAACAACGGATCTCTTGGCTCTGGCATCGATGAAGAACGCAG
CGAAATGCGATAAGTAATGCGAATTGCAGATTTCAGTGAATCATCGAATTTTTGAACGCA
CATTGCACCCGGCGGCCATTCCGCCGGGTCTGCCTGTTCGAGCGTCGTTTCTCCCCTCGA
GACCCCCGGGACTCGGTGTTGGGGATCTGCAGGGCCCCCACGGGCGCTGCAGTCCCTGAA
ATTCAGTGGCGGGACATGCTGGAGGCCCCCTGCGCAGTAACCAAATCTCGCATCGGGTGC
CGGCGTGCCCTGGCCGTCAACCGGTCGGTGCCCCAGGTGCCGTCCACAGAACAGTCGACC
T
>C._maritima_FCUL280207CF8
TTTCCGTTGGTGAACCAGGGGAGGGATCATTAGGGAGTTTCAGCACTCCAAAACACTGGG
AACCGTCCCGTGCCGGGGCCGTTGGTTCGGCGGGCGGGGCAGGTCGCCGTCCACCTCGGT
GGGCGGCCCTGCCCGCTCCATCAGAAGGGGGGGGACGCCCCCCCGGACGCTGGAACGCCC
GCCGGCGGTGCCAAACCTTCTGTATTTATAGCGGCCTTCACACTGAGTGGTACTGCAAGC
AAGCAAAAAAAAAACTTTCAACAACGGATCTCTTGGCTCTGGCATCGATGAAGAACGCAG
CGAAATGCGATAAGTAATGCGAATTGCAGATTTCAGTGAATCATCGAATTTTTGAACGCA
CATTGCACCCGGCGGCCATTCCGCCGGGTCTGCCTGTTCGAGCGTCGTTTCTCCCCTCGA
GACCCCCGGGACTCGGTGTTGGGGATCTGCAGGGCCCCCACGGGCGCTGCAGTCCCTGAA
ATTCAGTGGCGGGACATGCTGGAGGCCCCCTGCGCAGTAACCAAATCTCGCATCGGGTGC
CGGCGTGCCTTGGCCGTCAACCGGTCGGTGCCCCAGGTGCCGTCCACAGAACAGTCGACC
T
