# Supplementary material for: Redefining the Genus Corollospora Based on Morphological and Phylogenetic Approaches
Source: J Fungi (Basel). 2023 Aug 11;9(8):841. doi: 10.3390/jof9080841 (PMC10455288; doi:10.3390/jof9080841)
Supplement: Supplementary file 1 [file jof-09-00841-s001.zip › File S1 (Sectorial MSAs)/Alignment ITS_1_C. maritima.fas]

>C._maritima_FCUL280207CF8
CGGGGCCGTTGGTTCGGCGGGCGGGGCAGGTCGCCGTCCACCTCGGTGGGCGGCCCTGCC
CGCTCCATCAGAAGGGGGGGGACGCCCCCCCGGACGCTGGAACGCCCGCCGGCGGTGCCA
AACCTTCTGTATTTATAGCGGCCTTCACACTGAGTGGTACTGCAAGCAAGCAAAAAAAAA
ACTTTCAACAACGGATCTCTTGGCTCTGGCATCGATGAAGAACGCAGCGAAATGCGATAA
GTAATGCGAATTGCAGATTTCAGTGAATCATCGAATTTTTGAACGCACATTGCACCCGGC
GGCCATTCCGCCGGGTCTGCCTGTTCGAGCGTCGTTTCTCCCCTCGAGACCCCCGGGACT
CGGTGTTGGGGATCTGCAGGGCCCCCACGGGCGCTGCAGTCCCTGAAATTCAGTGGCGGG
ACATGCTGGAGGCCCC
>C._maritima_FCUL_CaC1
CGGGGCCGTTGGTTTGGGGGGCGGGGCAGGTTGCCGTTCACCTTGGTGGGGGGCCCTGCC
CGCTCCATCAGAAGGGGGGGGACGCCCCCCCGGACGCTGGAACGCCCGCCGGCGGTGCCA
AACCTTCTGTATTTATAGCGGCCTTCACACTGAGTGGTACTGCAAGCAAGCAAAAAAAAA
ACTTTCAACAACGGATCTCTTGGCTCTGGCATCGATGAAGAACGCAGCGAAATGCGATAA
GTAATGCGAATTGCAGATTTCAGTGAATCATCGAATTTTTGAACGCACATTGCACCCGGC
GGCCATTCCGCCGGGTCTGCCTGTTCGAGCGTCGTTTCTCCCCTCGAGACCCCCGGGACT
CGGTGTTGGGGATCTGCAGGGCCCCCACGGGCGCTGCAGTCCCTGAAATTCAGTGGCGGG
ACATGCTGGAGGCCCC
>C._maritima_FCUL_CaC2
CGGCGCCGTTGCTTCGGCGGGCGGGGCAGGTCGCCGTCCACCTCGGTGGGCGGCCCTGCC
CGCTCCATCAGAAGGGGGGGGACGCCCCCCCGGACGCTGGAACGCCCGCCGGCGGTGCCA
AACCTTCTGTATTTATAGCGGCCTTCACACTGAGTGGTACTGCAAGCAAGCAAAAAAAAA
ACTTTCAACAACGGATCTCTTGGCTCTGGCATCGATGAAGAACGCAGCGAAATGCGATAA
GTAATGCGAATTGCAGATTTCAGTGAATCATCGAATTTTTGAACGCACATTGCACCCGGC
GGCCATTCCGCCGGGTCTGCCTGTTCGAGCGTCGTTTCTCCCCTCGAGACCCCCGGGACT
CGGTGTTGGGGATCTGCAGGGCCCCCACGGGCGCTGCAGTCCCTGAAATTCAGTGGCGGG
ACATGCTGGAGGCCCC
>C._maritima_FCUL170907CP11
CGGCGCCGTTGCTTCGGCGGGCGGGGCAGGTCGCCGTCCACCTCGGTGGGCGGCCCTGCC
CGCTCCATCAGAAGGGGGGGGACGCCCCCCCGGACGCTGGAACGCCCGCCGGCGGTGCCA
AACCTTCTGTATTTATAACGGCCTTCACACTGAGTGGTACTGCAAGCAAGCAAAAAAAAA
ACTTTCAACAACGGATCTCTTGGCTCTGGCATCGATGAAGAACGCAGCGAAATGCGATAA
GTAATGCGAATTGCAGATTTCAGTGAATCATCGAATTTTTGAACGCACATTGCACCCGGC
GGCCATTCCGCCGGGTCTGCCTGTTCGAGCGTCGTTTCTCCCCTCGAGACCCCCGGGACT
CGGTGTTGGGGATCTGCAGGGCCCCCACGGGCGCTGCAGTCCCTGAAATTCAGTGGCGGG
ACATGCTGGAGGCCCC
>C._maritima_FCUL010407SP8
CGGCGCCGTTGCTTCGGCGGGCGGGGCAGGTCGCCGTCCACCTCGGTGGGCGGCCCTGCC
CGCTCCATCAGAAGGGGGGGGACGCCCCCCCGGACGCTGGAACGCCCGCCGGCGGTGCCA
AACCTTCTGTATTTATAGCGGCCTTCACACTGAGTGGTACTGCAAGCAAGCAAAAAAAAA
ACTTTCAACAACGGATCTCTTGGCTCTGGCATCGATGAAGAACGCAGCGAAATGCGATAA
GTAATGCGAATTGCAGATTTCAGTGAATCATCGAATTTTTGAACGCACATTGCACCCGGC
GGCCATTCCGCCGGGTCTGCCTGTTCGAGCGTCGTTTCTCCCCTCGAGACCCCCGGGACT
CGGTGTTGGGGATCTGCAGGGCCCCCACGGGCGCTGCAGTCCCTGAAATTCAGTGGCGGG
ACATGCTGGAGGCCCC
>C._maritima_FCUL010407SP10
CGGCGCCGTTGCTTCGGCGGGCGGGGCAGGTCGCCGTCCACCTCGGTGGGCGGCCCTGCC
CGCTCCATCAGAAGGGGGGGGACGCCCCCCCGGACGCTGGAACGCCCGCCGGCGGTGCCA
AACCTTCTGTATTTATAGCGGCCTTCACACTGAGTGGTACTGCAAGCAAGCAAAAAAAAA
ACTTTCAACAACGGATCTCTTGGCTCTGGCATCGATGAAGAACGCAGCGAAATGCGATAA
GTAATGCGAATTGCAGATTTCAGTGAATCATCGAATTTTTGAACGCACATTGCACCCGGC
GGCCATTCCGCCGGGTCTGCCTGTTCGAGCGTCGTTTCTCCCCTCGAGACCCCCGGGACT
CGGTGTTGGGGATCTGCAGGGCCCCCACGGGCGCTGCAGTCCCTGAAATTCAGTGGCGGG
ACATGCTGGAGGCCCC
>C._maritima_FCUL280207CF9
CGGCGCCGTTGCTTCGGCGGGCGGGGCAGGTCGCCGTCCACCTCGGTGGGCGGCCCTGCC
CGCTCCATCAGAAGGGGGGGGACGCCCCCCCGGACGCTGGAACGCCCGCCGGCGGTGCCA
AACCTTCTGTATTTATAGCGGCCTTCACACTGAGTGGTACTGCAAGCAAGCAAAAAAAAA
ACTTTCAACAACGGATCTCTTGGCTCTGGCATCGATGAAGAACGCAGCGAAATGCGATAA
GTAATGCGAATTGCAGATTTCAGTGAATCATCGAATTTTTGAACGCACATTGCACCCGGC
GGCCATTCCGCCGGGTCTGCCTGTTCGAGCGTCGTTTCTCCCCTCGAGACCCCCGGGACT
CGGTGTTGGGGATCTGCAGGGCCCCCACGGGCGCTGCAGTCCCTGAAATTCAGTGGCGGG
ACATGCTGGAGGCCCC
>C._maritima_FCUL280207CP10
CGGCGCCGTTGCTTTGGCGGGCGGGGCAGGTCGCCGTCCACCTCGGTGGGCGGCCCTGCC
CGCTCCATCAGAAGGGGGGGGACGCCCCCCCGGACGCTGGAACGCCCGCCGGCGGTGCCA
AACCTTCTGTATTTATAGCGGCCTTCACACTGAGTGGTACTGCAAGCAAGCAAAAAAAAA
ACTTTCAACAACGGATCTCTTGGCTCTGGCATCGATGAAGAACGCAGCGAAATGCGATAA
GTAATGCGAATTGCAGATTTCAGTGAATCATCGAATTTTTGAACGCACATTGCACCCGGC
GGCCATTCCGCCGGGTCTGCCTGTTCGAGCGTCGTTTCTCCCCTCGAGACCCCCGGGACT
CGGTGTTGGGGATCTGCAGGGCCCCCACGGGCGCTGCAGTCCCTGAAATTCAGTGGCGGG
ACATGCTGGAGGCCCC
>C._maritima_FCUL090707CP6
CGGCGCCGTTGCTTCGGCGGGCGGGGCAGGTCGCCGTCCACCTCGGTGGGCGGCCCTGCC
CGCTCCATCAGAAGGGGGGGGACGCCCCCCCGGACGCTGGAACGCCCGCCGGCGGTGCCA
AACCTTCTGTATTTATAGCGGCCTTCACACTGAGTGGTACTGCAAGCAAGCAAAAAAAAA
ACTTTCAACAACGGATCTCTTGGCTCTGGCATCGATGAAGAACGCAGCGAAATGCGATAA
GTAATGCGAATTGCAGATTTCAGTGAATCATCGAATTTTTGAACGCACATTGCACCCGGC
GGCCATTCCGCCGGGTCTGCCTGTTCGAGCGTCGTTTCTCCCCTCGAGACCCCCGGGACT
CGGTGTTGGGGATCTGCAGGGCCCCCACGGGCGCTGCAGTCCCTGAAATTCAGTGGCGGG
ACATGCTGGAGGCCCC
>C._maritima_14
CGGCGCCGTTGCTTCGGCGGGCGGGGCAGGTCGCCGTCCACCTCGGTGGGCGGCCCTGCC
CGCTCCATCAGAAGGGGGGGGACGCCTCCCCGGACGCTGGAACGCCCGCCGGCGGTGCCA
AACCTTCTGTATTTATAGCGGCCTTCACACTGAGTGGTACTGCAAGCAAGCAAAAAA-AA
ACTTTCAACAACGGATCTCTTGGCTCTGGCATCGATGAAGAACGCAGCGAAATGCGATAA
GTAATGCGAATTGCAGATTTCAGTGAATCATCGAATTTTTGAACGCACATTGCACCCGGC
GGCCATTCCGCCGGGTCTGCCTGTTCGAGCGTCGTTTCTCCCCTCGAGACCCCCGGGACT
CGGTGTTGGGGATCTGCAGGGCCCCCACGGGCGCTGCAGTCCCTGAAATTCAGTGGCGGG
ACATGCTGGAGGCCCC
>C._maritima_3_P1815
CGGCGCCGTTGCTTCGGCGGGCGGGGCAGGTCGCCGTCCACCTCGGTGGGCGGCCCTGCC
CGCTCCATCAGAAGGGGGGGGACGCCTCCCCGGACGCTGGAACGCCCGCCGGCGGTGCCA
AACCTTCTGTATTTATAGCGGCCTTCACACTGAGTGGTACTGCAAGCAAGCAAAAAA-AA
ACTTTCAACAACGGATCTCTTGGCTCTGGCATCGATGAAGAACGCAGCGAAATGCGATAA
GTAATGCGAATTGCAGATTTCAGTGAATCATCGAATTTTTGAACGCACATTGCACCCGGC
GGCCATTCCGCCGGGTCTGCCTGTTCGAGCGTCGTTTCTCCCCTCGAGACCCCCGGGACT
CGGTGTTGGGGATCTGCAGGGCCCCCACGGGCGCTGCAGTCCCTGAAATTCAGTGGCGGG
ACATGCTGGAGGCCCC
>C._maritima_20_D05_2
CGGCGCCGTTGCTTCGGCGGGCGGGGCAGGTCGCCGTCCACCTCGGTGGGCGGCCCTGCC
CGCTCCATCAGAAGGGGGGGGACGCCCCCCCGGACGCTGGAACGCCCGCCGGCGGTGCCA
AACCTTCTGTATTTATAGCGGCCTTCACACTGAGTGGTACTGCAAGCAAGCAAAAAAAAA
ACTTTCAACAACGGATCTCTTGGCTCTGGCATCGATGAAGAACGCAGCGAAATGCGATAA
GTAATGCGAATTGCAGATTTCAGTGAATCATCGAATTTTTGAACGCACATTGCACCCGGC
GGCCATTCCGCCGGGTCTGCCTGTTCGAGCGTCGTTTCTCCCCTCGAGACCCCCGGGACT
CGGTGTTGGGGATCTGCAGGGCCCCCACGGGCGCTGCAGTCCCTGAAATTCAGTGGCGGG
ACATGCTGGAGGCCCC
>C._maritima_29
CGGCGCCGTTGCTTCGGCGGGCGGGGCAGGTCGCCGTCCACCTCGGTGGGCGGCCCTGCC
CGCTCCATCAGAAGGGGGGGGACGCCCCCCCGGACGCTGGAACGCCCGCCGGCGGTGCCA
AACCTTCTGTACTTATAGCGGCCTTCACACTGAGTGGTACTGCAAGCAAGCAAAAAAAAA
ACTTTCAACAACGGATCTCTTGGCTCTGGCATCGATGAAGAACGCAGCGAAATGCGATAA
GTAATGCGAATTGCAGATTTCAGTGAATCATCGAATTTTTGAACGCACATTGCACCCGGC
GGCCATTCCGCCGGGTCTGCCTGTTCGAGCGTCGTTTCTCCCCTCGAGACCCCCGGGACT
CGGTGTTGGGGATCTGCAGGGCCCCCACGGGCGCTGCAGTCCCTGAAATTCAGTGGCGGG
ACATGCTGGAGGCCCC
>C._maritima_11
CGGCGCCGTTGCTTCGGCGGGCGGGGCAGGTCGCCGTCCACCTCGGTGGGCGGCCCTGCC
CGCTCCATCAGAAGGGGGGGGACGCCCCCCCGGACGCTGGAACGCCCGCCGGCGGTGCCA
AACCTTCTGTATTTATAGCGGCCTTCACACTGAGTGGTACTGCAAGCAAGCAAAAAAAAA
ACTTTCAACAACGGATCTCTTGGCTCTGGCATCGATGAAGAACGCAGCGAAATGCGATAA
GTAATGCGAATTGCAGATTTCAGTGAATCATCGAATTTTTGAACGCACATTGCACCCGGC
GGCCATTCCGCCGGGTCTGCCTGTTCGAGCGTCGTTTCTCCCCTCGAGACCCCCGGGACT
CGGTGTTGGGGATCTGCAGGGCCCCCACGGGCGCTGCAGTCCCTGAAATTCAGTGGCGGG
ACATGCTGGAGGCCCC
>C._maritima_2
CGGCGCCGTTGCTTCGGCGGGCGGGGCAGGTCGCCGTCCACCTCGGTGGGCGGCCCTGCC
CGCTCCATCAGAAGGGGGGGGACGCCCCCCCGGACGCTGGAACGCCCGCCGGCGGTGCCA
AACCTTCTGTATTTATAGCGGCCTTCACACTGAGTGGTACTGCAAGCAAGCAAAAAAAAA
ACTTTCAACAACGGATCTCTTGGCTCTGGCATCGATGAAGAACGCAGCGAAATGCGATAA
GTAATGCGAATTGCAGATTTCAGTGAATCATCGAATTTTTGAACGCACATTGCACCCGGC
GGCCATTCCGCCGGGTCTGCCTGTTCGAGCGTCGTTTCTCCCCTCGAGACCCCCGGGACT
CGGTGTTGGGGATCTGCAGGGCCCCCACGGGCGCTGCAGTCCCTGAAATTCAGTGGCGGG
ACATGCTGGAGGCCCC
>C._maritima_9
CGGCGCCGTTGCTTCGGCGGGCGGGGCAGGTCGCCGTCCACCTCGGTGGGCGGCCCTGCC
CGCTCCATCAGAAGGGGGGGGACGCCCCCCCGGACGCTGGAACGCCCGCCGGCGGTGCCA
AACCTTCTGTATTTATAGCGGCCTTCACACTGAGTGGTACTGCAAGCAAGCAAAAAAAAA
ACTTTCAACAACGGATCTCTTGGCTCTGGCATCGATGAAGAACGCAGCGAAATGCGATAA
GTAATGCGAATTGCAGATTTCAGTGAATCATCGAATTTTTGAACGCACATTGCACCCGGC
GGCCATTCCGCCGGGTCTGCCTGTTCGAGCGTCGTTTCTCCCCTCGAGACCCCCGGGACT
CGGTGTTGGGGATCTGCAGGGCCCCCACGGGCGCTGCAGTCCCTGAAATTCAGTGGCGGG
ACATGCTGGAGGCCCC
>C._maritima_10
CGGCGCCGTTGCTTCGGCGGGCGGGGCAGGTCGCCGTCCACCTCGGTGGGCGGCCCTGCC
CGCTCCATCAGAAGGGGGGGGACGCCCCCCCGGACGCTGGAACGCCCGCCGGCGGTGCCA
AACCTTCTGTATTTATAGCGGCCTTCACACTGAGTGGTACTGCAAGCAAGCAAAAAAAAA
ACTTTCAACAACGGATCTCTTGGCTCTGGCATCGATGAAGAACGCAGCGAAATGCGATAA
GTAATGCGAATTGCAGATTTCAGTGAATCATCGAATTTTTGAACGCACATTGCACCCGGC
GGCCATTCCGCCGGGTCTGCCTGTTCGAGCGTCGTTTCTCCCCTCGAGACCCCCGGGACT
CGGTGTTGGGGATCTGCAGGGCCCCCACGGGCGCTGCAGTCCCTGAAATTCAGTGGCGGG
ACATGCTGGAGGCCCC
>C._maritima_12
CGGCGCCGTTGCTTCGGCGGGCGGGGCAGGTCGCCGTCCACCTCGGTGGGCGGCCCTGCC
CGCTCCATCAGAAGGGGGGGGACGCCCCCCCGGACGCTGGAACGCCCGCCGGCGGTGCCA
AACCTTCTGTATTTATAGCGGCCTTCACACTGAGTGGTACTGCAAGCAAGCAAAAAAAAA
ACTTTCAACAACGGATCTCTTGGCTCTGGCATCGATGAAGAACGCAGCGAAATGCGATAA
GTAATGCGAATTGCAGATTTCAGTGAATCATCGAATTTTTGAACGCACATTGCACCCGGC
GGCCATTCCGCCGGGTCTGCCTGTTCGAGCGTCGTTTCTCCCCTCGAGACCCCCGGGACT
CGGTGTTGGGGATCTGCAGGGCCCCCACGGGCGCTGCAGTCCCTGAAATTCAGTGGCGGG
ACATGCTGGAGGCCCC
>C._maritima_20
CGGCGCCGTTGCTTCGGCGGGCGGGGCAGGTCGCCGTCCACCTCGGTGGGCGGCCCTGCC
CGCTCCATCAGAAGGGGGGGGACGCCCCCCCGGACGCTGGAACGCCCGCCGGCGGTGCCA
AACCTTCTGTATTTATAGCGGCCTTCACACTGAGTGGTACTGCAAGCAAGCAAAAAAAAA
ACTTTCAACAACGGATCTCTTGGCTCTGGCATCGATGAAGAACGCAGCGAAATGCGATAA
GTAATGCGAATTGCAGATTTCAGTGAATCATCGAATTTTTGAACGCACATTGCACCCGGC
GGCCATTCCGCCGGGTCTGCCTGTTCGAGCGTCGTTTCTCCCCTCGAGACCCCCGGGACT
CGGTGTTGGGGATCTGCAGGGCCCCCACGGGCGCTGCAGTCCCTGAAATTCAGTGGCGGG
ACATGCTGGAGGCCCC
>C._maritima_6
CGGCGCCGTTGCTTCGGCGGGCGGGGCAGGTCGCCGTCCACCTCGGTGGGCGGCCCTGCC
CGCTCCATCAGAAGGGGGGGGACGCCCCCCCGGACGCTGGAACGCCCGCCGGCGGTGCCA
AACCTTCTGTATTTATAGCGGCCTTCACACTGAGTGGTACTGCAAGCAAGCAAAAAAAAA
ACTTTCAACAACGGATCTCTTGGCTCTGGCATCGATGAAGAACGCAGCGAAATGCGATAA
GTAATGCGAATTGCAGATTTCAGTGAATCATCGAATTTTTGAACGCACATTGCACCCGGC
GGCCATTCCGCCGGGTCTGCCTGTTCGAGCGTCGTTTCTCCCCTCGAGACCCCCGGGACT
CGGTGTTGGGGATCTGCAGGGCCCCCACGGGCGCTGCAGTCCCTGAAATTCAGTGGCGGG
ACATGCTGGAGGCCCC
>C._maritima_M10_4
CGGCGCCGTTGCTTCGGCGGGCGGGGCAGGTCGCCGTCCACCTCGGTGGGCGGCCCTGCC
CGCTCCATCAGAAGGGGGGGGACGCCCCCCCGGACGCTGGAACGCCCGCCGGCGGTGCCA
AACCTTCTGTACTTATAGCGGCCTTCACACTGAGTGGTACTGCAAGCAAGCAAAAAAAAA
ACTTTCAACAACGGATCTCTTGGCTCTGGCATCGATGAAGAACGCAGCGAAATGCGATAA
GTAATGCGAATTGCAGATTTCAGTGAATCATCGAATTTTTGAACGCACATTGCACCCGGC
GGCCATTCCGCCGGGTCTGCCTGTTCGAGCGTCGTTTCTCCCCTCGAGACCCCCGGGACT
CGGTGTTGGGGATCTGCAGGGCCCCCACGGGCGCTGCAGTCCCTGAAATTCAGTGGCGGG
ACATGCTGGAGGCCCC
>C._maritima_102
CGGCGCCGTTGCTTCGGCGGGCGGGGCAGGTCGCCGTCCACCTCGGTGGGCGGCCCTGCC
CGCTCCATCAGAAGGGGGGGGACGCCCCCCCGGACGCTGGAACGCCCGCCGGCGGTGCCA
AACCTTCTGTATTTATAGCGGCCTTCACACTGAGTGGTACTGCAAGCAAGCAAAAAAAAA
ACTTTCAACAACGGATCTCTTGGCTCTGGCATCGATGAAGAACGCAGCGAAATGCGATAA
GTAATGCGAATTGCAGATTTCAGTGAATCATCGAATTTTTGAACGCACATTGCACCCGGC
GGCCATTCCGCCGGGTCTGCCTGTTCGAGCGTCGTTTCTCCCCTCGAGACCCCCGGGACT
CGGTGTTGGGGATCTGCAGGGCCCCCACGGGCGCTGCAGTCCCTGAAATTCAGTGGCGGG
ACATGCTGGAGGCCCC
>C._maritima_34
CGGCGCCGTTGCTTCGGCGGGCGGGGCAGGTCGCCGTCCACCTCGGTGGGCGGCCCTGCC
CGCTCCATCAGAAGGGGGGGGACGCCCCCCCGGACGCTGGAACGCCCGCCGGCGGTGCCA
AACCTTCTGTATTTATAGCGGCCTTCACACTGAGTGGTACTGCAAGCAAGCAAAAAAAAA
ACTTTCAACAACGGATCTCTTGGCTCTGGCATCGATGAAGAACGCAGCGAAATGCGATAA
GTAATGCGAATTGCAGATTTCAGTGAATCATCGAATTTTTGAACGCACATTGCACCCGGC
GGCCATTCCGCCGGGTCTGCCTGTTCGAGCGTCGTTTCTCCCCTCGAGACCCCCGGGACT
CGGTGTTGGGGATCTGCAGGGCCCCCACGGGCGCTGCAGTCCCTGAAATTCAGTGGCGGG
ACATGCTGGAGGCCCC
>C._maritima_21
CGGCGCCGTTGCTTCGGCGGGCGGGGCAGGTCGCCGTCCACCTCGGTGGGCGGCCCTGCC
CGCTCCATCAGAAGGGGGGGGACGCCCCCCCGGACGCTGGAACGCCCGCCGGCGGTGCCA
AACCTTCTGTATTTATAGCGGCCTTCACACTGAGTGGTACTGCAAGCAAGCAAAAAAAAA
ACTTTCAACAACGGATCTCTTGGCTCTGGCATCGATGAAGAACGCAGCGAAATGCGATAA
GTAATGCGAATTGCAGATTTCAGTGAATCATCGAATTTTTGAACGCACATTGCACCCGGC
GGCCATTCCGCCGGGTCTGCCTGTTCGAGCGTCGTTTCTCCCCTCGAGACCCCCGGGACT
CGGTGTTGGGGATCTGCAGGGCCCCCACGGGCGCTGCAGTCCCTGAAATTCAGTGGCGGG
ACATGCTGGAGGCCCC
>C._maritima_31
CGGCGCCGTTGCTTCGGCGGGCGGGGCAGGTCGCCGTCCACCTCGGTGGGCGGCCCTGCC
CGCTCCATCAGAAGGGGGGGGACGCCCCCCCGGACGCTGGAACGCCCGCCGGCGGTGCCA
AACCTTCTGTATTTATAGCGGCCTTCACACTGAGTGGTACTGCAAGCAAGCAAAAAAAAA
ACTTTCAACAACGGATCTCTTGGCTCTGGCATCGATGAAGAACGCAGCGAAATGCGATAA
GTAATGCGAATTGCAGATTTCAGTGAATCATCGAATTTTTGAACGCACATTGCACCCGGC
GGCCATTCCGCCGGGTCTGCCTGTTCGAGCGTCGTTTCTCCCCTCGAGACCCCCGGGACT
CGGTGTTGGGGATCTGCAGGGCCCCCACGGGCGCTGCAGTCCCTGAAATTCAGTGGCGGG
ACATGCTGGAGGCCCC
>C._maritima_47
CGGCGCCGTTGCTTCGGCGGGCGGGGCAGGTCGCCGTCCACCTCGGTGGGCGGCCCTGCC
CGCTCCATCAGAAGGGGGGGGACGCCCCCCCGGACGCTGGAACGCCCGCCGGCGGTGCCA
AACCTTCTGTATTTATAGCGGCCTTCACACTGAGTGGTACTGCAAGCAAGCAAAAAAAAA
ACTTTCAACAACGGATCTCTTGGCTCTGGCATCGATGAAGAACGCAGCGAAATGCGATAA
GTAATGCGAATTGCAGATTTCAGTGAATCATCGAATTTTTGAACGCACATTGCACCCGGC
GGCCATTCCGCCGGGTCTGCCTGTTCGAGCGTCGTTTCTCCCCTCGAGACCCCCGGGACT
CGGTGTTGGGGATCTGCAGGGCCCCCACGGGCGCTGCAGTCCCTGAAATTCAGTGGCGGG
ACATGCTGGAGGCCCC
>C._maritima_7
CGGCGCCGTTGCTTCGGCGGGCGGGGCAGGTCGCCGTCCACCTCGGTGGGCGGCCCTGCC
CGCTCCATCAGAAGGGGGGGGACGCCCCCCCGGACGCTGGAACGCCCGCCGGCGGTGCCA
AACCTTCTGTATTTATAGCGGCCTTCACACTGAGTGGTACTGCAAGCAAGCAAAAAAAAA
ACTTTCAACAACGGATCTCTTGGCTCTGGCATCGATGAAGAACGCAGCGAAATGCGATAA
GTAATGCGAATTGCAGATTTCAGTGAATCATCGAATTTTTGAACGCACATTGCACCCGGC
GGCCATTCCGCCGGGTCTGCCTGTTCGAGCGTCGTTTCTCCCCTCGAGACCCCCGGGACT
CGGTGTTGGGGATCTGCAGGGCCCCCACGGGCGCTGCAGTCCCTGAAATTCAGTGGCGGG
ACATGCTGGAGGCCCC
>C._maritima_15
CGGCGCCGTTGCTTCGGCGGGCGGGGCAGGTCGCCGTCCACCTCGGTGGGCGGCCCTGCC
CGCTCCATCAGAAGGGGGGGGACGCCCCCCCGGACGCTGGAACGCCCGCCGGCGGTGCCA
AACCTTCTGTATTTATAGCGGCCTTCACACTGAGTGGTACTGCAAGCAAGCAAAAAAAAA
ACTTTCAACAACGGATCTCTTGGCTCTGGCATCGATGAAGAACGCAGCGAAATGCGATAA
GTAATGCGAATTGCAGATTTCAGTGAATCATCGAATTTTTGAACGCACATTGCACCCGGC
GGCCATTCCGCCGGGTCTGCCTGTTCGAGCGTCGTTTCTCCCCTCGAGACCCCCGGGACT
CGGTGTTGGGGATCTGCAGGGCCCCCACGGGCGCTGCAGTCCCTGAAATTCAGTGGCGGG
ACATGCTGGAGGCCCC
>C._maritima_28
CGGCGCCGTTGCTTCGGCGGGCGGGGCAGGTCGCCGTCCACCTCGGTGGGCGGCCCTGCC
CGCTCCATCAGAAGGGGGGGGACGCCCCCCCGGACGCTGGAACGCCCGCCGGCGGTGCCA
AACCTTCTGTATTTATAGCGGCCTTCACACTGAGTGGTACTGCAAGCAAGCAAAAAAAAA
ACTTTCAACAACGGATCTCTTGGCTCTGGCATCGATGAAGAACGCAGCGAAATGCGATAA
GTAATGCGAATTGCAGATTTCAGTGAATCATCGAATTTTTGAACGCACATTGCACCCGGC
GGCCATTCCGCCGGGTCTGCCTGTTCGAGCGTCGTTTCTCCCCTCGAGACCCCCGGGACT
CGGTGTTGGGGATCTGCAGGGCCCCCACGGGCGCTGCAGTCCCTGAAATTCAGTGGCGGG
ACATGCTGGAGGCCCC
>C._maritima_17
CGGCGCCGTTGCTTCGGCGGGCGGGGCAGGTCGCCGTCCACCTCGGTGGGCGGCCCTGCC
CGCTCCATCAGAAGGGGGGGGACGCCCCCCCGGACGCTGGAACGCCCGCCGGCGGTGCCA
AACCTTCTGTATTTATAGCGGCCTTCACACTGAGTGGTACTGCAAGCAAGCAAAAAAAAA
ACTTTCAACAACGGATCTCTTGGCTCTGGCATCGATGAAGAACGCAGCGAAATGCGATAA
GTAATGCGAATTGCAGATTTCAGTGAATCATCGAATTTTTGAACGCACATTGCACCCGGC
GGCCATTCCGCCGGGTCTGCCTGTTCGAGCGTCGTTTCTCCCCTCGAGACCCCCGGGACT
CGGTGTTGGGGATCTGCAGGGCCCCCACGGGCGCTGCAGTCCCTGAAATTCAGTGGCGGG
ACATGCTGGAGGCCCC
>C._maritima_M10_2
CGGCGCCGTTGCTTCGGCGGGCGGGGCAGGTCGCCGTCCACCTCGGTGGGCGGCCCTGCC
CGCTCCATCAGAAGGGGGGGGACGCCCCCCCGGACGCTGGAACGCCCGCCGGCGGTGCCA
AACCTTCTGTATTTATAGCGGCCTTCACACTGAGTGGTACTGCAAGCAAGCAAAAAAAAA
ACTTTCAACAACGGATCTCTTGGCTCTGGCATCGATGAAGAACGCAGCGAAATGCGATAA
GTAATGCGAATTGCAGATTTCAGTGAATCATCGAATTTTTGAACGCACATTGCACCCGGC
GGCCATTCCGCCGGGTCTGCCTGTTCGAGCGTCGTTTCTCCCCTCGAGACCCCCGGGACT
CGGTGTTGGGGATCTGCAGGGCCCCCACGGGCGCTGCAGTCCCTGAAATTCAGTGGCGGG
ACATGCTGGAGGCCCC
>C._maritima_19
CGGCGCCGTTGCTTCGGCGGGCGGGGCAGGTCGCCGTCCACCTCGGTGGGCGGCCCTGCC
CGCTCCATCAGAAGGGGGGGGACGCCCCCCCGGACGCTGGAACGCCCGCCGGCGGTGCCA
AACCTTCTGTATTTATAGCGGCCTTCACACTGAGTGGTACTGCAAGCAAGCAAAAAAAAA
ACTTTCAACAACGGATCTCTTGGCTCTGGCATCGATGAAGAACGCAGCGAAATGCGATAA
GTAATGCGAATTGCAGATTTCAGTGAATCATCGAATTTTTGAACGCACATTGCACCCGGC
GGCCATTCCGCCGGGTCTGCCTGTTCGAGCGTCGTTTCTCCCCTCGAGACCCCCGGGACT
CGGTGTTGGGGATCTGCAGGGCCCCCACGGGCGCTGCAGTCCCTGAAATTCAGTGGCGGG
ACATGCTGGAGGCCCC
>C._maritima_27
CGGCGCCGTTGCTTCGGCGGGCGGGGCAGGTCGCCGTCCACCTCGGTGGGCGGCCCTGCC
CGCTCCATCAGAAGGGGGGGGACGCCCCCCCGGACGCTGGAACGCCCGCCGGCGGTGCCA
AACCTTCTGTATTTATAGCGGCCTTCACACTGAGTGGTACTGCAAGCAAGCAAAAAAAAA
ACTTTCAACAACGGATCTCTTGGCTCTGGCATCGATGAAGAACGCAGCGAAATGCGATAA
GTAATGCGAATTGCAGATTTCAGTGAATCATCGAATTTTTGAACGCACATTGCACCCGGC
GGCCATTCCGCCGGGTCTGCCTGTTCGAGCGTCGTTTCTCCCCTCGAGACCCCCGGGACT
CGGTGTTGGGGATCTGCAGGGCCCCCACGGGCGCTGCAGTCCCTGAAATTCAGTGGCGGG
ACATGCTGGAGGCCCC
>C._maritima_24
CGGCGCCGTTGCTTCGGCGGGCGGGGCAGGTCGCCGTCCACCTCGGTGGGCGGCCCTGCC
CGCTCCATCAGAAGGGGGGGGACGCCCCCCCGGACGCTGGAACGCCCGCCGGCGGTGCCA
AACCTTCTGTATTTATAGCGGCCTTCACACTGAGTGGTACTGCAAGCAAGCAAAAAAAAA
ACTTTCAACAACGGATCTCTTGGCTCTGGCATCGATGAAGAACGCAGCGAAATGCGATAA
GTAATGCGAATTGCAGATTTCAGTGAATCATCGAATTTTTGAACGCACATTGCACCCGGC
GGCCATTCCGCCGGGTCTGCCTGTTCGAGCGTCGTTTCTCCCCTCGAGACCCCCGGGACT
CGGTGTTGGGGATCTGCAGGGCCCCCACGGGCGCTGCAGTCCCTGAAATTCAGTGGCGGG
ACATGCTGGAGGCCCC
>C._maritima_18_P1815996_073
CGGCGCCGTTGCTTCGGCGGGCGGGGCAGGTCGCCGCCCACCTCGGTGGGCGGCCCTGCC
CGCTCCATCAGAAGGGGGGGGACGCCCCCCCGGACGCTGGAACGCCCGCCGGCGGTGCCA
AACCTTCTGTATTTATAGCGGCCTTCACACTGAGTGGTACTGCAAGCAAGCAAAAAAAAA
ACTTTCAACAACGGATCTCTTGGCTCTGGCATCGATGAAGAACGCAGCGAAATGCGATAA
GTAATGCGAATTGCAGATTTCAGTGAATCATCGAATTTTTGAACGCACATTGCACCCGGC
GGCCATTCCGCCGGGTCTGCCTGTTCGAGCGTCGTTTCTCCCCTCGAGACCCCCGGGACT
CGGTGTTGGGGATCTGCAGGGCCCCCACGGGCGCTGCAGTCCCTGAAATTCAGTGGCGGG
ACATGCTGGAGGCCCC
>C._maritima_1_P1815996_028
CGGCGCCGTTGCTTCGGCGGGCGGGGCAGGTCGCCGCCCACCTCGGTGGGCGGCCCTGCC
CGCTCCATCAGAAGGGGGGGGACGCCCCCCCGGACGCTGGAACGCCCGCCGGCGGTGCCA
AACCTTCTGTATTTATAGCGGCCTTCACACTGAGTGGTACTGCAAGCAAGCAAAAAAAAA
ACTTTCAACAACGGATCTCTTGGCTCTGGCATCGATGAAGAACGCAGCGAAATGCGATAA
GTAATGCGAATTGCAGATTTCAGTGAATCATCGAATTTTTGAACGCACATTGCACCCGGC
GGCCATTCCGCCGGGTCTGCCTGTTCGAGCGTCGTTTCTCCCCTCGAGACCCCCGGGACT
CGGTGTTGGGGATCTGCAGGGCCCCCACGGGCGCTGCAGTCCCTGAAATTCAGTGGCGGG
ACATGCTGGAGGCCCC
>C._maritima_32_P1815996_072
CGGCGCCGTTGCTTCGGCGGGCGGGGCAGGTCGCCGCCCACCTCGGTGGGCGGCCCTGCC
CGCTCCATCAGAAGGGGGGGGACGCCCCCCCGGACGCTGGAACGCCCGCCGGCGGTGCCA
AACCTTCTGTATTTATAGCGGCCTTCACACTGAGTGGTACTGCAAGCAAGCAAAAAAAAA
ACTTTCAACAACGGATCTCTTGGCTCTGGCATCGATGAAGAACGCAGCGAAATGCGATAA
GTAATGCGAATTGCAGATTTCAGTGAATCATCGAATTTTTGAACGCACATTGCACCCGGC
GGCCATTCCGCCGGGTCTGCCTGTTCGAGCGTCGTTTCTCCCCTCGAGACCCCCGGGACT
CGGTGTTGGGGATCTGCAGGGCCCCCACGGGCGCTGCAGTCCCTGAAATTCAGTGGCGGG
ACATGCTGGAGGCCCC
>C._maritima_16_P1815996_057
CGGCGCCGTTGCTTCGGCGGGCGGGGCAGGTCGCCGCCCACCTCGGTGGGCGGCCCTGCC
CGCTCCATCAGAAGGGGGGGGACGCCCCCCCGGACGCTGGAACGCCCGCCGGCGGTGCCA
AACCTTCTGTATTTATAGCGGCCTTCACACTGAGTGGTACTGCAAGCAAGCAAAAAAAAA
ACTTTCAACAACGGATCTCTTGGCTCTGGCATCGATGAAGAACGCAGCGAAATGCGATAA
GTAATGCGAATTGCAGATTTCAGTGAATCATCGAATTTTTGAACGCACATTGCACCCGGC
GGCCATTCCGCCGGGTCTGCCTGTTCGAGCGTCGTTTCTCCCCTCGAGACCCCCGGGACT
CGGTGTTGGGGATCTGCAGGGCCCCCACGGGCGCTGCAGTCCCTGAAATTCAGTGGCGGG
ACATGCTGGAGGCCCC
>C._maritima_123_P1815996_093
CGGCGCCGTTGCTTCGGCGGGCGGGGCAGGTCGCCGCCCACCTCGGTGGGCGGCCCTGCC
CGCTCCATCAGAAGGGGGGGGACGCCCCCCCGAACGCTGGAACGCCCGCCGGCGGTGCCA
AACCTTCTGTATTTATAGCGGCCTTCACACTGAGTGGTACTGCAAGCAAGCAAAAAAAAA
ACTTTCAACAACGGATCTCTTGGCTCTGGCATCGATGAAAAACGCAGCGAAATGCGATAA
GTAATGCGAATTGCAGATTTCAGTGAATCATCGAATTTTTGAACGCACATTGCACCCGGC
GGCCATTCCGCCGGGTCTGCCTGTTCGAGCGTCGTTTCTCCCCTCGAGACCCCCGGGACT
CGGTGTTGGGGATCTGCAGGGCCCCCACGGGCGCTGCAGTCCCTGAAATTCAGTGGCGGG
ACATGCTGGAGGCCCC
>C._maritima_22_P1815996_007
CGGCGCCGTTGCTTCGGCGGGCGGGGCAGGTCGCCGCCCACCTCGGTGGGCGGCCCTGCC
CGCTCCATCAGAAGGGGGGGGACGCCCCCCCGAACGCTGGAACGCCCGCCGGCGGTGCCA
AACCTTCTGTATTTATAGCGGCCTTCACACTGAGTGGTACTGCAAGCAAGCAAAAAAAAA
ACTTTCAACAACGGATCTCTTGGCTCTGGCATCGATGAAAAACGCAGCGAAATGCGATAA
GTAATGCGAATTGCAGATTTCAGTGAATCATCGAATTTTTGAACGCACATTGCACCCGGC
GGCCATTCCGCCGGGTCTGCCTGTTCGAGCGTCGTTTCTCCCCTCGAGACCCCCGGGACT
CGGTGTTGGGGATCTGCAGGGCCCCCACGGGCGCTGCAGTCCCTGAAATTCAGTGGCGGG
ACATGCTGGAGGCCCC
>C._maritima_23_P1815996_008
CGGCGCCGTTGCTTCGGCGGGCGGGGCAGGTCGCCGCCCACCTCGGTGGGCGGCCCTGCC
CGCTCCATCAGAAGGGGGGGGACGCCCCCCCGAACGCTGGAACGCCCGCCGGCGGTGCCA
AACCTTCTGTATTTATAGCGGCCTTCACACTGAGTGGTACTGCAAGCAAGCAAAAAAAAA
ACTTTCAACAACGGATCTCTTGGCTCTGGCATCGATGAAAAACGCAGCGAAATGCGATAA
GTAATGCGAATTGCAGATTTCAGTGAATCATCGAATTTTTGAACGCACATTGCACCCGGC
GGCCATTCCGCCGGGTCTGCCTGTTCGAGCGTCGTTTCTCCCCTCGAGACCCCCGGGACT
CGGTGTTGGGGATCTGCAGGGCCCCCACGGGCGCTGCAGTCCCTGAAATTCAGTGGCGGG
ACATGCTGGAGGCCCC
>C._maritima_MUTITA_:1652
CGGCGCCGTTGCTTCGGCGGGCGGGGCAGGTCGCCGTCCACCTCGGTGGGCGGCCCTGCC
CGCTCCATCAGAAGGGGGGGGACGCCCCCCCGGACGCTGGAACGCCCGCCGGCGGTGCCA
AACCTTCTGTATTTATAGCGGCCTTCACACTGAGTGGTACTGCAAGCAAGCAAAAAAAAA
ACTTTCAACAACGGATCTCTTGGCTCTGGCATCGATGAAGAACGCAGCGAAATGCGATAA
GTAATGCGAATTGCAGATTTCAGTGAATCATCGAATTTTTGAACGCACATTGCACCCGGC
GGCCATTCCGCCGGGTCTGCCTGTTCGAGCGTCGTTTCTCCCCTCGAGACCCCCGGGACT
CGGTGTTGGGGATCTGCAGGGCCCCCACGGGCGCTGCAGTCCCTGAAATTCAGTGGCGGG
ACATGCTGGAGGCCCC
>C._maritima_MUTITA_:1662
CGGCGCCGTTGCTTCGGCGGGCGGGGCAGGTCGCCGTCCACCTCGGTGGGCGGCCCTGCC
CGCTCCATCAGAAGGGGGGGGACGCCCCCCCGGACGCTGGAACGCCCGCCGGCGGTGCCA
AACCTTCTGTATTTATAGCGGCCTTCACACTGAGTGGTACTGCAAGCAAGCAAAAAAAAA
ACTTTCAACAACGGATCTCTTGGCTCTGGCATCGATGAAGAACGCAGCGAAATGCGATAA
GTAATGCGAATTGCAGATTTCAGTGAATCATCGAATTTTTGAACGCACATTGCACCCGGC
GGCCATTCCGCCGGGTCTGCCTGTTCGAGCGTCGTTTCTCCCCTCGAGACCCCCGGGACT
CGGTGTTGGGGATCTGCAGGGCCCCCACGGGCGCTGCAGTCCCTGAAATTCAGTGGCGGG
ACATGCTGGAGGCCCC
>C._maritima_MUTITA_:3408
CGGCGCCGTTGCTTCGGCGGGCGGGGCAGGTCGCCGTCCACCTCGGTGGGCGGCCCTGCC
CGCTCCATCAGAAGGGGGGGGACGCCCCCCCGGACGCTGGAACGCCCGCCGGCGGTGCCA
AACCTTCTGTATTTATAGCGGCCTTCACACTGAGTGGTACTGCAAGCAAGCAAAAAAAAA
ACTTTCAACAACGGATCTCTTGGCTCTGGCATCGATGAAGAACGCAGCGAAATGCGATAA
GTAATGCGAATTGCAGATTTCAGTGAATCATCGAATTTTTGAACGCACATTGCACCCGGC
GGCCATTCCGCCGGGTCTGCCTGTTCGAGCGTCGTTTCTCCCCTCGAGACCCCCGGGACT
CGGTGTTGGGGATCTGCAGGGCCCCCACGGGCGCTGCAGTCCCTGAAATTCAGTGGCGGG
ACATGCTGGAGGCCCC
>C._maritima_MUTITA_:3410
CGGCGCCGTTGCTTCGGCGGGCGGGGCAGGTCGCCGTCCACCTCGGTGGGCGGCCCTGCC
CGCTCCATCAGAAGGGGGGGGACGCCCCCCCGGACGCTGGAACGCCCGCCGGCGGTGCCA
AACCTTCTGTATTTATAGCGGCCTTCACACTGAGTGGTACTGCAAGCAAGCAAAAAAAAA
ACTTTCAACAACGGATCTCTTGGCTCTGGCATCGATGAAGAACGCAGCGAAATGCGATAA
GTAATGCGAATTGCAGATTTCAGTGAATCATCGAATTTTTGAACGCACATTGCACCCGGC
GGCCATTCCGCCGGGTCTGCCTGTTCGAGCGTCGTTTCTCCCCTCGAGACCCCCGGGACT
CGGTGTTGGGGATCTGCAGGGCCCCCACGGGCGCTGCAGTCCCTGAAATTCAGTGGCGGG
ACATGCTGGAGGCCCC
>C._maritima_CMG_52
CGGCGCCGTTGCTTCGGCGGGCGGGGCAGGTCGCCGTCCACCTCGGTGGGCGGCCCTGCC
CGCTCCATCAGAAGGGGGGGGACGCCCCCCCGGACGCTGGAACGCCCGCCGGCGGTGCCA
AACCTTCTGTATTTATAGCGGCCTTCACACTGAGTGGTACTGCAAGCAAGCAAAAAAAAA
ACTTTCAACAACGGATCTCTTGGCTCTGGCATCAATGAAAAACGCAGCGAAATGCGATAA
GTAATGCGAATTGCAAATTTCAGTGAATCATCAAATTTTTGAACGCACTTGGCACCCGGG
GGCCATTCCGCCGGGTCTGCCTGTTCAAGCGTCTTTTCTCCCCTCGAAACCCCCGGAACT
CGGGGTTGGGAATCTGCAGGGCCCCCACGGGCGCTGCAGTCCTTGAAATTCAGGGGGGGA
ACATGCTGGAGGCCCC
>C._maritima_AW2871
CGGCGCCGTTGCTTCGGCGGGCGGGGCAGGTCGCCGTCCACCTCGGTGGGCGGCCCTGCC
CGCTCCATCAGAAGGGGGGGGACGCCCCCCCGGACGCTGGAACGCCCGCCGGCGGTGCCA
AACCTTCTGTATTTATAGCGGCCTTCACACTGAGTGGTACTGCAAGCAAGCAAAAAAAAA
ACTTTCAACAACGGATCTCTTGGCTCTGGCATCGATGAAAAACGCAGCGAAATGCGATAA
GTAATGCGAATTGCAAATTTCAGTGAATCATCGAATTTTTGAACGCACATTGCACCCGGC
GGCCATTCCGCCGGGTCTGCCTGTTCGAGCGTCGTTTCTCCCCTCGAGACCCCCGGGACT
CGGTGTTGGGGATCTGCAGGGCCCCCACGGGCGCTGCAGTCCCTGAAATTCAGTGGCGGG
ACATGCTGGAGGCCCC
>C._maritima_SIC-023
CGGCGCCGTTGCTTCGGCGGGCGGGGCAGGTCGCCGTCCACCTCGGTGGGCGGCCCTGCC
CGCTCCATCAGAAGGGGGGGGACGCCCCCCCGGACGCTGGAACGCCCGCCGGCGGTGCCA
AACCTTCTGTATTTATAGCGGCCTTCACACTGAGTGGTACTGCAAGCAAGCAAAAAAAAA
ACTTTCAACAACGGATCTCTTGGCTCTGGCATCGATGAAGAACGCAGCGAAATGCGATAA
GTAATGCGAATTGCAGATTTCAGTGAATCATCGAATTTTTGAACGCACATTGCACCCGGC
GGCCATTCCGCCGGGTCTGCCTGTTCGAGCGTCGTTTCTCCCCTCGAGACCCCCGGGACT
CGGTGTTGGGGATCTGCAGGGCCCCCACGGGCGCTGCAGTCCCTGAAATTCAGTGGCGGG
ACATGCTGGAGGCCCC
>C._maritima_MUTITA_:5102
CGGCGCCGTTGCTTCGGCGGGCGGGGCAGGTCGCCGTCCACCTCGGTGGGCGGCCCTGCC
CGYTCCATYMGAAGGGGGGGGACGCCCCCCCGGACGCTGGAACGCCCGCCGGCGGTGCCA
AACCTTCTGTATTTATAGCGGCCTTCACACTGAGTGGTACTGCAAGCAAGCAAAAAAAAA
ACTTTCAACAACGGATCTCTTGGCTCTGGCATCGATGAAGAACGCAGCGAAATGCGATAA
GTAATGCGAATTGCARATTTCAGTGAATCATCGAATTTTTGAACGCACATTGCACCCGGC
GGCCATTCCGCCGGGTCTGCCTGTTCGAGCGTCGTTTCTCCCCTCGAGACCCCCGGGACT
CGGTGTTGGGGATCTGCAGGGCCCCCACGGGCGCTGCAGTCCCTGAAATTCAGTGGCGGG
ACATGCTGGAGGCCCC
>C._maritima_SFC102442
CGGCGCCGTTGCTTCGGCGGGCGGGGCAGGTCGCCGTCCACCTCGGTGGGCGGCCCTGCC
CGCTCCATCAGAAGGGGGGGGACGCCCCCCCGGACGCTGGAACGCCCGCCGGCGGTGCCA
AACCTTCTGTATTTATAACGGCCTTCACACTGAGTGGTACTGCAAGCAAGCAAAAAAAAA
ACTTTCAACAACGGATCTCTTGGCTCTGGCATCGATGAAGAACGCAGCGAAATGCGATAA
GTAATGCGAATTGCAGATTTCAGTGAATCATCGAATTTTTGAACGCACATTGCACCCGGC
GGCCATTCCGCCGGGTCTGCCTGTTCGAGCGTCGTTTCTCCCCTCGAGACCCCCGGGACT
CGGTGTTGGGGATCTGCAGGGCCCCCACGGGCGCTGCAGTCCCTGAAATTCAGTGGCGGG
ACATGCTGGAGGCCCC
>C._maritima_CDC10
-GGCGCCGTTGCTTCGGCGGGCGGGGCAGGTCGCCGTCCACCTCGGTGGGCGGCCCTGCC
CGCTCCATCAGAAGGGGGGGGACGCCCCCCCGGACGCTGGAACGCCCGCCGGCGGTGCCA
AACCTTCTGTATTTATAGCGGCCTTCACACTGAGTGGTACTGCAAGCAAGCAAAAAAAAA
ACTTTCAACAACGGATCTCTTGGCTCTGGCATCGATGAAGAACGCAGCGAAATGCGATAA
GTAATGCGAATTGCAGATTTCAGTGAATCATCGAATTTTTGAACGCACATTGCACCCGGC
GGCCATTCCGCCGGGTCTGCCTGTTCGAGCGTCGTTTCTCCCCTCGAGACCCCCGGGACT
CGGTGTTGGGGATCTGCAGGGCCCCCACGGGCGCTGCAGTCCCTGAAATTCAGTGGCGGG
ACATGCTGGAGGCCCC
>C._maritima_CDC1
-GGCGCCGTTGCTTCGGCGGGCGGGGCAGGTCGCCGTCCACCTCGGTGGGCGGCCCTGCC
CGCTCCATCAGAAGGGGGGGGACGCCCCCCCGGACGCTGGAACGCCCGCCGGCGGTGCCA
AACCTTCTGTATTTATAGCGGCCTTCACACTGAGTGGTACTGCAAGCAAGCAAAAAAAAA
ACTTTCAACAACGGATCTCTTGGCTCTGGCATCGATGAAGAACGCAGCGAAATGCGATAA
GTAATGCGAATTGCAGATTTCAGTGAATCATCGAATTTTTGAACGCACATTGCACCCGGC
GGCCATTCCGCCGGGTCTGCCTGTTCGAGCGTCGTTTCTCCCCTCGAGACCCCCGGGACT
CGGTGTTGGGGATCTGCAGGGCCCCCACGGGCGCTGCAGTCCCTGAAATTCAGTGGCGGG
ACATGCTGGAGGCCCC
>C._maritima_CDC2
-GGCGCCGTTGCTTCGGCGGGCGGGGCAGGTCGCCGTCCACCTCGGTGGGCGGCCCTGCC
CGCTCCATCAGAAGGGGGGGGACGCCCCCCCGGACGCTGGAACGCCCGCCGGCGGTGCCA
AACCTTCTGTATTTATAGCGGCCTTCACACTGAGTGGTACTGCAAGCAAGCAAAAAAAAA
ACTTTCAACAACGGATCTCTTGGCTCTGGCATCGATGAAGAACGCAGCGAAATGCGATAA
GTAATGCGAATTGCAGATTTCAGTGAATCATCGAATTTTTGAACGCACATTGCACCCGGC
GGCCATTCCGCCGGGTCTGCCTGTTCGAGCGTCGTTTCTCCCCTCGAGACCCCCGGGACT
CGGTGTTGGGGATCTGCAGGGCCCCCACGGGCGCTGCAGTCCCTGAAATTCAGTGGCGGG
ACATGCTGGAGGCCCC
>C._maritima_CDC4
-GGCGCCGTTGCTTCGGCGGGCGGGGCAGGTCGCCGTCCACCTCGGTGGGCGGCCCTGCC
CGCTCCATCAGAAGGGGGGGGACGCCCCCCCGGACGCTGGAACGCCCGCCGGCGGTGCCA
AACCTTCTGTATTTATAGCGGCCTTCACACTGAGTGGTACTGCAAGCAAGCAAAAAAAAA
ACTTTCAACAACGGATCTCTTGGCTCTGGCATCGATGAAGAACGCAGCGAAATGCGATAA
GTAATGCGAATTGCAGATTTCAGTGAATCATCGAATTTTTGAACGCACATTGCACCCGGC
GGCCATTCCGCCGGGTCTGCCTGTTCGAGCGTCGTTTCTCCCCTCGAGACCCCCGGGACT
CGGTGTTGGGGATCTGCAGGGCCCCCACGGGCGCTGCAGTCCCTGAAATTCAGTGGCGGG
ACATGCTGGAGGCCCC
>C._maritima_CDC3
-GGCGCCGTTGCTTCGGCGGGCGGGGCAGGTCGCCGTCCACCTCGGTGGGCGGCCCTGCC
CGCTCCATCAGAAGGGGGGGGACGCCCCCCCGGACGCTGGAACGCCCGCCGGCGGTGCCA
AACCTTCTGTATTTATAGCGGCCTTCACACTGAGTGGTACTGCAAGCAAGCAAAAAAAAA
ACTTTCAACAACGGATCTCTTGGCTCTGGCATCGATGAAGAACGCAGCGAAATGCGATAA
GTAATGCGAATTGCAGATTTCAGTGAATCATCGAATTTTTGAACGCACATTGCACCCGGC
GGCCATTCCGCCGGGTCTGCCTGTTCGAGCGTCGTTTCTCCCCTCGAGACCCCCGGGACT
CGGTGTTGGGGATCTGCAGGGCCCCCACGGGCGCTGCAGTCCCTGAAATTCAGTGGCGGG
ACATGCTGGAGGCCCC
>C._maritima_CDC5
-GGCGCCGTTGCTTCGGCGGGCGGGGCAGGTCGCCGTCCACCTCGGTGGGCGGCCCTGCC
CGCTCCATCAGAAGGGGGGGGACGCCCCCCCGGACGCTGGAACGCCCGCCGGCGGTGCCA
AACCTTCTGTATTTATAGCGGCCTTCACACTGAGTGGTACTGCAAGCAAGCAAAAAAAAA
ACTTTCAACAACGGATCTCTTGGCTCTGGCATCGATGAAGAACGCAGCGAAATGCGATAA
GTAATGCGAATTGCAGATTTCAGTGAATCATCGAATTTTTGAACGCACATTGCACCCGGC
GGCCATTCCGCCGGGTCTGCCTGTTCGAGCGTCGTTTCTCCCCTCGAGACCCCCGGGACT
CGGTGTTGGGGATCTGCAGGGCCCCCACGGGCGCTGCAGTCCCTGAAATTCAGTGGCGGG
ACATGCTGGAGGCCCC
>C._maritima_CDC6
-GGCGCCGTTGCTTCGGCGGGCGGGGCAGGTCGCCGTCCACCTCGGTGGGCGGCCCTGCC
CGCTCCATCAGAAGGGGGGGGACGCCCCCCCGGACGCTGGAACGCCCGCCGGCGGTGCCA
AACCTTCTGTATTTATAGCGGCCTTCACACTGAGTGGTACTGCAAGCAAGCAAAAAAAAA
ACTTTCAACAACGGATCTCTTGGCTCTGGCATCGATGAAGAACGCAGCGAAATGCGATAA
GTAATGCGAATTGCAGATTTCAGTGAATCATCGAATTTTTGAACGCACATTGCACCCGGC
GGCCATTCCGCCGGGTCTGCCTGTTCGAGCGTCGTTTCTCCCCTCGAGACCCCCGGGACT
CGGTGTTGGGGATCTGCAGGGCCCCCACGGGCGCTGCAGTCCCTGAAATTCAGTGGCGGG
ACATGCTGGAGGCCCC
>C._maritima_CUB10
-GGCGCCGTTGCTTCGGCGGGCGGGGCAGGTCGCCGTCCACCTCGGTGGGCGGCCCTGCC
CGCTCCATCAGAA-GGGGGGGACGCCCCCCCGGACGCTGGAACGCCCGCCGGCGGTGCCA
AACCTTCTGTATTTATAGCGGCCTTCACACTGAGTGGTACTGCAAGCAAGCAAAAAAAAA
ACTTTCAACAACGGATCTCTTGGCTCTGGCATCGATGAAGAACGCAGCGAAATGCGATAA
GTAATGCGAATTGCAGATTTCAGTGAATCATCGAATTTTTGAACGCACATTGCACCCGGC
GGCCATTCCGCCGGGTCTGCCTGTTCGAGCGTCGTTTCTCCCCTCGAGACCCCCGGGACT
CGGTGTTGGGGATCTGCAGGGCCCCCACGGGCGCTGCAGTCCCTGAAATTCAGTGGCGGG
ACATGCTGGAGGCCCC
>C._maritima_DB10
-GGCGCCGTTGCTTCGGCGGGCGGGGCAGGTCGCCGTCCACCTCGGTGGGCGGCCCTGCC
CGCTCCATCAGAAGGGGGGGGACGCCCCCCCGGACGCTGGAACGCCCGCCGGCGGTGCCA
AACCTTCTGTATTTATAGCGGCCTTCACACTGAGTGGTACTGCAAGCAAGCAAAGAAAAA
ACTTTCAACAACGGATCTCTTGGCTCTGGCATCGATGAAGAACGCAGCGAAATGCGATAA
GTAATGCGAATTGCAGATTTCAGTGAATCATCGAATTTTTGAACGCACATTGCACCCGGC
GGCCATTCCGCCGGGTCTGCCTGTTCGAGCGTCGTTTCTCCCCTCGAGACCCCCGGGACT
CGGTGTTGGGGATCTGCAGGGCCCCCACGGGCGCTGCAGTCCCTGAAATTCAGTGGCGGG
ACATGCTGGAGGCCCC
>C._maritima_DB1
-GGCGCCGTTGCTTCGGCGGGCGGGGCAGGTCGCCGTCCACCTCGGTGGGCGGCCCTGCC
CGCTCCATCAGAAGGGGGGGGACGCCCCCCCGGACGCTGGAACGCCCGCCGGCGGTGCCA
AACCTTCTGTATTTATAGCGGCCTTCACACTGAGTGGTACTGCAAGCAAGCAAAAAAAAA
ACTTTCAACAACGGATCTCTTGGCTCTGGCATCGATGAAAAACGCAGCGAAATGCGATAA
GTAATGCGAATTGCAAATTTCAGTGAATCATCGAATTTTTGAACGCACATTGCACCCGGC
GGCCATTCCGCCGGGTCTGCCTGTTCGAGCGTCGTTTCTCCCCTCGAGACCCCCGGGACT
CGGTGTTGGGGATCTGCAGGGCCCCCACGGGCGCTGCAGTCCCTGAAATTCAGTGGCGGG
ACATGCTGGAGGCCCC
>C._maritima_DB3
-GGCGCCGTTGCTTCGGCGGGCGGGGCAGGTCGCCGTCCACCTCGGTGGGCGGCCCTGCC
CGCTCCATCAGAAGGGGGGGGACGCCCCCCCGGACGCTGGAACGCCCGCCGGCGGTGCCA
AACCTTCTGTATTTATAGCGGCCTTCACACTGAGTGGTACTGCAAGCAAGCAAAAAAAAA
ACTTTCAACAACGGATCTCTTGGCTCTGGCATCGATGAAAAACGCAGCGAAATGCGATAA
GTAATGCGAATTGCAAATTTCAGTGAATCATCGAATTTTTGAACGCACATTGCACCCGGC
GGCCATTCCGCCGGGTCTGCCTGTTCGAGCGTCGTTTCTCCCCTCGAGACCCCCGGGACT
CGGTGTTGGGGATCTGCAGGGCCCCCACGGGCGCTGCAGTCCCTGAAATTCAGTGGCGGG
ACATGCTGGAGGCCCC
>C._maritima_DB4
-GGCGCCGTTGCTTCGGCGGGCGGGGCAGGTCGCCGTCCACCTCGGTGGGCGGCCCTGCC
CGCTCCATCAGAAGGGGGGGGACGCCCCCCCGGACGCTGGAACGCCCGCCGGCGGTGCCA
AACCTTCTGTATTTATAGCGGCCTTCACACTGAGTGGTACTGCAAGCAAGCAAAAAAAAA
ACTTTCAACAACGGATCTCTTGGCTCTGGCATCGATGAAAAACGCAGCGAAATGCGATAA
GTAATGCGAATTGCAAATTTCAGTGAATCATCGAATTTTTGAACGCACATTGCACCCGGC
GGCCATTCCGCCGGGTCTGCCTGTTCGAGCGTCGTTTCTCCCCTCGAGACCCCCGGGACT
CGGTGTTGGGGATCTGCAGGGCCCCCACGGGCGCTGCAGTCCCTGAAATTCAGTGGCGGG
ACATGCTGGAGGCCCC
>C._maritima_DB6
-GGCGCCGTTGCTTCGGCGGGCGGGGCAGGTCGCCGTCCACCTCGGTGGGCGGCCCTGCC
CGCTCCATCAGAAGGGGGGGGACGCCCCCCCGGACGCTGGAACGCCCGCCGGCGGTGCCA
AACCTTCTGTATTTATAGCGGCCTTCACACTGAGTGGTACTGCAAGCAAGCAAAAAAAAA
ACTTTCAACAACGGATCTCTTGGCTCTGGCATCGATGAAGAACGCAGCGAAATGCGATAA
GTAATGCGAATTGCAGATTTCAGTGAATCATCGAATTTTTGAACGCACATTGCACCCGGC
GGCCATTCCGCCGGGTCTGCCTGTTCGAGCGTCGTTTCTCCCCTCGAGACCCCCGGGACT
CGGTGTTGGGGATCTGCAGGGCCCCCACGGGCGCTGCAGTCCCTGAAATTCAGTGGCGGG
ACATGCTGGAGGCCCC
>C._maritima_DB7
-GGCGCCGTTGCTTCGGCGGGCGGGGCAGGTCGCCGTCCACCTCGGTGGGCGGCCCTGCC
CGCTCCATCAGAAGGGGGGGGACGCCCCCCCGGACGCTGGAACGCCCGCCGGCGGTGCCA
AACCTTCTGTATTTATAGCGGCCTTCACACTGAGTGGTACTGCAAGCAAGCAAAGAAAAA
ACTTTCAACAACGGATCTCTTGGCTCTGGCATCGATGAAGAACGCAGCGAAATGCGATAA
GTAATGCGAATTGCAGATTTCAGTGAATCATCGAATTTTTGAACGCACATTGCACCCGGC
GGCCATTCCGCCGGGTCTGCCTGTTCGAGCGTCGTTTCTCCCCTCGAGACCCCCGGGACT
CGGTGTTGGGGATCTGCAGGGCCCCCACGGGCGCTGCAGTCCCTGAAATTCAGTGGCGGG
ACATGCTGGAGGCCCC
>C._maritima_DB8
-GGCGCCGTTGCTTCGGCGGGCGGGGCAGGTCGCCGTCCACCTCGGTGGGCGGCCCTGCC
CGCTCCATCAGAAGGGGGGGGACGCCCCCCCGGACGCTGGAACGCCCGCCGGCGGTGCCA
AACCTTCTGTATTTATAGCGGCCTTCACACTGAGTGGTACTGCAAGCAAGCAAAGAAAAA
ACTTTCAACAACGGATCTCTTGGCTCTGGCATCGATGAAGAACGCAGCGAAATGCGATAA
GTAATGCGAATTGCAGATTTCAGTGAATCATCGAATTTTTGAACGCACATTGCACCCGGC
GGCCATTCCGCCGGGTCTGCCTGTTCGAGCGTCGTTTCTCCCCTCGAGACCCCCGGGACT
CGGTGTTGGGGATCTGCAGGGCCCCCACGGGCGCTGCAGTCCCTGAAATTCAGTGGCGGG
ACATGCTGGAGGCCCC
>C._maritima_DB9
-GGCGCCGTTGCTTCGGCGGGCGGGGCAGGTCGCCGTCCACCTCGGTGGGCGGCCCTGCC
CGCTCCATCAGAAGGGGGGGGACGCCCCCCCGGACGCTGGAACGCCCGCCGGCGGTGCCA
AACCTTCTGTATTTATAGCGGCCTTCACACTGAGTGGTACTGCAAGCAAGCAAAGAAAAA
ACTTTCAACAACGGATCTCTTGGCTCTGGCATCGATGAAGAACGCAGCGAAATGCGATAA
GTAATGCGAATTGCAGATTTCAGTGAATCATCGAATTTTTGAACGCACATTGCACCCGGC
GGCCATTCCGCCGGGTCTGCCTGTTCGAGCGTCGTTTCTCCCCTCGAGACCCCCGGGACT
CGGTGTTGGGGATCTGCAGGGCCCCCACGGGCGCTGCAGTCCCTGAAATTCAGTGGCGGG
ACATGCTGGAGGCCCC
>C._maritima_DUN2
-GGCGCCGTTGCTTCGGCGGGCGGGGCAGGTCGCCGTCCACCTCGGTGGGCGGCCCTGCC
CGCTCCATCAGAAGGGGGGGGACGCCCCCCCGGACGCTGGAACGCCCGCCGGCGGTGCCA
AACCTTCTGTATTTATAACGGCCTTCACACTGAGTGGTACTGCAAGCAAGCAAAAAAAAA
ACTTTCAACAACGGATCTCTTGGCTCTGGCATCGATGAAGAACGCAGCGAAATGCGATAA
GTAATGCGAATTGCAGATTTCAGTGAATCATCGAATTTTTGAACGCACATTGCACCCGGC
GGCCATTCCGCCGGGTCTGCCTGTTCGAGCGTCGTTTCTCCCCTCGAGACCCCCGGGACT
CGGTGTTGGGGATCTGCAGGGCCCCCACGGGCGCTGCAGTCCCTGAAATTCAGTGGCGGG
ACATGCTGGAGGCCCC
>C._maritima_DUN3
-GGCGCCGTTGCTTCGGCGGGCGGGGCAGGTCGCCGTCCACCTCGGTGGGCGGCCCTGCC
CGCTCCATCAGAAGGGGGGGGACGCCCCCCCGGACGCTGGAACGCCCGCCGGCGGTGCCA
AACCTTCTGTATTTATAACGGCCTTCACACTGAGTGGTACTGCAAGCAAGCAAAAAAAAA
ACTTTCAACAACGGATCTCTTGGCTCTGGCATCGATGAAGAACGCAGCGAAATGCGATAA
GTAATGCGAATTGCAGATTTCAGTGAATCATCGAATTTTTGAACGCACATTGCACCCGGC
GGCCATTCCGCCGGGTCTGCCTGTTCGAGCGTCGTTTCTCCCCTCGAGACCCCCGGGACT
CGGTGTTGGGGATCTGCAGGGCCCCCACGGGCGCTGCAGTCCCTGAAATTCAGTGGCGGG
ACATGCTGGAGGCCCC
>C._maritima_DUN8
-GGCGCCGTTGCTTCGGCGGGCGGGGCAGGTCGCCGTCCACCTCGGTGGGCGGCCCTGCC
CGCTCCATCAGAAGGGGGGGGACGCCCCCCCGGACGCTGGAACGCCCGCCGGCGGTGCCA
AACCTTCTGTATTTATAACGGCCTTCACACTGAGTGGTACTGCAAGCAAGCAAAAAAAAA
ACTTTCAACAACGGATCTCTTGGCTCTGGCATCGATGAAGAACGCAGCGAAATGCGATAA
GTAATGCGAATTGCAGATTTCAGTGAATCATCGAATTTTTGAACGCACATTGCACCCGGC
GGCCATTCCGCCGGGTCTGCCTGTTCGAGCGTCGTTTCTCCCCTCGAGACCCCCGGGACT
CGGTGTTGGGGATCTGCAGGGCCCCCACGGGCGCTGCAGTCCCTGAAATTCAGTGGCGGG
ACATGCTGGAGGCCCC
>C._maritima_LP1
-GGCGCCGTTGCTTCGGCGGGCGGGGCAGGTCGCCGTCCACCTCGGTGGGCGGCCCTGCC
CGCTCCATCAGAAGGGGGGGGACGCCCCCCCGGACGCTGGAACGCCCGCCGGCGGTGCCA
AACCTTCTGTATTTATAGCGGCCTTCACACTGAGTGGTACTGCAAGCAAGCAAAAAAAAA
ACTTTCAACAACGGATCTCTTGGCTCTGGCATCGATGAAGAACGCAGCGAAATGCGATAA
GTAATGCGAATTGCAGATTTCAGTGAATCATCGAATTTTTGAACGCACATTGCACCCGGC
GGCCATTCCGCCGGGTCTGCCTGTTCGAGCGTCGTTTCTCCCCTCGAGACCCCCGGGACT
CGGTGTTGGGGATCTGCAGGGCCCCCACGGGCGCTGCAGTCCCTGAAATTCAGTGGCGGG
ACATGCTGGAGGCCCC
>C._maritima_LP2
-GGCGCCGTTGCTTCGGCGGGCGGGGCAGGTCGCCGTCCACCTCGGTGGGCGGCCCTGCC
CGCTCCATCAGAAGGGGGGGGACGCCCCCCCGGACGCTGGAACGCCCGCCGGCGGTGCCA
AACCTTCTGTATTTATAGCGGCCTTCACACTGAGTGGTACTGCAAGCAAGCAAAAAAAAA
ACTTTCAACAACGGATCTCTTGGCTCTGGCATCGATGAAGAACGCAGCGAAATGCGATAA
GTAATGCGAATTGCAGATTTCAGTGAATCATCGAATTTTTGAACGCACATTGCACCCGGC
GGCCATTCCGCCGGGTCTGCCTGTTCGAGCGTCGTTTCTCCCCTCGAGACCCCCGGGACT
CGGTGTTGGGGATCTGCAGGGCCCCCACGGGCGCTGCAGTCCCTGAAATTCAGTGGCGGG
ACATGCTGGAGGCCCC
>C._maritima_LP3
-GGCGCCGTTGCTTCGGCGGGCGGGGCAGGTCGCCGTCCACCTCGGTGGGCGGCCCTGCC
CGCTCCATCAGAAGGGGGGGGACGCCCCCCCGGACGCTGGAACGCCCGCCGGCGGTGCCA
AACCTTCTGTATTTATAGCGGCCTTCACACTGAGTGGTACTGCAAGCAAGCAAAAAAAAA
ACTTTCAACAACGGATCTCTTGGCTCTGGCATCGATGAAGAACGCAGCGAAATGCGATAA
GTAATGCGAATTGCAGATTTCAGTGAATCATCGAATTTTTGAACGCACATTGCACCCGGC
GGCCATTCCGCCGGGTCTGCCTGTTCGAGCGTCGTTTCTCCCCTCGAGACCCCCGGGACT
CGGTGTTGGGGATCTGCAGGGCCCCCACGGGCGCTGCAGTCCCTGAAATTCAGTGGCGGG
ACATGCTGGAGGCCCC
>C._maritima_LP8
-GGCGCCGTTGCTTCGGCGGGCGGGGCAGGTCGCCGTCCACCTCGGTGGGCGGCCCTGCC
CGCTCCATCAGAAGGGGGGGGACGCCCCCCCGGACGCTGGAACGCCCGCCGGCGGTGCCA
AACCTTCTGTATTTATAGCGGCCTTCACACTGAGTGGTACTGCAAGCAAGCAAAAAAAAA
ACTTTCAACAACGGATCTCTTGGCTCTGGCATCGATGAAGAACGCAGCGAAATGCGATAA
GTAATGCGAATTGCAGATTTCAGTGAATCATCGAATTTTTGAACGCACATTGCACCCGGC
GGCCATTCCGCCGGGTCTGCCTGTTCGAGCGTCGTTTCTCCCCTCGAGACCCCCGGGACT
CGGTGTTGGGGATCTGCAGGGCCCCCACGGGCGCTGCAGTCCCTGAAATTCAGTGGCGGG
ACATGCTGGAGGCCCC
>C._maritima_MIR1
-GGCGCCGTTGCTTCGGCGGGCGGGGCAGGTCGCCGTCCACCTCGGTGGGCGGCCCTGCC
CGCTCCATCAGAAGGGGGGGGACGCCCCCCCGGACGCTGGAACGCCCGCCGGCGGTGCCA
AACCTTCTGTATTTATAGCGGCCTTCACACTGAGTGGTACTGCAAGCAAGCAAAAAAAAA
ACTTTCAACAACGGATCTCTTGGCTCTGGCATCGATGAAGAACGCAGCGAAATGCGATAA
GTAATGCGAATTGCAGATTTCAGTGAATCATCGAATTTTTGAACGCACATTGCACCCGGC
GGCCATTCCGCCGGGTCTGCCTGTTCGAGCGTCGTTTCTCCCCTCGAGACCCCCGGGACT
CGGTGTTGGGGATCTGCAGGGCCCCCACGGGCGCTGCAGTCCCTGAAATTCAGTGGCGGG
ACATGCTGGAGGCCCC
>C_ maritima_MIR2
-GGCGCCGTTGCTTCGGCGGGCGGGGCAGGTCGCCGTCCACCTCGGTGGGCGGCCCTGCC
CGCTCCATCAGAAGGGGGGGGACGCCCCCCCGGACGCTGGAACGCCCGCCGGCGGTGCCA
AACCTTCTGTATTTATAGCGGCCTTCACACTGAGTGGTACTGCAAGCAAGCAAAAAAAAA
ACTTTCAACAACGGATCTCTTGGCTCTGGCATCGATGAAGAACGCAGCGAAATGCGATAA
GTAATGCGAATTGCAGATTTCAGTGAATCATCGAATTTTTGAACGCACATTGCACCCGGC
GGCCATTCCGCCGGGTCTGCCTGTTCGAGCGTCGTTTCTCCCCTCGAGACCCCCGGGACT
CGGTGTTGGGGATCTGCAGGGCCCCCACGGGCGCTGCAGTCCCTGAAATTCAGTGGCGGG
ACATGCTGGAGGCCCC
>C._maritima_MIR3
-GGCGCCGTTGCTTCGGCGGGCGGGGCAGGTCGCCGTCCACCTCGGTGGGCGGCCCTGCC
CGCTCCATCAGAAGGGGGGGGACGCCCCCCCGGACGCTGGAACGCCCGCCGGCGGTGCCA
AACCTTCTGTATTTATAGCGGCCTTCACACTGAGTGGTACTGCAAGCAAGCAAAAAAAAA
ACTTTCAACAACGGATCTCTTGGCTCTGGCATCGATGAAGAACGCAGCGAAATGCGATAA
GTAATGCGAATTGCAGATTTCAGTGAATCATCGAATTTTTGAACGCACATTGCACCCGGC
GGCCATTCCGCCGGGTCTGCCTGTTCGAGCGTCGTTTCTCCCCTCGAGACCCCCGGGACT
CGGTGTTGGGGATCTGCAGGGCCCCCACGGGCGCTGCAGTCCCTGAAATTCAGTGGCGGG
ACATGCTGGAGGCCCC
>C._maritima_MIR4
-GGCGCCGTTGCTTCGGCGGGCGGGGCAGGTCGCCGTCCACCTCGGTGGGCGGCCCTGCC
CGCTCCATCAGAAGGGGGGGGACGCCCCCCCGGACGCTGGAACGCCCGCCGGCGGTGCCA
AACCTTCTGTATTTATAGCGGCCTTCACACTGAGTGGTACTGCAAGCAAGCAAAAAAAAA
ACTTTCAACAACGGATCTCTTGGCTCTGGCATCGATGAAGAACGCAGCGAAATGCGATAA
GTAATGCGAATTGCAGATTTCAGTGAATCATCGAATTTTTGAACGCACATTGCACCCGGC
GGCCATTCCGCCGGGTCTGCCTGTTCGAGCGTCGTTTCTCCCCTCGAGACCCCCGGGACT
CGGTGTTGGGGATCTGCAGGGCCCCCACGGGCGCTGCAGTCCCTGAAATTCAGTGGCGGG
ACATGCTGGAGGCCCC
>C._maritima_MIR6
-GGCGCCGTTGCTTCGGCGGGCGGGGCAGGTCGCCGTCCACCTCGGTGGGCGGCCCTGCC
CGCTCCATCAGAAGGGGGGGGACGCCCCCCCGGACGCTGGAACGCCCGCCGGCGGTGCCA
AACCTTCTGTATTTATAGCGGCCTTCACACTGAGTGGTACTGCAAGCAAGCAAAAAAAAA
ACTTTCAACAACGGATCTCTTGGCTCTGGCATCGATGAAGAACGCAGCGAAATGCGATAA
GTAATGCGAATTGCAGATTTCAGTGAATCATCGAATTTTTGAACGCACATTGCACCCGGC
GGCCATTCCGCCGGGTCTGCCTGTTCGAGCGTCGTTTCTCCCCTCGAGACCCCCGGGACT
CGGTGTTGGGGATCTGCAGGGCCCCCACGGGCGCTGCAGTCCCTGAAATTCAGTGGCGGG
ACATGCTGGAGGCCCC
>C._maritima_MIR7
-GGCGCCGTTGCTTCGGCGGGCGGGGCAGGTCGCCGTCCACCTCGGTGGGCGGCCCTGCC
CGCTCCATCAGAAGGGGGGGGACGCCCCCCCGGACGCTGGAACGCCCGCCGGCGGTGCCA
AACCTTCTGTATTTATAGCGGCCTTCACACTGAGTGGTACTGCAAGCAAGCAAAAAAAAA
ACTTTCAACAACGGATCTCTTGGCTCTGGCATCGATGAAGAACGCAGCGAAATGCGATAA
GTAATGCGAATTGCAGATTTCAGTGAATCATCGAATTTTTGAACGCACATTGCACCCGGC
GGCCATTCCGCCGGGTCTGCCTGTTCGAGCGTCGTTTCTCCCCTCGAGACCCCCGGGACT
CGGTGTTGGGGATCTGCAGGGCCCCCACGGGCGCTGCAGTCCCTGAAATTCAGTGGCGGG
ACATGCTGGAGGCCCC
>C._maritima_MIR9
-GGCGCCGTTGCTTCGGCGGGCGGGGCAGGTCGCCGTCCACCTCGGTGGGCGGCCCTGCC
CGCTCCATCAGAAGGGGGGGGACGCCCCCCCGGACGCTGGAACGCCCGCCGGCGGTGCCA
AACCTTCTGTATTTATAGCGGCCTTCACACTGAGTGGTACTGCAAGCAAGCAAAAAAAAA
ACTTTCAACAACGGATCTCTTGGCTCTGGCATCGATGAAGAACGCAGCGAAATGCGATAA
GTAATGCGAATTGCAGATTTCAGTGAATCATCGAATTTTTGAACGCACATTGCACCCGGC
GGCCATTCCGCCGGGTCTGCCTGTTCGAGCGTCGTTTCTCCCCTCGAGACCCCCGGGACT
CGGTGTTGGGGATCTGCAGGGCCCCCACGGGCGCTGCAGTCCCTGAAATTCAGTGGCGGG
ACATGCTGGAGGCCCC
>C._maritima_PRO3
-GGCGCCGTTGCCTCGGCGGGCGGGGCAGGTCGCCGTCCACCTCGGTGGGCGGCCCTGCC
CGCTCCATCAGAAGGGGGGGGACGCCCCCCCGGACGCTGGAACGCCCGCCGGCGGTGCCA
AACCTTCTGTATTTATAGCGGCCTTCACACTGAGTGGTACTGCAAGCAAGCAAAGAAAAA
ACTTTCAACAACGGATCTCTTGGCTCTGGCATCGATGAAGAACGCAGCGAAATGCGATAA
GTAATGCGAATTGCAGATTTCAGTGAATCATCGAATTTTTGAACGCACATTGCACCCGGC
GGCCATTCCGCCGGGTCTGCCTGTTCGAGCGTCGTTTCTCCCCTCGAGACCCCCGGGACT
CGGTGTTGGGGATCTGCAGGGCCCCCACGGGCGCTGCAGTCCCTGAAATTCAGTGGCGGG
ACATGCTGGAGGCCCC
>C._maritima_PRO4
-GGCGCCGTTGCTTCGGCGGGCGGGGCAGGTCGCCGTCCACCTCGGTGGGCGGCCCTGCC
CGCTCCATCAGAAGGGGGGGGACGCCCCCCCGGACGCTGGAACGCCCGCCGGCGGTGCCA
AACCTTCTGTATTTATAGCGGCCTTCACACTGAGTGGTACTGCAAGCAAGCAAAGAAAAA
ACTTTCAACAACGGATCTCTTGGCTCTGGCATCGATGAAGAACGCAGCGAAATGCGATAA
GTAATGCGAATTGCAGATTTCAGTGAATCATCGAATTTTTGAACGCACATTGCACCCGGC
GGCCATTCCGCCGGGTCTGCCTGTTCGAGCGTCGTTTCTCCCCTCGAGACCCCCGGGACT
CGGTGTTGGGGATCTGCAGGGCCCCCACGGGCGCTGCAGTCCCTGAAATTCAGTGGCGGG
ACATGCTGGAGGCCCC
>C._maritima_PRO7bis
-GGCGCCGTTGCTTCGGCGGGCGGGGCAGGTCGCCGTCCACCTCGGTGGGCGGCCCTGCC
CGCTCCATCAGAAGGGGGGGGACGCCCCCCCGGACGCTGGAACGCCCGCCGGCGGTGCCA
AACCTTCTGTATTTATAGCGGCCTTCACACTGAGTGGTACTGCAAGCAAGCAAAGAAAAA
ACTTTCAACAACGGATCTCTTGGCTCTGGCATCGATGAAGAACGCAGCGAAATGCGATAA
GTAATGCGAATTGCAGATTTCAGTGAATCATCGAATTTTTGAACGCACATTGCACCCGGC
GGCCATTCCGCCGGGTCTGCCTGTTCGAGCGTCGTTTCTCCCCTCGAGACCCCCGGGACT
CGGTGTTGGGGATCTGCAGGGCCCCCACGGGCGCTGCAGTCCCTGAAATTCAGTGGCGGG
ACATGCTGGAGGCCCC
>C._maritima_PRO8
-GGCGCCGTTGCTTCGGCGGGCGGGGCAGGTCGCCGTCCACCTCGGTGGGCGGCCCTGCC
CGCTCCATCAGAAGGGGGGGGACGCCCCCCCGGACGCTGGAACGCCCGCCGGCGGTGCCA
AACCTTCTGTATTTATAGCGGCCTTCACACTGAGTGGTACTGCAAGCAAGCAAAAAAAAA
ACTTTCAACAACGGATCTCTTGGCTCTGGCATCGATGAAGAACGCAGCGAAATGCGATAA
GTAATGCGAATTGCAGATTTCAGTGAATCATCGAATTTTTGAACGCACATTGCACCCGGC
GGCCATTCCGCCGGGTCTGCCTGTTCGAGCGTCGTTTCTCCCCTCGAGACCCCCGGGACT
CGGTGTTGGGGATCTGCAGGGCCCCCACGGGCGCTGCAGTCCCTGAAATTCAGTGGCGGG
ACATGCTGGAGGCCCC
>C._maritima_PRO9
-GGCGCCGTTGCTTCGGCGGGCGGGGCAGGTCGCCGTCCACCTCGGTGGGCGGCCCTGCC
CGCTCCATCAGAAGGGGGGGGACGCCCCCCCGGACGCTGGAACGCCCGCCGGCGGTGCCA
AACCTTCTGTATTTATAGCGGCCTTCACACTGAGTGGTACTGCAAGCAAGCAAAGAAAAA
ACTTTCAACAACGGATCTCTTGGCTCTGGCATCGATGAAGAACGCAGCGAAATGCGATAA
GTAATGCGAATTGCAGATTTCAGTGAATCATCGAATTTTTGAACGCACATTGCACCCGGC
GGCCATTCCGCCGGGTCTGCCTGTTCGAGCGTCGTTTCTCCCCTCGAGACCCCCGGGACT
CGGTGTTGGGGATCTGCAGGGCCCCCACGGGCGCTGCAGTCCCTGAAATTCAGTGGCGGG
ACATGCTGGAGGCCCC
>C._maritima_SON2
-GGCGCCGTTGCTTCGGCGGGCGGGGCAGGTCGCCGCCCACCTCGGTGGGCGGCCCTGCC
CGCTCCATCAGAAGGGGGGGGACGCCCCCCCGGACGCTGGAACGCCCGCCGGCGGTGCCA
AACCTTCTGTATTTATAGCGGCCTTCACACTGAGTGGTACTGCAAGCAAGCAAAAAAAAA
ACTTTCAACAACGGATCTCTTGGCTCTGGCATCGATGAAGAACGCAGCGAAATGCGATAA
GTAATGCGAATTGCAGATTTCAGTGAATCATCGAATTTTTGAACGCACATTGCACCCGGC
GGCCATTCCGCCGGGTCTGCCTGTTCGAGCGTCGTTTCTCCCCTCGAGACCCCCGGGACT
CGGTGTTGGGGATCTGCAGGGCCCCCACGGGCGCTGCAGTCCCTGAAATTCAGTGGCGGG
ACATGCTGGAGGCCCC
>C._maritima_SON3
-GGCGCCGTTGCTTCGGCGGGCGGGGCAGGTCGCCGCCCACCTCGGTGGGCGGCCCTGCC
CGCTCCATCAGAAGGGGGGGGACGCCCCCCCGGACGCTGGAACGCCCGCCGGCGGTGCCA
AACCTTCTGTATTTATAGCGGCCTTCACACTGAGTGGTACTGCAAGCAAGCAAAAAAAAA
ACTTTCAACAACGGATCTCTTGGCTCTGGCATCGATGAAGAACGCAGCGAAATGCGATAA
GTAATGCGAATTGCAGATTTCAGTGAATCATCGAATTTTTGAACGCACATTGCACCCGGC
GGCCATTCCGCCGGGTCTGCCTGTTCGAGCGTCGTTTCTCCCCTCGAGACCCCCGGGACT
CGGTGTTGGGGATCTGCAGGGCCCCCACGGGCGCTGCAGTCCCTGAAATTCAGTGGCGGG
ACATGCTGGAGGCCCC
>C._maritima_SON5
-GGCGCCGTTGCTTCGGCGGGCGGGGCAGGTCGCCGCCCACCTCGGTGGGCGGCCCTGCC
CGCTCCATCAGAAGGGGGGGGACGCCCCCCCGGACGCTGGAACGCCCGCCGGCGGTGCCA
AACCTTCTGTATTTATAGCGGCCTTCACACTGAGTGGTACTGCAAGCAAGCAAAAAAAAA
ACTTTCAACAACGGATCTCTTGGCTCTGGCATCGATGAAGAACGCAGCGAAATGCGATAA
GTAATGCGAATTGCAGATTTCAGTGAATCATCGAATTTTTGAACGCACATTGCACCCGGC
GGCCATTCCGCCGGGTCTGCCTGTTCGAGCGTCGTTTCTCCCCTCGAGACCCCCGGGACT
CGGTGTTGGGGATCTGCAGGGCCCCCACGGGCGCTGCAGTCCCTGAAATTCAGTGGCGGG
ACATGCTGGAGGCCCC
>C._maritima_SON6
-GGCGCCGTTGCTTCGGCGGGCGGGGCAGGTCGCCGCCCACCTCGGTGGGCGGCCCTGCC
CGCTCCATCAGAAGGGGGGGGACGCCCCCCCGGACGCTGGAACGCCCGCCGGCGGTGCCA
AACCTTCTGTATTTATAGCGGCCTTCACACTGAGTGGTACTGCAAGCAAGCAAAAAAAAA
ACTTTCAACAACGGATCTCTTGGCTCTGGCATCGATGAAGAACGCAGCGAAATGCGATAA
GTAATGCGAATTGCAGATTTCAGTGAATCATCGAATTTTTGAACGCACATTGCACCCGGC
GGCCATTCCGCCGGGTCTGCCTGTTCGAGCGTCGTTTCTCCCCTCGAGACCCCCGGGACT
CGGTGTTGGGGATCTGCAGGGCCCCCACGGGCGCTGCAGTCCCTGAAATTCAGTGGCGGG
ACATGCTGGAGGCCCC
>C._maritima_SON7
-GGCGCCGTTGCTTCGGCGGGCGGGGCAGGTCGCCGTCCACCTCGGTGGGCGGCCCTGCC
CGCTCCATCAGAAGGGGGGGGACGCCCCCCCGGACGCTGGAACGCCCGCCGGCGGTGCCA
AACCTTCTGTATTTATAGCGGCCTTCACACTGAGTGGTACTGCAAGCAAGCAAAAAAAAA
ACTTTCAACAACGGATCTCTTGGCTCTGGCATCGATGAAGAACGCAGCGAAATGCGATAA
GTAATGCGAATTGCAGATTTCAGTGAATCATCGAATTTTTGAACGCACATTGCACCCGGC
GGCCATTCCGCCGGGTCTGCCTGTTCGAGCGTCGTTTCTCCCCTCGAGACCCCCGGGACT
CGGTGTTGGGGATCTGCAGGGCCCCCACGGGCGCTGCAGTCCCTGAAATTCAGTGGCGGG
ACATGCTGGAGGCCCC
>C._maritima_SON9
-GGCGCCGTTGCTTCGGCGGGCGGGGCAGGTCGCCGCCCACCTCGGTGGGCGGCCCTGCC
CGCTCCATCAGAAGGGGGGGGACGCCCCCCCGGACGCTGGAACGCCCGCCGGCGGTGCCA
AACCTTCTGTATTTATAGCGGCCTTCACACTGAGTGGTACTGCAAGCAAGCAAAAAAAAA
ACTTTCAACAACGGATCTCTTGGCTCTGGCATCGATGAAGAACGCAGCGAAATGCGATAA
GTAATGCGAATTGCAGATTTCAGTGAATCATCGAATTTTTGAACGCACATTGCACCCGGC
GGCCATTCCGCCGGGTCTGCCTGTTCGAGCGTCGTTTCTCCCCTCGAGACCCCCGGGACT
CGGTGTTGGGGATCTGCAGGGCCCCCACGGGCGCTGCAGTCCCTGAAATTCAGTGGCGGG
ACATGCTGGAGGCCCC
>C._maritima_PAV-M_1.144
CGGCGCCGTTGCTTCGGCGGGCGGGGCAGGTCGCCGTCCACCTCGGTGGGCGGCCCTGCC
CGCTCCATCAGAAGGGGGGGGACGCCCCCCCGGACGCTGGAACGCCCGCCGGCGGTGCCA
AACCTTCTGTATTTATAGCGGCCTTCACACTGAGTGGTACTGCAAGCAAGCAAAAAA-AA
ACTTTCAACAACGGATCTCTTGGCTCTGGCATCGATGAAGAACGCAGCGAAATGCGATAA
GTAATGCGAATTGCAGATTTCAGTGAATCATCGAATTTTTGAACGCACATTGCACCCGGC
GGCCATTCCGCCGGGTCTGCCTGTTCGAGCGTCGTTTCTCCCCTCGAGACCCCCGGGACT
CGGTGTTGGGGATCTGCAGGGCCCCCACGGGCGCTGCAGTCCCTGAAATTCAGTGGCGGG
ACATGCTGGAGGCCCC
>C._maritima_MUTITA_:1663
CGGCGCCGTTGCTTCGGCGGGCGGGGCAGGTCGCCGTCCACCTCGGTGGGCGGCCCTGCC
CGCTCCATCAGAAGGGGGGGGACGCCCCCCCGGACGCTGGAACGCCCGCCGGCGGTGCCA
AACCTTCTGTATTTATAGCGGCCTTCACACTGAGTGGTACTGCAAGCAAGCAAAAAAAAA
ACTTTCAACAACGGATCTCTTGGCTCTGGCATCGATGAAGAACGCAGCGAAATGCGATAA
GTAATGCGAATTGCAGATTTCAGTGAATCATCGAATTTTTGAACGCACATTGCACCCGGC
GGCCATTCCGCCGGGTCTGCCTGTTCGAGCGTCGTTTCTCCCCTCGAGACCCCCGGGACT
CGGTGTTGGGGATCTGCAGGGCCCCCACGGGCGCTGCAGTCCCTGAAATTCAGTGGCGGG
ACATGCTGGAGGCCCC
>C._maritima_MUTITA_:3410(2)
CGGCGCCGTTGCTTCGGCGGGCGGGGCAGGTCGCCGTCCACCTCGGTGGGCGGCCCTGCC
CGCTCCATCAGAAGGGGGGGGACGCCCCCCCGGACGCTGGAACGCCCGCCGGCGGTGCCA
AACCTTCTGTATTTATAGCGGCCTTCACACTGAGTGGTACTGCAAGCAAGCAAAAAAAAA
ACTTTCAACAACGGATCTCTTGGCTCTGGCATCGATGAAGAACGCAGCGAAATGCGATAA
GTAATGCGAATTGCAGATTTCAGTGAATCATCGAATTTTTGAACGCACATTGCACCCGGC
GGCCATTCCGCCGGGTCTGCCTGTTCGAGCGTCGTTTCTCCCCTCGAGACCCCCGGGACT
CGGTGTTGGGGATCTGCAGGGCCCCCACGGGCGCTGCAGTCCCTGAAATTCAGTGGCGGG
ACATGCTGGAGGCCCC
>C._maritima_MUTITA_:3408(2)
CGGCGCCGTTGCTTCGGCGGGCGGGGCAGGTCGCCGTCCACCTCGGTGGGCGGCCCTGCC
CGCTCCATCAGAAGGGGGGGGACGCCCCCCCGGACGCTGGAACGCCCGCCGGCGGTGCCA
AACCTTCTGTATTTATAGCGGCCTTCACACTGAGTGGTACTGCAAGCAAGCAAAAAAAAA
ACTTTCAACAACGGATCTCTTGGCTCTGGCATCGATGAAGAACGCAGCGAAATGCGATAA
GTAATGCGAATTGCAGATTTCAGTGAATCATCGAATTTTTGAACGCACATTGCACCCGGC
GGCCATTCCGCCGGGTCTGCCTGTTCGAGCGTCGTTTCTCCCCTCGAGACCCCCGGGACT
CGGTGTTGGGGATCTGCAGGGCCCCCACGGGCGCTGCAGTCCCTGAAATTCAGTGGCGGG
ACATGCTGGAGGCCCC
>C._maritima_MUTITA_:3370
CGGCGCCGTTGCTTCGGCGGGCGGGGCAGGTCGCCGTCCACCTCGGTGGGCGGCCCTGCC
CGCTCCATCAGAAGGGGGGGGACGCCCCCCCGGACGCTGGAACGCCCGCCGGCGGTGCCA
AACCTTCTGTATTTATAGCGGCCTTCACACTGAGTGGTACTGCAAGCAAGCAAAAAAAAA
ACTTTCAACAACGGATCTCTTGGCTCTGGCATCGATGAAGAACGCAGCGAAATGCGATAA
GTAATGCGAATTGCAGATTTCAGTGAATCATCGAATTTTTGAACGCACATTGCACCCGGC
GGCCATTCCGCCGGGTCTGCCTGTTCGAGCGTCGTTTCTCCCCTCGAGACCCCCGGGACT
CGGTGTTGGGGATCTGCAGGGCCCCCACGGGCGCTGCAGTCCCTGAAATTCAGTGGCGGG
ACATGCTGGAGGCCCC
>C._maritima_MUTITA_:1662(2)
CGGCGCCGTTGCTTCGGCGGGCGGGGCAGGTCRCCGTCCACCTCGGTGGGCGGCCCTGCC
CGCTCCATCAGAAGGGGGGGGACGCCCCCCCGGACGCTGGAACGCCCGCCGGCGGTGCCA
AACCTTCTGTATTTATAGCGGCCTTCACACTGAGTGGTACTGCAAGCAAGCAAAAAAAAA
ACTTTCAACAACGGATCTCTTGGCTCTGGCATCGATGAAGAACGCAGCGAAATGCGATAA
GTAATGCGAATTGCAGATTTCAGTGAATCATCGAATTTTTGAACGCACATTGCACCCGGC
GGCCATTCCGCCGGGTCTGCCTGTTCGAGCGTCGTTTCTCCCCTCGAGACCCCCGGGACT
CGGTGTTGGGGATCTGCAGGGCCCCCACGGGCGCTGCAGTCCCTGAAATTCAGTGGCGGG
ACATGCTGGAGGCCCC
>C._maritima_MUTITA_:1652(2)
CGGCGCCGTTGCTTCGGCGGGCGGGGCAGGTCGCCGTCCACCTCGGTGGGCGGCCCTGCC
CGCTCCATCAGAAGGGGGGGGACGCCCCCCCGGACGCTGGAACGCCCGCCGGCGGTGCCA
AACCTTCTGTATTTATAGCGGCCTTCACACTGAGTGGTACTGCAAGCAAGCAAAAAAAAA
ACTTTCAACAACGGATCTCTTGGCTCTGGCATCGATGAAGAACGCAGCGAAATGCGATAA
GTAATGCGAATTGCAGATTTCAGTGAATCATCGAATTTTTGAACGCACATTGCACCCGGC
GGCCATTCCGCCGGGTCTGCCTGTTCGAGCGTCGTTTCTCCCCTCGAGACCCCCGGGACT
CGGTGTTGGGGATCTGCAGGGCCCCCACGGGCGCTGCAGTCCCTGAAATTCAGTGGCGGG
ACATGCTGGAGGCCCC
>C._maritima_01092011III.3
CGGCGCCGTTGCTTCGGCGGGCGGGGCAGGTCGCCGTCCACCTCGGTGGGCGGCCCTGCC
CGCTCCATCAGAAGGGGGGGGACGCCCCCCCGGACGCTGGAACGCCCGCCGGCGGTGCCA
AACCTTCTGTATTTATAGCGGCCTTCACACTGAGTGGTACTGCAAGCAAGCAAAAAAAAA
ACTTTCAACAACGGATCTCTTGGCTCTGGCATCGATGAAGAACGCAGCGAAATGCGATAA
GTAATGCGAATTGCAGATTTCAGTGAATCATCGAATTTTTGAACGCACATTGCACCCGGC
GGCCATTCCGCCGGGTCTGCCTGTTCGAGCGTCGTTTCTCCCCTCGAGACCCCCGGGACT
CGGTGTTGGGGATCTGCAGGGCCCCCACGGGCGCTGCAGTCCCTGAAATTCAGTGGCGGG
ACATGCTGGAGGCCCC
>C._maritima_NBRC_32117
CGGCGCCGTTGCTTCGGCGGGCGGGGCAGGTCGCCGTCCACCTCGGTGGGCGGCCCTGCC
CGCTCCATCAGAAGGGGGGGGACGCCCCCCCGGACGCTGGAACGCCCGCCGGCGGTGCCA
AACCTTCTGTATTTATAGCGGCCTTCACACTGAGTGGTACTGCAAGCAAGCAAAAAAAAA
ACTTTCAACAACGGATCTCTTGGCTCTGGCATCGATGAAGAACGCAGCGAAATGCGATAA
GTAATGCGAATTGCAGATTTCAGTGAATCATCGAATTTTTGAACGCACATTGCACCCGGC
GGCCATTCCGCCGGGTCTGCCTGTTCGAGCGTCGTTTCTCCCCTCGAGACCCCCGGGACT
CGGTGTTGGGGATCTGCAGGGCCCCCACGGGCGCTGCAGTCCCTGAAATTCAGTGGCGGG
ACATGCTGGAGGCCCC
>C._maritima_MD_831
CGGCGCCGTTGCTTCGGCGGGCGGGGCAGGTCGCCGTCCACCTCGGTGGGCGGCCCTGCC
CGCTCCATCAGAAGGGGGGGGACGCCCCCCCGGACGCTGGAACGCCCGCCGGCGGTGCCA
AACCTTCTGTATTTATAGCGGCCTTCACACTGAGTGGTACTGCAAGCAAGCAATAAAAAA
ACTTTCAACAACGGATCTCTTGGCTCTGGCATCGATGAAGAACGCAGCGAAATGCGATAA
GTAATGCGAATTGCAGATTTCAGTGAATCATCGAATTTTTGAACGCACATTGCACCCGGC
GGCCATTCCGCCGGGTCTGCCTGTTCGAGCGTCGTTTCTCCCCTCGAGACCCCCGGGACT
CGGTGTTGGGGATCTGCAGGGCCCCCACGGGCGCTGCGTTCCCTGAAATTCAGTGGCGGG
ACATGCTGGAGGCCCC
>C._maritima_MD_835
CGGCGCCGTTGCTTCGGCGGGCGGGGCAGGTCGCCGTCCACCTCGGTGGGCGGCCCTGCC
CGCTCCATCAGAAGGGGGGGGACGCCCCCCCGGACGCTGGAACGCCCGCCGGCGGTGCCA
AACCTTCTGTATTTATAGCGGCCTTCACACTGAGTGGTACTGCAAGCAAGCAAAAAAAAA
ACTTTCAACAACGGATCTCTTGGCTCTGGCATCGATGAAGAACGCAGCGAAATGCGATAA
GTAATGCGAATTGCAGATTTCAGTGAATCATCGAATTTTTGAACGCACATTGCACCCGGC
GGCCATTCCGCCGGGTCTGCCTGTTCGAGCGTCGTTTCTCCCCTCGAGACCCCCGGGACT
CGGTGTTGGGGATCTGCAGGGCCCCCACGGGCGCTGCAGTCCCTGAAATTCAGTGGCGGG
ACATGCTGGAGGCCCC
>C._maritima_MD_812
CGGCGCCGTTGCTTCGGCGGGCCGGGCAGGTCGCCGGCCACCTCGGTGGGCGGCCCTGCC
CGCTCCATCAGAAGGGGAGGGACGCCCCCCCGGACGCTGGAACGCCCGCCGGCGGTGCCA
AACTTTCTGTATCTATAGCGGCCTTCACACTGAGTGGTACTGCAAGCAAGCCAAAGATAA
ACTTTCAACAACGGATCTCTTGGCTCTGGCATCGATGAAGAACGCAGCGAAATGCGATAA
GTAATGCGAATTGCAGATTTCAGTGAATCATCGAAT-TTTGAACGCACATTGCACCCGGC
GGCCATTCCGCCGGGTCTGCCTGTTCGAGCGTCGTTTCTCCCCTCGAGACCCCCGGGACT
CGGTGTTGGGGATCTGCAGGGCCCCCACGGGCGCTGCAGTCCCTGAAATTCAGTGGCGGG
ACATGCTGGAGGCCCC
>C._maritima_NBRC106640
CGGCGCCGTTGCTTCGGCGGGCGGGGCAGGTCGCCGTCCACCTCGGTGGGCGGCCCTGCC
CGCTCCATCAGAAGGGGGGGGACGCCCCCCCGGACGCTGGAACGCCCGCCGGCGGTGCCA
AACCTTCTGTATTTATAACGGCCTTCACACTGAGTGGTACTGCAAGCAAGCAAAAAAAAA
ACTTTCAACAACGGATCTCTTGGCTCTGGCATCGATGAAGAACGCAGCGAAATGCGATAA
GTAATGCGAATTGCAGATTTCAGTGAATCATCGAATTTTTGAACGCACATTGCACCCGGC
GGCCATTCCGCCGGGTCTGCCTGTTCGAGCGTCGTTTCTCCCCTCGAGACCCCCGGGACT
CGGTGTTGGGGATCTGCAGGGCCCCCACGGGCGCTGCAGTCCCTGAAATTCAGTGGCGGG
ACATGCTGGAGGCCCC
>C._maritima_NBRC106651
--ACGTCGTTGCTTCGGCGGGC--------------TCC---------------------
--------------AGGGGGGACGCCCCCAT-------GGGACGCCCGCCGGCGGCGGCA
AACCTTCTGCACCTGTAGCGTCTTC--CACTGAGTGGCACTGCAAGCAAGCAAAAAC--A
ACTTTCAACAACGGATCTCTTGGCTCTGGCATCGATGAAGAACGCAGCGAAATGCGATAA
GTAATGCGAATTGCAGATTTCAGTGAGTCATCGAATCTTTGAACGCACATTGCACCCGGC
GG-CATTCCGCCGGGTCTGCCTGTTCGAGCGTCGTTTCCTCCCTCGGGGCCCTCGCACCC
CGGTGTTGGAGGCCCGCAGCGCCCCGGCCGGCGCCGCGGCCTCTGAAATACAGTGGCGGG
CCCCTCGGCGAACCCC
