# Supplementary material for: Redefining the Genus Corollospora Based on Morphological and Phylogenetic Approaches
Source: J Fungi (Basel). 2023 Aug 11;9(8):841. doi: 10.3390/jof9080841 (PMC10455288; doi:10.3390/jof9080841)
Supplement: Supplementary file 1 [file jof-09-00841-s001.zip › File S1 (Sectorial MSAs)/Alignment ITS_2_C. portsaidica+C. maritima.fas]

>C._portsaidica_MUTITA_:1941
TCGTTGCTTCGGCGGGCGCCGCGGGAGGC--CGGGAGGGTTCTCCTCCCGCCCCCCCGGG
GAACGCCCGCCGGCGGCGGCAAACTCTTCTATAATG-TAGTGGCTTTACTGAGTGGCACT
GCAAGCAAGCAGCC-AAAAACAACTTTCAACAACGGATCTCTTGGCTCTGGCATCGATGA
AGAACGCAGCGAAATGCGATAAGTAATGCGAATTGCAGATTTCAGTGAGTCATCGAATCT
TTGAACGCACATTGCACCCGGCGGCATTCCGCCGGGTCTGCCTGTTCGAGCGTCGTTTCC
ACCCCTCGGGCGTCTTCGGGCACCCGGTGTTGGAGGCACCGCAGCGCCGCACGCCGGCGC
TGCGGCCTCCGAAATACAGTGGCGGGCCCCTCGGCGAACCCCCTGCGCAGTAGTAAACTC
TCGCATCGGGTGCCGTGTCGGTGCTCTGCC-GTCAACT-GAGGGGATGCGCCTG
>C._portsaidica_MD_832
TCGTTGCTTCGGCGGGCGCCGCGGGA-GC--CGGGAGGGTTCTCCTCCCGCCCCCCCGGG
GAACGCCCGCCGGCGGCGGCAAACTCTTCTATAATG-TAGTGGCTTTACTGAGTGGCACT
GCAAGCAAGCAGCC--AAAACAACTTTCAACAACGGATCTCTTGGCTCTGGCATCGATGA
AGAACGCAGCGAAATGCGATAAGTAATGCGAATTGCAGATTTCAGTGAGTCATCGAATCT
TTGAACGCACATTGCACCCGGCGGCATTCCGCCGGGTCTGCCTGTTCGAGCGTCGTTTCC
ACCCCTCGGGCGTCTTCGGGCACCCGGTGTTGGAGGCACCGCAGCGCCGCACGCCGGCGC
TGCGGCCTCCGAAATACAGTGGCGGGCCCCTCGGCGAACCCCCTGCGCAGTAGTAAACTC
TCGCATCGGGTGCCGTGTCGGTGCTCTGCC-GTCAACT-GAGGGGATGCGCCTG
>C._portsaidica_NBRC105265T
TCGTTGCTTCGGCGGGCGCCGCGGGAGGC--CGGGAGGGTTCTCCTCCCGCCCCCCCGGG
GAACGCCCGCCGGCGGCGGCAAACTCTTCTATAATG-TAGTGGCTTTACTGAGTGGCACT
GCAAGCAAGCAGCC-AAAAACAACTTTCAACAACGGATCTCTTGGCTCTGGCATCGATGA
AGAACGCAGCGAAATGCGATAAGTAATGCGAATTGCAGATTTCAGTGAGTCATCGAATCT
TTGAACGCACATTGCACCCGGCGGCATTCCGCCGGGTCTGCCTGTTCGAGCGTCGTTTCC
ACCCCTCGGGCGTCTTCGGGCACCCGGTGTTGGAGGCACCGCAGCGCCGCACGCCGGCGC
TGCGGCCTCCGAAATACAGTGGCGGGCCCCTCGGCGAACCCCCTGCGCAGTAGTAAACTC
TCGCATCGGGTGCCGTGTCGGTGCTCTGCC-GTCAACT-GAGGGGATGCGCCTG
>C._maritima__ACA10
TCGTTGCTTCGGCGGGCGCCGCGGGAGGCCGCGGGAGGGTTCTCCTCCCGCCCCCCCGGG
GAACGCCCGCCGGCGGCGGCAAACTCTTCTGCAATGTTAGTGGCTTCACTGAGTGGCACT
GCAAGCAAGCAGCTGAAAAACAACTTTCAACAACGGATCTCTTGGCTCTGGCATCGATGA
AGAACGCAGCGAAATGCGATAAGTAATGCGAATTGCAGATTTCAGTGAGTCATCGAATCT
TTGAACGCACATTGCACCCGGCGGCATTCCGCCGGGTCTGCCTGTTCGAGCGTCGTTTCC
ACCCCTCGGGCGTCTTCGGGCACCCGGTGTTGGAGGCACCGCAGCGCCGCACGCCGGCGC
TGCGGCCTCCGAAATACAGTGGCGGGCCCCCCGGCGAACCCCCTGCGCAGTAGTAAACTC
TCGCATCGGGTGCCGTGTCGGTGCTCTGCCGGTCAGCTGGAGGGGATGCGCCTG
>C._maritima__BR10
TCGTTGCTTCGGCGGGCGCCGCGGGAGGCCGCGGGAGGGTTCTCCTCCCGCCCCCCCGGG
GAACGCCCGCCGGCGGCGGCAAACTCTTCTGCAATGTTAGTGGCTTCACTGAGTGGCACT
GCAAGCAAGCAGCTGAAAAACAACTTTCAACAACGGATCTCTTGGCTCTGGCATCGATGA
AGAACGCAGCGAAATGCGATAAGTAATGCGAATTGCAGATTTCAGTGAGTCATCGAATCT
TTGAACGCACATTGCACCCGGCGGCATTCCGCCGGGTCTGCCTGTTCGAGCGTCGTTTCC
ACCCCTCGGGCGTCTTCGGGCACCCGGTGTTGGAGGCACCGCAGCGCCGCACGCCGGCGC
TGCGGCCTCCGAAATACAGTGGCGGGCCCCCCGGCGAACCCCCTGCGCAGTAGTAAACTC
TCGCATCGGGTGCCGTGTCGGTGCTCTGCCGGTCAGCTGGAGGGGATGCGCCTG
>C._maritima__BR1
TCGTTGCTTCGGCGGGCGCCGCGGGAGGCCGCGGGAGGGTTCTCCTCCCGCCCCCCCGGG
GAACGCCCGCCGGCGGCGGCAAACTCTTCTGCAATGTTAGTGGCTTCACTGAGTGGCACT
GCAAGCAAGCAGCTGAAAAACAACTTTCAACAACGGATCTCTTGGCTCTGGCATCGATGA
AGAACGCAGCGAAATGCGATAAGTAATGCGAATTGCAGATTTCAGTGAGTCATCGAATCT
TTGAACGCACATTGCACCCGGCGGCATTCCGCCGGGTCTGCCTGTTCGAGCGTCGTTTCC
ACCCCTCGGGCGTCTTCGGGCACCCGGTGTTGGAGGCACCGCAGCGCCGCACGCCGGCGC
TGCGGCCTCCGAAATACAGTGGCGGGCCCCCCGGCGAACCCCCTGCGCAGTAGTAAACTC
TCGCATCGGGTGCCGTGTCGGTGCTCTGCCGGTCAGCTGGAGGGGATGCGCCTG
>C._maritima_BR2
TCGTTGCTTCGGCGGGCGCCGCGGGAGGCCGCGGGAGGGTTCTCCTCCCGCCCCCCCGGG
GAACGCCCGCCGGCGGCGGCAAACTCTTCTGCAATGTTAGTGGCTTCACTGAGTGGCACT
GCAAGCAAGCAGCTGAAAAACAACTTTCAACAACGGATCTCTTGGCTCTGGCATCGATGA
AGAACGCAGCGAAATGCGATAAGTAATGCGAATTGCAGATTTCAGTGAGTCATCGAATCT
TTGAACGCACATTGCACCCGGCGGCATTCCGCCGGGTCTGCCTGTTCGAGCGTCGTTTCC
ACCCCTCGGGCGTCTTCGGGCACCCGGTGTTGGAGGCACCGCAGCGCCGCACGCCGGCGC
TGCGGCCTCCGAAATACAGTGGCGGGCCCCCCGGCGAACCCCCTGCGCAGTAGTAAACTC
TCGCATCGGGTGCCGTGTCGGTGCTCTGCCGGTCAGCTGGAGGGGATGCGCCTG
>C._maritima_BR3
TCGTTGCTTCGGCGGGCGCCGCGGGAGGCCGCGGGAGGGTTCTCCTCCCGCCCCCCCGGG
GAACGCCCGCCGGCGGCGGCAAACTCTTCTGCAATGTTAGTGGCTTCACTGAGTGGCACT
GCAAGCAAGCAGCTGAAAAACAACTTTCAACAACGGATCTCTTGGCTCTGGCATCGATGA
AGAACGCAGCGAAATGCGATAAGTAATGCGAATTGCAGATTTCAGTGAGTCATCGAATCT
TTGAACGCACATTGCACCCGGCGGCATTCCGCCGGGTCTGCCTGTTCGAGCGTCGTTTCC
ACCCCTCGGGCGTCTTCGGGCACCCGGTGTTGGAGGCACCGCAGCGCCGCACGCCGGCGC
TGCGGCCTCCGAAATACAGTGGCGGGCCCCCCGGCGAACCCCCTGCGCAGTAGTAAACTC
TCGCATCGGGTGCCGTGTCGGTGCTCTGCCGGTCAGCTGGAGGGGATGCGCCTG
>C._maritima_BR4
TCGTTGCTTCGGCGGGCGCCGCGGGAGGCCGCGGGAGGGTTCTCCTCCCGCCCCCCCGGG
GAACGCCCGCCGGCGGCGGCAAACTCTTCTGCAATGTTAGTGGCTTCACTGAGTGGCACT
GCAAGCAAGCAGCTGAAAAACAACTTTCAACAACGGATCTCTTGGCTCTGGCATCGATGA
AGAACGCAGCGAAATGCGATAAGTAATGCGAATTGCAGATTTCAGTGAGTCATCGAATCT
TTGAACGCACATTGCACCCGGCGGCATTCCGCCGGGTCTGCCTGTTCGAGCGTCGTTTCC
ACCCCTCGGGCGTCTTCGGGCACCCGGTGTTGGAGGCACCGCAGCGCCGCACGCCGGCGC
TGCGGCCTCCGAAATACAGTGGCGGGCCCCCCGGCGAACCCCCTGCGCAGTAGTAAACTC
TCGCATCGGGTGCCGTGTCGGTGCTCTGCCGGTCAGCTGGAGGGGATGCGCCTG
>C._maritima_BR5
TCGTTGCTTCGGCGGGCGCCGCGGGAGGCCGCGGGAGGGTTCTCCTCCCGCCCCCCCGGG
GAACGCCCGCCGGCGGCGGCAAACTCTTCTGCAATGTTAGTGGCTTCACTGAGTGGCACT
GCAAGCAAGCAGCTGAAAAACAACTTTCAACAACGGATCTCTTGGCTCTGGCATCGATGA
AGAACGCAGCGAAATGCGATAAGTAATGCGAATTGCAGATTTCAGTGAGTCATCGAATCT
TTGAACGCACATTGCACCCGGCGGCATTCCGCCGGGTCTGCCTGTTCGAGCGTCGTTTCC
ACCCCTCGGGCGTCTTCGGGCACCCGGTGTTGGAGGCACCGCAGCGCCGCACGCCGGCGC
TGCGGCCTCCGAAATACAGTGGCGGGCCCCCCGGCGAACCCCCTGCGCAGTAGTAAACTC
TCGCATCGGGTGCCGTGTCGGTGCTCTGCCGGTCAGCTGGAGGGGATGCGCCTG
>C._maritima_BR6
TCGTTGCTTCGGCGGGCGCCGCGGGAGGCCGCGGGAGGGTTCTCCTCCCGCCCCCCCGGG
GAACGCCCGCCGGCGGCGGCAAACTCTTCTGCAATGTTAGTGGCTTCACTGAGTGGCACT
GCAAGCAAGCAGCTGAAAAACAACTTTCAACAACGGATCTCTTGGCTCTGGCATCGATGA
AGAACGCAGCGAAATGCGATAAGTAATGCGAATTGCAGATTTCAGTGAGTCATCGAATCT
TTGAACGCACATTGCACCCGGCGGCATTCCGCCGGGTCTGCCTGTTCGAGCGTCGTTTCC
ACCCCTCGGGCGTCTTCGGGCACCCGGTGTTGGAGGCACCGCAGCGCCGCACGCCGGCGC
TGCGGCCTCCGAAATACAGTGGCGGGCCCCCCGGCGAACCCCCTGCGCAGTAGTAAACTC
TCGCATCGGGTGCCGTGTCGGTGCTCTGCCGGTCAGCTGGAGGGGATGCGCCTG
>C._maritima_BR7
TCGTTGCTTCGGCGGGCGCCGCGGGAGGCCGCGGGAGGGTTCTCCTCCCGCCCCCCCGGG
GAACGCCCGCCGGCGGCGGCAAACTCTTCTGCAATGTTAGTGGCTTCACTGAGTGGCACT
GCAAGCAAGCAGCTGAAAAACAACTTTCAACAACGGATCTCTTGGCTCTGGCATCGATGA
AGAACGCAGCGAAATGCGATAAGTAATGCGAATTGCAGATTTCAGTGAGTCATCGAATCT
TTGAACGCACATTGCACCCGGCGGCATTCCGCCGGGTCTGCCTGTTCGAGCGTCGTTTCC
ACCCCTCGGGCGTCTTCGGGCACCCGGTGTTGGAGGCACCGCAGCGCCGCACGCCGGCGC
TGCGGCCTCCGAAATACAGTGGCGGGCCCCCCGGCGAACCCCCTGCGCAGTAGTAAACTC
TCGCATCGGGTGCCGTGTCGGTGCTCTGCCGGTCAGCTGGAGGGGATGCGCCTG
>C._maritima__BR8
TCGTTGCTTCGGCGGGCGCCGCGGGAGGCCGCGGGAGGGTTCTCCTCCCGCCCCCCCGGG
GAACGCCCGCCGGCGGCGGCAAACTCTTCTGCAATGTTAGTGGCTTCACTGAGTGGCACT
GCAAGCAAGCAGCTGAAAAACAACTTTCAACAACGGATCTCTTGGCTCTGGCATCGATGA
AGAACGCAGCGAAATGCGATAAGTAATGCGAATTGCAGATTTCAGTGAGTCATCGAATCT
TTGAACGCACATTGCACCCGGCGGCATTCCGCCGGGTCTGCCTGTTCGAGCGTCGTTTCC
ACCCCTCGGGCGTCTTCGGGCACCCGGTGTTGGAGGCACCGCAGCGCCGCACGCCGGCGC
TGCGGCCTCCGAAATACAGTGGCGGGCCCCCCGGCGAACCCCCTGCGCAGTAGTAAACTC
TCGCATCGGGTGCCGTGTCGGTGCTCTGCCGGTCAGCTGGAGGGGATGCGCCTG
>C._maritima__BR9
TCGTTGCTTCGGCGGGCGCCGCGGGAGGCCGCGGGAGGGTTCTCCTCCCGCCCCCCCGGG
GAACGCCCGCCGGCGGCGGCAAACTCTTCTGCAATGTTAGTGGCTTCACTGAGTGGCACT
GCAAGCAAGCAGCTGAAAAACAACTTTCAACAACGGATCTCTTGGCTCTGGCATCGATGA
AGAACGCAGCGAAATGCGATAAGTAATGCGAATTGCAGATTTCAGTGAGTCATCGAATCT
TTGAACGCACATTGCACCCGGCGGCATTCCGCCGGGTCTGCCTGTTCGAGCGTCGTTTCC
ACCCCTCGGGCGTCTTCGGGCACCCGGTGTTGGAGGCACCGCAGCGCCGCACGCCGGCGC
TGCGGCCTCCGAAATACAGTGGCGGGCCCCCCGGCGAACCCCCTGCGCAGTAGTAAACTC
TCGCATCGGGTGCCGTGTCGGTGCTCTGCCGGTCAGCTGGAGGGGATGCGCCTG
>C._maritima__CAN10
TCGTTGCTTCGGCGGGCGCCGCGGGAGGCCGCGGGAGGGTTCTCCTCCCGCCCCCCCGGG
GAACGCCCGCCGGCGGCGGCAAACTCTTCTGCAATGTTAGTGGCTTCACTGAGTGGCACT
GCAAGCAAGCAGCTGAAAAACAACTTTCAACAACGGATCTCTTGGCTCTGGCATCGATGA
AGAACGCAGCGAAATGCGATAAGTAATGCGAATTGCAGATTTCAGTGAGTCATCGAATCT
TTGAACGCACATTGCACCCGGCGGCATTCCGCCGGGTCTGCCTGTTCGAGCGTCGTTTCC
ACCCCTCGGGCGTCTTCGGGCACCCGGTGTTGGAGGCACCGCAGCGCCGCACGCCGGCGC
TGCGGCCTCCGAAATACAGTGGCGGGCCCCCCGGCGAACCCCCTGCGCAGTAGTAAACTC
TCGCATCGGGTGCCGTGTCGGTGCTCTGCCGGTCAGCTGGAGGGGATGCGCCTG
>C._maritima_CAN5
TCGTTGCTTCGGCGGGCTCCCCGGGAGGG-ACGGGAGGGGGAACCTCCCGCCCGCCCGGG
GAACGCCCGCCGGCGGCGGCAAACTCTTCTGTAAAT-TAGTGGCTTCACTGAGTGGCACT
GCAAGCAAGCAGCTGAAAAACAACTTTCAACAACGGATCTCTTGGCTCTGGCATCGATGA
AGAACGCAGCGAAATGCGATAAGTAATGCGAATTGCAGATTTCAGTGAGTCATCGAATCT
TTGAACGCACATTGCACCCGGCGGCATTCCGCCGGGTCTGCCTGTTCGAGCGTCGTTTCC
ACCCCTCGGGCGCCTTCGGGCACCCGGTGTTGGAGGCACCGCGGCGCCTGGCG----CGC
CGCGGCCTCCGAAATACAGTGGCGGGCCCCTCGGCGAACCCCCTGCGCAGTAGCAAACTC
TCGCATCGGGTGCCGTGTCGGAGCCCTGCC-GTCAACC-CAGGGGATGCGCCCG
>C._maritima_CAN6
TCGTTGCTTCGGCGGGCTCCCCGGGCGGG-ACGGGAGGGGGAACCTCCCGCCCGCCCGGG
GAACGCCCGCCGGCGGCGGCAAACTCTTCTGTAAAT-TAGTGGCTTCACTGAGTGGCACT
GCAAGCAAGCAGCTGAAAAACAACTTTCAACAACGGATCTCTTGGCTCTGGCATCGATGA
AGAACGCAGCGAAATGCGATAAGTAATGCGAATTGCAGATTTCAGTGAGTCATCGAATCT
TTGAACGCACATTGCACCCGGCGGCATTCCGCCGGGTCTGCCTGTTCGAGCGTCGTTTCC
ACCCCTCGGGCGCCTTCGGGCACCCGGTGTTGGAGGCACCGCGGCGCCTGGCG----CGC
CGCGGCCTCCGAAATACAGTGGCGGGCCCCTCGGCGAACCCCCTGCGCAGTAGCAAACTC
TCGCATCGGGTGCCGTGTCGGAGCCCTGCC-GTCAACC-CAGGGGATGCGCCCG
>C._maritima_CAN8
TCGTTGCTTCGGCGGGCTCCCCGGGCGGG-ACGGGAGGGGGAACCTCCCGCCCGCCCGGG
GAACGCCCGCCGGCGGCGGCAAACTCTTCTGTAAAT-TAGTGGCTTCACTGAGTGGCACT
GCAAGCAAGCAGCTGAAAAACAACTTTCAACAACGGATCTCTTGGCTCTGGCATCGATGA
AGAACGCAGCGAAATGCGATAAGTAATGCGAATTGCAGATTTCAGTGAGTCATCGAATCT
TTGAACGCACATTGCACCCGGCGGCATTCCGCCGGGTCTGCCTGTTCGAGCGTCGTTTCC
ACCCCTCGGGCGCCTTCGGGCACCCGGTGTTGGAGGCACCGCGGCGCCTGGCG----CGC
CGCGGCCTCCGAAATACAGTGGCGGGCCCCTCGGCGAACCCCCTGCGCAGTAGCAAACTC
TCGCATCGGGTGCCGTGTCGGAGCCCTGCC-GTCAACC-CAGGGGATGCGCCCG
>C._maritima_CAN9
TCGTTGCTTCGGCGGGCTCCCCGGGAGGG-ACGGGAGGGGGAACCTCCCGCCCGCCCGGG
GAACGCCCGCCGGCGGCGGCAAACTCTTCTGCAAAT-TAGTGGCTTCACTGAGTGGCACT
GCAAGCAAGCAGCTGAAAAACAACTTTCAACAACGGATCTCTTGGCTCTGGCATCGATGA
AGAACGCAGCGAAATGCGATAAGTAATGCGAATTGCAGATTTCAGTGAGTCATCGAATCT
TTGAACGCACATTGCACCCGGCGGCATTCCGCCGGGTCTGCCTGTTCGAGCGTCGTTTCC
ACCCCTCGGGCGCCTTCGGGCACCCGGTGTTGGAGGCACCGCGGCGCCTGGCG----CGC
CGCGGCCTCCGAAATACAGTGGCGGGCCCCTCGGCGAACCCCCTGCGCAGTAGCAAACTC
TCGCATCGGGTGCCGTGTCGGAGCCCTGCC-GTCAACC-CAGGGGATGCGCCCG
>C._maritima_CDC8
TCGTTGCTTCGGCGGGCTCCCCGGGAGGG-ACGGGAGGGGGAACCTCCCGCCCGCCCGGG
GAACGCCCGCCGGCGGCGGCAAACTCTTCTGCAAAT-TAGTGGCTTCACTGAGTGGCACT
GCAAGCAAGCAGCTGAAAAACAACTTTCAACAACGGATCTCTTGGCTCTGGCATCGATGA
AGAACGCAGCGAAATGCGATAAGTAATGCGAATTGCAGATTTCAGTGAGTCATCGAATCT
TTGAACGCACATTGCACCCGGCGGCATTCCGCCGGGTCTGCCTGTTCGAGCGTCGTTTCC
ACCCCTCGGGCGCCTTCGGGCACCCGGTGTTGGAGGCACCGCGGCGCCTGGCG----CGC
CGCGGCCTCCGAAATACAGTGGCGGGCCCCTCGGCGAACCCCCTGCGCAGTAGCAAACTC
TCGCATCGGGTGCCGTGTCGGAGCCCTGCC-GTCAACC-CAGGGGATGCGCCCG
>C._maritima_CUB9
TCGTTGCTTCGGCGGGCGCCACGGGAGGC--CGGGAGGGTTCTCCTCCCGCCCCCCCGGG
GAACGCCCGCCGGCGGCGGCAAACTCTTCTATAATG-TAGTGGCTTTACTGAGTGGCACT
GCGAGCAAGCAGCT-AAAAACAACTTTCAACAACGGATCTCTTGGCTCTGGCATCGATGA
AGAACGCAGCGAAATGCGATAAGTAATGCGAATTGCAGATTTCAGTGAGTCATCGAATCT
TTGAACGCACATTGCACCCGGCGGCATTCCGCCGGGTCTGCCTGTTCGAGCGTCGTTTCC
ACCCCTCGGGCGTCTTCGGGCACCCGGCGTTGGAGGCACCGCAGCGCCGCGCGCCGGCGC
TGCGGCCTCCGAAATACAGTGGCGGGCCCCTCGGCGAACCCCCTGCGCAGTAGTAAACTC
TCGCATCGGGTGCCGTGTCGGTGCTCTGCC-GTCAACT-GAGGGGATGCGCCTG
>C._maritima_DUN7
TCGTTGCTTCGGCGGGCGCCGCGGGAGGGC-CGGGAGGGTTCTCCTCCCCGCCCCCCGGG
GAACGCCCGCCGGCGGCGGCAAACTCTTCTATGATG-TAGTGGCTTTACTGAGTGGCACT
GCAAGCAAGCAGCT-AGAAACAACTTTCAACAACGGATCTCTTGGCTCTGGCATCGATGA
AGAACGCAGCGAAATGCGATAAGTAATGCGAATTGCAGATTTCAGTGAGTCATCGAATCT
TTGAACGCACATTGCACCCGGCGGCATTCCGCCGGGTCTGCCTGTTCGAGCGTCGTTTCC
ACCCCTCGGGCGTCTTCGGGCACCCGGTGTTGGAGGCACCGCAGCGCCGCACGCCGGCGC
TGCGGCCTCCGAAATATAGTGGCGGGCCCCTCGGCGAACCCCCTGCGCAGTAGTAAACTC
TCGCATCGGGTGCCGTGTCGGTGCTCTGCC-GTCAACT-GAGGGGATGCGCCCG
>C._maritima_EC1
TCGTTGCTTCGGCGGGCGCCGCGGGAGGCCGCGGGAGGGTTCTCCTCCCGCCCCCCCGGG
GAACGCCCGCCGGCGGCGGCAAACTCTTCTGCAATGTTAGTGGCTTCACTGAGTGGCACT
GCAAGCAAGCAGCTGAAAAACAACTTTCAACAACGGATCTCTTGGCTCTGGCATCGATGA
AGAACGCAGCGAAATGCGATAAGTAATGCGAATTGCAGATTTCAGTGAGTCATCGAATCT
TTGAACGCACATTGCACCCGGCGGCATTCCGCCGGGTCTGCCTGTTCGAGCGTCGTTTCC
ACCCCTCGGGCGTCTTCGGGCACCCGGTGTTGGAGGCACCGCAGCGCCGCACGCCGGCGC
TGCGGCCTCCGAAATACAGTGGCGGGCCCCCCGGCGAACCCCCTGCGCAGTAGTAAACTC
TCGCATCGGGTGCCGTGTCGGTGCTCTGCCGGTCAGCTGGAGGGGATGCGCCTG
>C._maritima_EC3
TCGTTGCTTCGGCGGGCGCCGCGGGAGGCCGCGGGAGGGTTCTCCTCCCGCCCCCCCGGG
GAACGCCCGCCGGCGGCGGCAAACTCTTCTGCAATGTTAGTGGCTTCACTGAGTGGCACT
GCAAGCAAGCAGCTGAAAAACAACTTTCAACAACGGATCTCTTGGCTCTGGCATCGATGA
AGAACGCAGCGAAATGCGATAAGTAATGCGAATTGCAGATTTCAGTGAGTCATCGAATCT
TTGAACGCACATTGCACCCGGCGGCATTCCGCCGGGTCTGCCTGTTCGAGCGTCGTTTCC
ACCCCTCGGGCGTCTTCGGGCACCCGGTGTTGGAGGCACCGCAGCGCCGCACGCCGGCGC
TGCGGCCTCCGAAATACAGTGGCGGGCCCCCCGGCGAACCCCCTGCGCAGTAGTAAACTC
TCGCATCGGGTGCCGTGTCGGTGCTCTGCCGGTCAGCTGGAGGGGATGCGCCTG
>C._maritima__EC4
TCGTTGCTTCGGCGGGCGCCGCGGGAGGCCGCGGGAGGGTTCTCCTCCCGCCCCCCCGGG
GAACGCCCGCCGGCGGCGGCAAACTCTTCTGCAATGTTAGTGGCTTCACTGAGTGGCACT
GCAAGCAAGCAGCTGAAAAACAACTTTCAACAACGGATCTCTTGGCTCTGGCATCGATGA
AGAACGCAGCGAAATGCGATAAGTAATGCGAATTGCAGATTTCAGTGAGTCATCGAATCT
TTGAACGCACATTGCACCCGGCGGCATTCCGCCGGGTCTGCCTGTTCGAGCGTCGTTTCC
ACCCCTCGGGCGTCTTCGGGCACCCGGTGTTGGAGGCACCGCAGCGCCGCACGCCGGCGC
TGCGGCCTCCGAAATACAGTGGCGGGCCCCCCGGCGAACCCCCTGCGCAGTAGTAAACTC
TCGCATCGGGTGCCGTGTCGGTGCTCTGCCGGTCAGCTGGAGGGGATGCGCCTG
>C._maritima_ESC2
TCGTTGCTTCGGCGGGCGCCGCGGGAGGCCGCGGGAGGGTTCTCCTCCCGCCCCCCCGGG
GAACGCCCGCCGGCGGCGGCAAACTCTTCTGCAATGTTAGTGGCTTCACTGAGTGGCACT
GCAAGCAAGCAGCTGAAAAACAACTTTCAACAACGGATCTCTTGGCTCTGGCATCGATGA
AGAACGCAGCGAAATGCGATAAGTAATGCGAATTGCAGATTTCAGTGAGTCATCGAATCT
TTGAACGCACATTGCACCCGGCGGCATTCCGCCGGGTCTGCCTGTTCGAGCGTCGTTTCC
ACCCCTCGGGCGTCTTCGGGCACCCGGTGTTGGAGGCACCGCAGCGCCGCACGCCGGCGC
TGCGGCCTCCGAAATACAGTGGCGGGCCCCCCGGCGAACCCCCTGCGCAGTAGTAAACTC
TCGCATCGGGTGCCGTGTCGGTGCTCTGCCGGTCAGCTGGAGGGGATGCGCCTG
>C._maritima_ESC3
TCGTTGCTTCGGCGGGCGCCGCGGGAGGCCGCGGGAGGGTTCTCCTCCCGCCCCCCCGGG
GAACGCCCGCCGGCGGCGGCAAACTCTTCTGCAATGTTAGTGGCTTCACTGAGTGGCACT
GCAAGCAAGCAGCTGAAAAACAACTTTCAACAACGGATCTCTTGGCTCTGGCATCGATGA
AGAACGCAGCGAAATGCGATAAGTAATGCGAATTGCAGATTTCAGTGAGTCATCGAATCT
TTGAACGCACATTGCACCCGGCGGCATTCCGCCGGGTCTGCCTGTTCGAGCGTCGTTTCC
ACCCCTCGGGCGTCTTCGGGCACCCGGTGTTGGAGGCACCGCAGCGCCGCACGCCGGCGC
TGCGGCCTCCGAAATACAGTGGCGGGCCCCCCGGCGAACCCCCTGCGCAGTAGTAAACTC
TCGCATCGGGTGCCGTGTCGGTGCTCTGCCGGTCAGCTGGAGGGGATGCGCCTG
>C._maritima_ESC6
TCGTTGCTTCGGCGGGCGCCGCGGGAGGCCGCGGGAGGGTTCTCCTCCCGCCCCCCCGGG
GAACGCCCGCCGGCGGCGGCAAACTCTTCTGCAATGTTAGTGGCTTCACTGAGTGGCACT
GCAAGCAAGCAGCTGAAAAACAACTTTCAACAACGGATCTCTTGGCTCTGGCATCGATGA
AGAACGCAGCGAAATGCGATAAGTAATGCGAATTGCAGATTTCAGTGAGTCATCGAATCT
TTGAACGCACATTGCACCCGGCGGCATTCCGCCGGGTCTGCCTGTTCGAGCGTCGTTTCC
ACCCCTCGGGCGTCTTCGGGCACCCGGTGTTGGAGGCACCGCAGCGCCGCACGCCGGCGC
TGCGGCCTCCGAAATACAGTGGCGGGCCCCCCGGCGAACCCCCTGCGCAGTAGTAAACTC
TCGCATCGGGTGCCGTGTCGGTGCTCTGCCGGTCAGCTGGAGGGGATGCGCCTG
>C._maritima_ESC7
TCGTTGCTTCGGCGGGCGCCGCGGGAGGCCGCGGGAGGGTTCTCCTCCCGCCCCCCCGGG
GAACGCCCGCCGGCGGCGGCAAACTCTTCTGCAATGTTAGTGGCTTCACTGAGTGGCACT
GCAAGCAAGCAGCTGAAAAACAACTTTCAACAACGGATCTCTTGGCTCTGGCATCGATGA
AGAACGCAGCGAAATGCGATAAGTAATGCGAATTGCAGATTTCAGTGAGTCATCGAATCT
TTGAACGCACATTGCACCCGGCGGCATTCCGCCGGGTCTGCCTGTTCGAGCGTCGTTTCC
ACCCCTCGGGCGTCTTCGGGCACCCGGTGTTGGAGGCACCGCAGCGCCGCACGCCGGCGC
TGCGGCCTCCGAAATACAGTGGCGGGCCCCCCGGCGAACCCCCTGCGCAGTAGTAAACTC
TCGCATCGGGTGCCGTGTCGGTGCTCTGCCGGTCAGCTGGAGGGGATGCGCCTG
>C._maritima_ESC8
TCGTTGCTTCGGCGGGCGCCGCGGGAGGCCGCGGGAGGGTTCTCCTCCCGCCCCCCCGGG
GAACGCCCGCCGGCGGCGGCAAACTCTTCTGCAATGTTAGTGGCTTCACTGAGTGGCACT
GCAAGCAAGCAGCTGAAAAACAACTTTCAACAACGGATCTCTTGGCTCTGGCATCGATGA
AGAACGCAGCGAAATGCGATAAGTAATGCGAATTGCAGATTTCAGTGAGTCATCGAATCT
TTGAACGCACATTGCACCCGGCGGCATTCCGCCGGGTCTGCCTGTTCGAGCGTCGTTTCC
ACCCCTCGGGCGTCTTCGGGCACCCGGTGTTGGAGGCACCGCAGCGCCGCACGCCGGCGC
TGCGGCCTCCGAAATACAGTGGCGGGCCCCCCGGCGAACCCCCTGCGCAGTAGTAAACTC
TCGCATCGGGTGCCGTGTCGGTGCTCTGCCGGTCAGCTGGAGGGGATGCGCCTG
>C._maritima_ESC9
TCGTTGCTTCGGCGGGCGCCGCGGGAGGCCGCGGGAGGGTTCTCCTCCCGCCCCCCCGGG
GAACGCCCGCCGGCGGCGGCAAACTCTTCTGCAATGTTAGTGGCTTCACTGAGTGGCACT
GCAAGCAAGCAGCTGAAAAACAACTTTCAACAACGGATCTCTTGGCTCTGGCATCGATGA
AGAACGCAGCGAAATGCGATAAGTAATGCGAATTGCAGATTTCAGTGAGTCATCGAATCT
TTGAACGCACATTGCACCCGGCGGCATTCCGCCGGGTCTGCCTGTTCGAGCGTCGTTTCC
ACCCCTCGGGCGTCTTCGGGCACCCGGTGTTGGAGGCACCGCAGCGCCGCACGCCGGCGC
TGCGGCCTCCGAAATACAGTGGCGGGCCCCCCGGCGAACCCCCTGCGCAGTAGTAAACTC
TCGCATCGGGTGCCGTGTCGGTGCTCTGCCGGTCAGCTGGAGGGGATGCGCCTG
>C._maritima_MIR10
TCGTTGCTTCGGCGGGCGCCGCGGGAGGCCGCGGGAGGGTTCTCCTCCCGCCCCCCCGGG
GAACGCCCGCCGGCGGCGGCAAACTCTTCTGCAATGTTAGTGGCTTCACTGAGTGGCACT
GCAAGCAAGCAGCTGAAAAACAACTTTCAACAACGGATCTCTTGGCTCTGGCATCGATGA
AGAACGCAGCGAAATGCGATAAGTAATGCGAATTGCAGATTTCAGTGAGTCATCGAATCT
TTGAACGCACATTGCACCCGGCGGCATTCCGCCGGGTCTGCCTGTTCGAGCGTCGTTTCC
ACCCCTCGGGCGTCTTCGGGCACCCGGTGTTGGAGGCACCGCAGCGCCGCACGCCGGCGC
TGCGGCCTCCGAAATACAGTGGCGGGCCCCCCGGCGAACCCCCTGCGCAGTAGTAAACTC
TCGCATCGGGTGCCGTGTCGGTGCTCTGCCGGTCAGCTGGAGGGGATGCGCCTG
>C._maritima_NAU10
TCGTTGCTTCGGCGGGCGCCGCGGGAGGCCGCGGGAGGGTTCTCCTCCCGCCCCCCCGGG
GAACGCCCGCCGGCGGCGGCAAACTCTTCTGCAATGTTAGTGGCTTCACTGAGTGGCACT
GCAAGCAAGCAGCTGAAAAACAACTTTCAACAACGGATCTCTTGGCTCTGGCATCGATGA
AGAACGCAGCGAAATGCGATAAGTAATGCGAATTGCAGATTTCAGTGAGTCATCGAATCT
TTGAACGCACATTGCACCCGGCGGCATTCCGCCGGGTCTGCCTGTTCGAGCGTCGTTTCC
ACCCCTCGGGCGTCTTCGGGCACCCGGTGTTGGAGGCACCGCAGCGCCGCACGCCGGCGC
TGCGGCCTCCGAAATACAGTGGCGGGCCCCCCGGCGAACCCCCTGCGCAGTAGTAAACTC
TCGCATCGGGTGCCGTGTCGGTGCTCTGCCGGTCAGCTGGAGGGGATGCGCCTG
>C._maritima_NAU2
TCGTTGCTTCGGCGGGCGCCGCGGGAGGCCGCGGGAGGGTTCTCCTCCCGCCCCCCCGGG
GAACGCCCGCCGGCGGCGGCAAACTCTTCTGCAATGTTAGTGGCTTCACTGAGTGGCACT
GCAAGCAAGCAGCTGAAAAACAACTTTCAACAACGGATCTCTTGGCTCTGGCATCGATGA
AGAACGCAGCGAAATGCGATAAGTAATGCGAATTGCAGATTTCAGTGAGTCATCGAATCT
TTGAACGCACATTGCACCCGGCGGCATTCCGCCGGGTCTGCCTGTTCGAGCGTCGTTTCC
ACCCCTCGGGCGTCTTCGGGCACCCGGTGTTGGAGGCACCGCAGCGCCGCACGCCGGCGC
TGCGGCCTCCGAAATACAGTGGCGGGCCCCCCGGCGAACCCCCTGCGCAGTAGTAAACTC
TCGCATCGGGTGCCGTGTCGGTGCTCTGCCGGTCAGCTGGAGGGGATGCGCCTG
>C._maritima_NAU3
TCGTTGCTTCGGCGGGCGCCGCGGGAGGCCGCGGGAGGGTTCTCCTCCCGCCCCCCCGGG
GAACGCCCGCCGGCGGCGGCAAACTCTTCTGCAATGTTAGTGGCTTCACTGAGTGGCACT
GCAAGCAAGCAGCTGAAAAACAACTTTCAACAACGGATCTCTTGGCTCTGGCATCGATGA
AGAACGCAGCGAAATGCGATAAGTAATGCGAATTGCAGATTTCAGTGAGTCATCGAATCT
TTGAACGCACATTGCACCCGGCGGCATTCCGCCGGGTCTGCCTGTTCGAGCGTCGTTTCC
ACCCCTCGGGCGTCTTCGGGCACCCGGTGTTGGAGGCACCGCAGCGCCGCACGCCGGCGC
TGCGGCCTCCGAAATACAGTGGCGGGCCCCCCGGCGAACCCCCTGCGCAGTAGTAAACTC
TCGCATCGGGTGCCGTGTCGGTGCTCTGCCGGTCAGCTGGAGGGGATGCGCCTG
>C._maritima__NAU4
TCGTTGCTTCGGCGGGCGCCGCGGGAGGCCGCGGGAGGGTTCTCCTCCCGCCCCCCCGGG
GAACGCCCGCCGGCGGCGGCAAACTCTTCTGCAATGTTAGTGGCTTCACTGAGTGGCACT
GCAAGCAAGCAGCTGAAAAACAACTTTCAACAACGGATCTCTTGGCTCTGGCATCGATGA
AGAACGCAGCGAAATGCGATAAGTAATGCGAATTGCAGATTTCAGTGAGTCATCGAATCT
TTGAACGCACATTGCACCCGGCGGCATTCCGCCGGGTCTGCCTGTTCGAGCGTCGTTTCC
ACCCCTCGGGCGTCTTCGGGCACCCGGTGTTGGAGGCACCGCAGCGCCGCACGCCGGCGC
TGCGGCCTCCGAAATACAGTGGCGGGCCCCCCGGCGAACCCCCTGCGCAGTAGTAAACTC
TCGCATCGGGTGCCGTGTCGGTGCTCTGCCGGTCAGCTGGAGGGGATGCGCCTG
>C._maritima__NAU5
TCGTTGCTTCGGCGGGCGCCGCGGGAGGCCGCGGGAGGGTTCTCCTCCCGCCCCCCCGGG
GAACGCCCGCCGGCGGCGGCAAACTCTTCTGCAATGTTAGTGGCTTCACTGAGTGGCACT
GCAAGCAAGCAGCTGAAAAACAACTTTCAACAACGGATCTCTTGGCTCTGGCATCGATGA
AGAACGCAGCGAAATGCGATAAGTAATGCGAATTGCAGATTTCAGTGAGTCATCGAATCT
TTGAACGCACATTGCACCCGGCGGCATTCCGCCGGGTCTGCCTGTTCGAGCGTCGTTTCC
ACCCCTCGGGCGTCTTCGGGCACCCGGTGTTGGAGGCACCGCAGCGCCGCACGCCGGCGC
TGCGGCCTCCGAAATACAGTGGCGGGCCCCCCGGCGAACCCCCTGCGCAGTAGTAAACTC
TCGCATCGGGTGCCGTGTCGGTGCTCTGCCGGTCAGCTGGAGGGGATGCGCCTG
>C._maritima__NAU7
TCGTTGCTTCGGCGGGCGCCGCGGGAGGCCGCGGGAGGGTTCTCCTCCCGCCCCCCCGGG
GAACGCCCGCCGGCGGCGGCAAACTCTTCTGCAATGTTAGTGGCTTCACTGAGTGGCACT
GCAAGCAAGCAGCTGAAAAACAACTTTCAACAACGGATCTCTTGGCTCTGGCATCGATGA
AGAACGCAGCGAAATGCGATAAGTAATGCGAATTGCAGATTTCAGTGAGTCATCGAATCT
TTGAACGCACATTGCACCCGGCGGCATTCCGCCGGGTCTGCCTGTTCGAGCGTCGTTTCC
ACCCCTCGGGCGTCTTCGGGCACCCGGTGTTGGAGGCACCGCAGCGCCGCACGCCGGCGC
TGCGGCCTCCGAAATACAGTGGCGGGCCCCCCGGCGAACCCCCTGCGCAGTAGTAAACTC
TCGCATCGGGTGCCGTGTCGGTGCTCTGCCGGTCAGCTGGAGGGGATGCGCCTG
>C._maritima_NAU8
TCGTTGCTTCGGCGGGCGCCGCGGGAGGCCGCGGGAGGGTTCTCCTCCCGCCCCCCCGGG
GAACGCCCGCCGGCGGCGGCAAACTCTTCTGCAATGTTAGTGGCTTCACTGAGTGGCACT
GCAAGCAAGCAGCTGAAAAACAACTTTCAACAACGGATCTCTTGGCTCTGGCATCGATGA
AGAACGCAGCGAAATGCGATAAGTAATGCGAATTGCAGATTTCAGTGAGTCATCGAATCT
TTGAACGCACATTGCACCCGGCGGCATTCCGCCGGGTCTGCCTGTTCGAGCGTCGTTTCC
ACCCCTCGGGCGTCTTCGGGCACCCGGTGTTGGAGGCACCGCAGCGCCGCACGCCGGCGC
TGCGGCCTCCGAAATACAGTGGCGGGCCCCCCGGCGAACCCCCTGCGCAGTAGTAAACTC
TCGCATCGGGTGCCGTGTCGGTGCTCTGCCGGTCAGCTGGAGGGGATGCGCCTG
>C._maritima_PAN2
TCGTTGCTTCGGCGGGCGCCGCGGGAGGCCGCGGGAGGGTTCTCCTCCCGCCCCCCCGGG
GAACGCCCGCCGGCGGCGGCAAACTCTTCTGCAATGTTAGTGGCTTCACTGAGTGGCACT
GCAAGCAAGCAGCTGAAAAACAACTTTCAACAACGGATCTCTTGGCTCTGGCATCGATGA
AGAACGCAGCGAAATGCGATAAGTAATGCGAATTGCAGATTTCAGTGAGTCATCGAATCT
TTGAACGCACATTGCACCCGGCGGCATTCCGCCGGGTCTGCCTGTTCGAGCGTCGTTTCC
ACCCCTCGGGCGTCTTCGGGCACCCGGTGTTGGAGGCACCGCAGCGCCGCACGCCGGCGC
TGCGGCCTCCGAAATACAGTGGCGGGCCCCCCGGCGAACCCCCTGCGCAGTAGTAAACTC
TCGCATCGGGTGCCGTGTCGGTGCTCTGCCGGTCAGCTGGAGGGGATGCGCCTG
>C._maritima_PAN3
TCGTTGCTTCGGCGGGCGCCGCGGGAGGCCGCGGGAGGGTTCTCCTCCCGCCCCCCCGGG
GAACGCCCGCCGGCGGCGGCAAACTCTTCTGCAATGTTAGTGGCTTCACTGAGTGGCACT
GCAAGCAAGCAGCTGAAAAACAACTTTCAACAACGGATCTCTTGGCTCTGGCATCGATGA
AGAACGCAGCGAAATGCGATAAGTAATGCGAATTGCAGATTTCAGTGAGTCATCGAATCT
TTGAACGCACATTGCACCCGGCGGCATTCCGCCGGGTCTGCCTGTTCGAGCGTCGTTTCC
ACCCCTCGGGCGTCTTCGGGCACCCGGTGTTGGAGGCACCGCAGCGCCGCACGCCGGCGC
TGCGGCCTCCGAAATACAGTGGCGGGCCCCCCGGCGAACCCCCTGCGCAGTAGTAAACTC
TCGCATCGGGTGCCGTGTCGGTGCTCTGCCGGTCAGCTGGAGGGGATGCGCCTG
>C._maritima__PV3
TCGTTGCTTCGGCGGGCGCCGCGGGAGGCCGCGGGAGGGTTCTCCTCCCGCCCCCCCGGG
GAACGCCCGCCGGCGGCGGCAAACTCTTCTGCAATGTTAGTGGCTTCACTGAGTGGCACT
GCAAGCAAGCAGCTGAAAAACAACTTTCAACAACGGATCTCTTGGCTCTGGCATCGATGA
AGAACGCAGCGAAATGCGATAAGTAATGCGAATTGCAGATTTCAGTGAGTCATCGAATCT
TTGAACGCACATTGCACCCGGCGGCATTCCGCCGGGTCTGCCTGTTCGAGCGTCGTTTCC
ACCCCTCGGGCGTCTTCGGGCACCCGGTGTTGGAGGCACCGCAGCGCCGCACGCCGGCGC
TGCGGCCTCCGAAATACAGTGGCGGGCCCCCCGGCGAACCCCCTGCGCAGTAGTAAACTC
TCGCATCGGGTGCCGTGTCGGTGCTCTGCCGGTCAGCTGGAGGGGATGCGCCTG
>C._maritima_PV4
TCGTTGCTTCGGCGGGCGCCGCGGGAGGCCGCGGGAGGGTTCTCCTCCCGCCCCCCCGGG
GAACGCCCGCCGGCGGCGGCAAACTCTTCTGCAATGTTAGTGGCTTCACTGAGTGGCACT
GCAAGCAAGCAGCTGAAAAACAACTTTCAACAACGGATCTCTTGGCTCTGGCATCGATGA
AGAACGCAGCGAAATGCGATAAGTAATGCGAATTGCAGATTTCAGTGAGTCATCGAATCT
TTGAACGCACATTGCACCCGGCGGCATTCCGCCGGGTCTGCCTGTTCGAGCGTCGTTTCC
ACCCCTCGGGCGTCTTCGGGCACCCGGTGTTGGAGGCACCGCAGCGCCGCACGCCGGCGC
TGCGGCCTCCGAAATACAGTGGCGGGCCCCCCGGCGAACCCCCTGCGCAGTAGTAAACTC
TCGCATCGGGTGCCGTGTCGGTGCTCTGCCGGTCAGCTGGAGGGGATGCGCCTG
>C._maritima_PV6
TCGTTGCTTCGGCGGGCGCCGCGGGAGGCCGCGGGAGGGTTCTCCTCCCGCCCCCCCGGG
GAACGCCCGCCGGCGGCGGCAAACTCTTCTGCAATGTTAGTGGCTTCACTGAGTGGCACT
GCAAGCAAGCAGCTGAAAAACAACTTTCAACAACGGATCTCTTGGCTCTGGCATCGATGA
AGAACGCAGCGAAATGCGATAAGTAATGCGAATTGCAGATTTCAGTGAGTCATCGAATCT
TTGAACGCACATTGCACCCGGCGGCATTCCGCCGGGTCTGCCTGTTCGAGCGTCGTTTCC
ACCCCTCGGGCGTCTTCGGGCACCCGGTGTTGGAGGCACCGCAGCGCCGCACGCCGGCGC
TGCGGCCTCCGAAATACAGTGGCGGGCCCCCCGGCGAACCCCCTGCGCAGTAGTAAACTC
TCGCATCGGGTGCCGTGTCGGTGCTCTGCCGGTCAGCTGGAGGGGATGCGCCTG
>C._maritima__TAB10
TCGTTGCTTCGGCGGGCGCCGCGGGAGGCCGCGGGAGGGTTCTCCTCCCGCCCCCCCGGG
GAACGCCCGCCGGCGGCGGCAAACTCTTCTGCAATGTTAGTGGCTTCACTGAGTGGCACT
GCAAGCAAGCAGCTGAAAAACAACTTTCAACAACGGATCTCTTGGCTCTGGCATCGATGA
AGAACGCAGCGAAATGCGATAAGTAATGCGAATTGCAGATTTCAGTGAGTCATCGAATCT
TTGAACGCACATTGCACCCGGCGGCATTCCGCCGGGTCTGCCTGTTCGAGCGTCGTTTCC
ACCCCTCGGGCGTCTTCGGGCACCCGGTGTTGGAGGCACCGCAGCGCCGCACGCCGGCGC
TGCGGCCTCCGAAATACAGTGGCGGGCCCCCCGGCGAACCCCCTGCGCAGTAGTAAACTC
TCGCATCGGGTGCCGTGTCGGTGCTCTGCCGGTCAGCTGGAGGGGATGCGCCTG
>C._maritima__TAB2
TCGTTGCTTCGGCGGGCGCCGCGGGAGGCCGCGGGAGGGTTCTCCTCCCGCCCCCCCGGG
GAACGCCCGCCGGCGGCGGCAAACTCTTCTGCAATGTTAGTGGCTTCACTGAGTGGCACT
GCAAGCAAGCAGCTGAAAAACAACTTTCAACAACGGATCTCTTGGCTCTGGCATCGATGA
AGAACGCAGCGAAATGCGATAAGTAATGCGAATTGCAGATTTCAGTGAGTCATCGAATCT
TTGAACGCACATTGCACCCGGCGGCATTCCGCCGGGTCTGCCTGTTCGAGCGTCGTTTCC
ACCCCTCGGGCGTCTTCGGGCACCCGGTGTTGGAGGCACCGCAGCGCCGCACGCCGGCGC
TGCGGCCTCCGAAATACAGTGGCGGGCCCCCCGGCGAACCCCCTGCGCAGTAGTAAACTC
TCGCATCGGGTGCCGTGTCGGTGCTCTGCCGGTCAGCTGGAGGGGATGCGCCTG
>C._maritima__TAB4
TCGTTGCTTCGGCGGGCGCCGCGGGAGGCCGCGGGAGGGTTCTCCTCCCGCCCCCCCGGG
GAACGCCCGCCGGCGGCGGCAAACTCTTCTGCAATGTTAGTGGCTTCACTGAGTGGCACT
GCAAGCAAGCAGCTGAAAAACAACTTTCAACAACGGATCTCTTGGCTCTGGCATCGATGA
AGAACGCAGCGAAATGCGATAAGTAATGCGAATTGCAGATTTCAGTGAGTCATCGAATCT
TTGAACGCACATTGCACCCGGCGGCATTCCGCCGGGTCTGCCTGTTCGAGCGTCGTTTCC
ACCCCTCGGGCGTCTTCGGGCACCCGGTGTTGGAGGCACCGCAGCGCCGCACGCCGGCGC
TGCGGCCTCCGAAATACAGTGGCGGGCCCCCCGGCGAACCCCCTGCGCAGTAGTAAACTC
TCGCATCGGGTGCCGTGTCGGTGCTCTGCCGGTCAGCTGGAGGGGATGCGCCTG
>C._maritima TAB5
TCGTTGCTTCGGCGGGCGCCGCGGGAGGCCGCGGGAGGGTTCTCCTCCCGCCCCCCCGGG
GAACGCCCGCCGGCGGCGGCAAACTCTTCTGCAATGTTAGTGGCTTCACTGAGTGGCACT
GCAAGCAAGCAGCTGAAAAACAACTTTCAACAACGGATCTCTTGGCTCTGGCATCGATGA
AGAACGCAGCGAAATGCGATAAGTAATGCGAATTGCAGATTTCAGTGAGTCATCGAATCT
TTGAACGCACATTGCACCCGGCGGCATTCCGCCGGGTCTGCCTGTTCGAGCGTCGTTTCC
ACCCCTCGGGCGTCTTCGGGCACCCGGTGTTGGAGGCACCGCAGCGCCGCACGCCGGCGC
TGCGGCCTCCGAAATACAGTGGCGGGCCCCCCGGCGAACCCCCTGCGCAGTAGTAAACTC
TCGCATCGGGTGCCGTGTCGGTGCTCTGCCGGTCAGCTGGAGGGGATGCGCCTG
>C._maritima_TAB6
TCGTTGCTTCGGCGGGCGCCGCGGGAGGCCGCGGGAGGGTTCTCCTCCCGCCCCCCCGGG
GAACGCCCGCCGGCGGCGGCAAACTCTTCTGCAATGTTAGTGGCTTCACTGAGTGGCACT
GCAAGCAAGCAGCTGAAAAACAACTTTCAACAACGGATCTCTTGGCTCTGGCATCGATGA
AGAACGCAGCGAAATGCGATAAGTAATGCGAATTGCAGATTTCAGTGAGTCATCGAATCT
TTGAACGCACATTGCACCCGGCGGCATTCCGCCGGGTCTGCCTGTTCGAGCGTCGTTTCC
ACCCCTCGGGCGTCTTCGGGCACCCGGTGTTGGAGGCACCGCAGCGCCGCACGCCGGCGC
TGCGGCCTCCGAAATACAGTGGCGGGCCCCCCGGCGAACCCCCTGCGCAGTAGTAAACTC
TCGCATCGGGTGCCGTGTCGGTGCTCTGCCGGTCAGCTGGAGGGGATGCGCCTG
>C._maritima_TAB7
TCGTTGCTTCGGCGGGCGCCGCGGGAGGCCGCGGGAGGGTTCTCCTCCCGCCCCCCCGGG
GAACGCCCGCCGGCGGCGGCAAACTCTTCTGCAATGTTAGTGGCTTCACTGAGTGGCACT
GCAAGCAAGCAGCTGAAAAACAACTTTCAACAACGGATCTCTTGGCTCTGGCATCGATGA
AGAACGCAGCGAAATGCGATAAGTAATGCGAATTGCAGATTTCAGTGAGTCATCGAATCT
TTGAACGCACATTGCACCCGGCGGCATTCCGCCGGGTCTGCCTGTTCGAGCGTCGTTTCC
ACCCCTCGGGCGTCTTCGGGCACCCGGTGTTGGAGGCACCGCAGCGCCGCACGCCGGCGC
TGCGGCCTCCGAAATACAGTGGCGGGCCCCCCGGCGAACCCCCTGCGCAGTAGTAAACTC
TCGCATCGGGTGCCGTGTCGGTGCTCTGCCGGTCAGCTGGAGGGGATGCGCCTG
>C._maritima__TAB8
TCGTTGCTTCGGCGGGCGCCGCGGGAGGCCGCGGGAGGGTTCTCCTCCCGCCCCCCCGGG
GAACGCCCGCCGGCGGCGGCAAACTCTTCTGCAATGTTAGTGGCTTCACTGAGTGGCACT
GCAAGCAAGCAGCTGAAAAACAACTTTCAACAACGGATCTCTTGGCTCTGGCATCGATGA
AGAACGCAGCGAAATGCGATAAGTAATGCGAATTGCAGATTTCAGTGAGTCATCGAATCT
TTGAACGCACATTGCACCCGGCGGCATTCCGCCGGGTCTGCCTGTTCGAGCGTCGTTTCC
ACCCCTCGGGCGTCTTCGGGCACCCGGTGTTGGAGGCACCGCAGCGCCGCACGCCGGCGC
TGCGGCCTCCGAAATACAGTGGCGGGCCCCCCGGCGAACCCCCTGCGCAGTAGTAAACTC
TCGCATCGGGTGCCGTGTCGGTGCTCTGCCGGTCAGCTGGAGGGGATGCGCCTG
>C._maritima_TUX10
TCGTTGCTTCGGCGGGCGCCGCGGGAGGCCGCGGGAGGGTTCTCCTCCCGCCCCCCCGGG
GAACGCCCGCCGGCGGCGGCAAACTCTTCTGCAATGTTAGTGGCTTCACTGAGTGGCACT
GCAAGCAAGCAGCTGAAAAACAACTTTCAACAACGGATCTCTTGGCTCTGGCATCGATGA
AGAACGCAGCGAAATGCGATAAGTAATGCGAATTGCAGATTTCAGTGAGTCATCGAATCT
TTGAACGCACATTGCACCCGGCGGCATTCCGCCGGGTCTGCCTGTTCGAGCGTCGTTTCC
ACCCCTCGGGCGTCTTCGGGCACCCGGTGTTGGAGGCACCGCAGCGCCGCACGCCGGCGC
TGCGGCCTCCGAAATACAGTGGCGGGCCCCCCGGCGAACCCCCTGCGCAGTAGTAAACTC
TCGCATCGGGTGCCGTGTCGGTGCTCTGCCGGTCAGCTGGAGGGGATGCGCCTG
>C._maritima_TUX1
TCGTTGCTTCGGCGGGCGCCGCGGGAGGCCGCGGGAGGGTTCTCCTCCCGCCCCCCCGGG
GAACGCCCGCCGGCGGCGGCAAACTCTTCTGCAATGTTAGTGGCTTCACTGAGTGGCACT
GCAAGCAAGCAGCTGAAAAACAACTTTCAACAACGGATCTCTTGGCTCTGGCATCGATGA
AGAACGCAGCGAAATGCGATAAGTAATGCGAATTGCAGATTTCAGTGAGTCATCGAATCT
TTGAACGCACATTGCACCCGGCGGCATTCCGCCGGGTCTGCCTGTTCGAGCGTCGTTTCC
ACCCCTCGGGCGTCTTCGGGCACCCGGTGTTGGAGGCACCGCAGCGCCGCACGCCGGCGC
TGCGGCCTCCGAAATACAGTGGCGGGCCCCCCGGCGAACCCCCTGCGCAGTAGTAAACTC
TCGCATCGGGTGCCGTGTCGGTGCTCTGCCGGTCAGCTGGAGGGGATGCGCCTG
>C._maritima__TUX2
TCGTTGCTTCGGCGGGCGCCGCGGGAGGCCGCGGGAGGGTTCTCCTCCCGCCCCCCCGGG
GAACGCCCGCCGGCGGCGGCAAACTCTTCTGCAATGTTAGTGGCTTCACTGAGTGGCACT
GCAAGCAAGCAGCTGAAAAACAACTTTCAACAACGGATCTCTTGGCTCTGGCATCGATGA
AGAACGCAGCGAAATGCGATAAGTAATGCGAATTGCAGATTTCAGTGAGTCATCGAATCT
TTGAACGCACATTGCACCCGGCGGCATTCCGCCGGGTCTGCCTGTTCGAGCGTCGTTTCC
ACCCCTCGGGCGTCTTCGGGCACCCGGTGTTGGAGGCACCGCAGCGCCGCACGCCGGCGC
TGCGGCCTCCGAAATACAGTGGCGGGCCCCCCGGCGAACCCCCTGCGCAGTAGTAAACTC
TCGCATCGGGTGCCGTGTCGGTGCTCTGCCGGTCAGCTGGAGGGGATGCGCCTG
>C._maritima_TUX4
TCGTTGCTTCGGCGGGCGCCGCGGGAGGCCGCGGGAGGGTTCTCCTCCCGCCCCCCCGGG
GAACGCCCGCCGGCGGCGGCAAACTCTTCTGCAATGTTAGTGGCTTCACTGAGTGGCACT
GCAAGCAAGCAGCTGAAAAACAACTTTCAACAACGGATCTCTTGGCTCTGGCATCGATGA
AGAACGCAGCGAAATGCGATAAGTAATGCGAATTGCAGATTTCAGTGAGTCATCGAATCT
TTGAACGCACATTGCACCCGGCGGCATTCCGCCGGGTCTGCCTGTTCGAGCGTCGTTTCC
ACCCCTCGGGCGTCTTCGGGCACCCGGTGTTGGAGGCACCGCAGCGCCGCACGCCGGCGC
TGCGGCCTCCGAAATACAGTGGCGGGCCCCCCGGCGAACCCCCTGCGCAGTAGTAAACTC
TCGCATCGGGTGCCGTGTCGGTGCTCTGCCGGTCAGCTGGAGGGGATGCGCCTG
>C._maritima_TUX6
TCGTTGCTTCGGCGGGCGCCGCGGGAGGCCGCGGGAGGGTTCTCCTCCCGCCCCCCCGGG
GAACGCCCGCCGGCGGCGGCAAACTCTTCTGCAATGTTAGTGGCTTCACTGAGTGGCACT
GCAAGCAAGCAGCTGAAAAACAACTTTCAACAACGGATCTCTTGGCTCTGGCATCGATGA
AGAACGCAGCGAAATGCGATAAGTAATGCGAATTGCAGATTTCAGTGAGTCATCGAATCT
TTGAACGCACATTGCACCCGGCGGCATTCCGCCGGGTCTGCCTGTTCGAGCGTCGTTTCC
ACCCCTCGGGCGTCTTCGGGCACCCGGTGTTGGAGGCACCGCAGCGCCGCACGCCGGCGC
TGCGGCCTCCGAAATACAGTGGCGGGCCCCCCGGCGAACCCCCTGCGCAGTAGTAAACTC
TCGCATCGGGTGCCGTGTCGGTGCTCTGCCGGTCAGCTGGAGGGGATGCGCCTG
>C._maritima__TUX7
TCGTTGCTTCGGCGGGCGCCGCGGGAGGCCGCGGGAGGGTTCTCCTCCCGCCCCCCCGGG
GAACGCCCGCCGGCGGCGGCAAACTCTTCTGCAATGTTAGTGGCTTCACTGAGTGGCACT
GCAAGCAAGCAGCTGAAAAACAACTTTCAACAACGGATCTCTTGGCTCTGGCATCGATGA
AGAACGCAGCGAAATGCGATAAGTAATGCGAATTGCAGATTTCAGTGAGTCATCGAATCT
TTGAACGCACATTGCACCCGGCGGCATTCCGCCGGGTCTGCCTGTTCGAGCGTCGTTTCC
ACCCCTCGGGCGTCTTCGGGCACCCGGTGTTGGAGGCACCGCAGCGCCGCACGCCGGCGC
TGCGGCCTCCGAAATACAGTGGCGGGCCCCCCGGCGAACCCCCTGCGCAGTAGTAAACTC
TCGCATCGGGTGCCGTGTCGGTGCTCTGCCGGTCAGCTGGAGGGGATGCGCCTG
>C._maritima_TUX8
TCGTTGCTTCGGCGGGCGCCGCGGGAGGCCGCGGGAGGGTTCTCCTCCCGCCCCCCCGGG
GAACGCCCGCCGGCGGCGGCAAACTCTTCTGCAATGTTAGTGGCTTCACTGAGTGGCACT
GCAAGCAAGCAGCTGAAAAACAACTTTCAACAACGGATCTCTTGGCTCTGGCATCGATGA
AGAACGCAGCGAAATGCGATAAGTAATGCGAATTGCAGATTTCAGTGAGTCATCGAATCT
TTGAACGCACATTGCACCCGGCGGCATTCCGCCGGGTCTGCCTGTTCGAGCGTCGTTTCC
ACCCCTCGGGCGTCTTCGGGCACCCGGTGTTGGAGGCACCGCAGCGCCGCACGCCGGCGC
TGCGGCCTCCGAAATACAGTGGCGGGCCCCCCGGCGAACCCCCTGCGCAGTAGTAAACTC
TCGCATCGGGTGCCGTGTCGGTGCTCTGCCGGTCAGCTGGAGGGGATGCGCCTG
>C._maritima__TUX9
TCGTTGCTTCGGCGGGCGCCGCGGGAGGCCGCGGGAGGGTTCTCCTCCCGCCCCCCCGGG
GAACGCCCGCCGGCGGCGGCAAACTCTTCTGCAATGTTAGTGGCTTCACTGAGTGGCACT
GCAAGCAAGCAGCTGAAAAACAACTTTCAACAACGGATCTCTTGGCTCTGGCATCGATGA
AGAACGCAGCGAAATGCGATAAGTAATGCGAATTGCAGATTTCAGTGAGTCATCGAATCT
TTGAACGCACATTGCACCCGGCGGCATTCCGCCGGGTCTGCCTGTTCGAGCGTCGTTTCC
ACCCCTCGGGCGTCTTCGGGCACCCGGTGTTGGAGGCACCGCAGCGCCGCACGCCGGCGC
TGCGGCCTCCGAAATACAGTGGCGGGCCCCCCGGCGAACCCCCTGCGCAGTAGTAAACTC
TCGCATCGGGTGCCGTGTCGGTGCTCTGCCGGTCAGCTGGAGGGGATGCGCCTG
>C._maritima_NBRC_32118
TCGTTGCTTCGGCGGGCGCCGCGGGAGGGC-CGGGAGGGTTCTCCTCCCCGCCCCCCGGG
GAACGCCCGCCGGCGGCGGCAAACTCTTCTATGATG-TAGTGGCTT-ACTGAGTGGCACT
GCAAGCAAGCAGCT-AGAAACAACTTTCAACAACGGATCTCTTGGCTCTGGCATCGATGA
AGAACGCAGCGAAATGCGATAAGTAATGCGAATTGCAGATTTCAGTGAGTCATCGAATCT
TTGAACGCACATTGCACCCGGCGGCATTCCGCCGGGTCTGCCTGTTCGAGCGTCGTTTCC
ACCCCTCGGGCGTCTTCGGGCACCCGGTGTTGGAGGCACCGCAGCGCCGCACGCCGGCGC
TGCGGCCTCCGAAATATAGTGGCGGGCCCCTCGGCGAACCCCCTGCGCAGTAGTAAACTC
TCGCATCGGGTGCCGTGTCGGTGCTCTGCC-GTCAACT-GAGGGGATGCGCCCG
>C._maritima_FCUL_CaC1
CCGTTGGTTTGGGGGGCGGGGCAGGTTGCCGTGGGGGGCCTGCCCGCTCGCCCCCCCGGG
GAACGCCCGCCGGCGGTGCCAAAC-CTTCTGTATTTATAGCGGCTTCACTGAGTGGTACT
GCAAGCAAGCAA---AAAAAAAACTTTCAACAACGGATCTCTTGGCTCTGGCATCGATGA
AGAACGCAGCGAAATGCGATAAGTAATGCGAATTGCAGATTTCAGTGAATCATCGAATTT
TTGAACGCACATTGCACCCGGCGGCATTCCGCCGGGTCTGCCTGTTCGAGCGTCGTTTCT
-CCCCTC--GAGACCCCCGGGACTCGGTGTTGGGGAT-CTGCAGGCCCCCACG--GGCGC
TGCAGTCCCTGAAATTCAGTGGCGGGACATGCTGGAGGCCCCCTGCGCAGTAACCAAATC
TCGCATCGGGTGCCG---GCGTGCCCTGGCCGTCAACCGGTCGGT--GCCCCAG
>C._maritima_FCUL280207CF8
CCGTTGGTTCGGCGGGCGGGGCAGGTCGCCGTGGGCGGCCTGCCCGCTCGCCCCCCCGGG
GAACGCCCGCCGGCGGTGCCAAAC-CTTCTGTATTTATAGCGGCTTCACTGAGTGGTACT
GCAAGCAAGCAA---AAAAAAAACTTTCAACAACGGATCTCTTGGCTCTGGCATCGATGA
AGAACGCAGCGAAATGCGATAAGTAATGCGAATTGCAGATTTCAGTGAATCATCGAATTT
TTGAACGCACATTGCACCCGGCGGCATTCCGCCGGGTCTGCCTGTTCGAGCGTCGTTTCT
-CCCCTC--GAGACCCCCGGGACTCGGTGTTGGGGAT-CTGCAGGCCCCCACG--GGCGC
TGCAGTCCCTGAAATTCAGTGGCGGGACATGCTGGAGGCCCCCTGCGCAGTAACCAAATC
TCGCATCGGGTGCCG---GCGTGCCTTGGCCGTCAACCGGTCGGT--GCCCCAG
>C._maritima_NBRC 106651
TCGTTGCTTCGGCGGGCTCC-----------AGGGGGGA---------CGCCCCCATGG-
-GACGCCCGCCGGCGGCGGCAAACCCTTCTGCAATG-TAGCGTCTCCACTGAGTGGCACT
GCAAGCAAGCAGC--AAAAACAACTTTCAACAACGGATCTCTTGGCTCTGGCATCGATGA
AGAACGCAGCGAAATGCGATAAGTAATGCGAATTGCAGATTTCAGTGAGTCATCGAATCT
TTGAACGCACATTGCACCCGGCGGCATTCCGCCGGGTCTGCCTGTTCGAGCGTCGTTTCC
ATCCCTCGGGCGCCTCTGCGCACCCGGTGTTGGAGGCACCGCAGCGCCCCTGGCCGGCGC
CGCGGCCTCTGAAATACAGTGGCGGGCCCCTCGGCGAACCCCCTGCGCAGTAGTGTACTC
TCGCATCGGGCGTCGT--CGGAGCCCTGCC-GTCAACC-GAGCGCA-GCGCCCC
