# Supplementary material for: Redefining the Genus Corollospora Based on Morphological and Phylogenetic Approaches
Source: J Fungi (Basel). 2023 Aug 11;9(8):841. doi: 10.3390/jof9080841 (PMC10455288; doi:10.3390/jof9080841)
Supplement: Supplementary file 1 [file jof-09-00841-s001.zip › File S1 (Sectorial MSAs)/Alignment ITS_3_C. maritima (Group 3).fas]

>C._maritima_CUB4
GTGCCGTTGCCTCGGCGGGCTGGGGAGCCCT-ATCCC-------CTCCCGCCGGCGGCGG
CAGC-AGCGCTGGCAATCTGCAGTGGACCTC-ACTGAGTGGCTCTGCCTAGCAAGCAGCA
AGCACAACTTTCAACAACGGATCTCTTGGCTCTGGCATCGATGAAGAACGCAGCGAAATG
CGATAAGTAATGTGAATTGCAGATTTCAGTGAGTCATCGAATCTTTGAACGCACATTGCA
CCCGGCGGCATTCCGCCGGGTCTGCCTGTTCGAGCGTCGTTTCGTCCCTCGAGCGCCCCC
CGCGGCAGCTCGGTGTTGGGGATCTGCAGCGCCCCTGGCCGGCGCTGCAGGCCCTGAAAT
GCAGTGGCGGGCCCGCTGGAGAACCCCTTGCGCAGTGGATCTC-TCTCTCGCACCGGGTG
CCCGCGGCGCCCTGCCGTCCCC--------------------------------CTCTGA
AACGCACCA
>C._maritima_CUB7
GTGCCGTTGCCTCGGCGGGCTGGGGAGCCCT-ATCCC-------CTCCCGCCGGCGGCGG
CAGC-AGCGCTGGCAATCTGCAGTGGACCTC-ACTGAGTGGCTCTGCCTAGCAAGCAGCA
AGCACAACTTTCAACAACGGATCTCTTGGCTCTGGCATCGATGAAGAACGCAGCGAAATG
CGATAAGTAATGTGAATTGCAGATTTCAGTGAGTCATCGAATCTTTGAACGCACATTGCA
CCCGGCGGCATTCCGCCGGGTCTGCCTGTTCGAGCGTCGTTTCGTCCCTCGAGCGCCCCC
CGCGGCAGCTCGGTGTTGGGGATCTGCAGCGCCCCTGGCCGGCGCTGCAGGCCCTGAAAT
GCAGTGGCGGGCCCGCTGGAGAACCCCTTGCGCAGTGGATCTC-TCTCTCGCACCGGGTG
CCCGCGGCGCCCTGCCGTCCCC--------------------------------CTCTGA
AACGCACCA
>C_ maritima_HAW1
GAGCCGTTGCCTCGGCGGGCGGGGGAGCCCTCGCTCCCCCCCTCCCCCCGCCGGCGGCGG
CAGCAAACGCTGGCAATCTGCAGTGGACCTCAACTGAGTGGCTCTGCCTAGCAAGCAGCA
AGCACAACTTTCAACAACGGATCTCTTGGCTCTGGCATCGATGAAGAACGCAGCGAAATG
CGATAAGTAATGCGAATTGCAGATTTCAGTGAGTCATCGAATCTTTGAACGCACATTGCA
CCCGGCGGCATTCCGCCGGGTCTGCCTGTTCGAGCGTCGTTTCGCCCCTCGAGCGCCCCC
CGCGGCGGCTCGGTGTTGGGGATCTGCAGCGCCCCTGGCCGGCGCTGCAGGCCCTGAAAT
GCAGTGGCGGGCCCGCTGGCGAACCCCCTGCGCAGTGGATGTCTTCTCTCGCACCGGGTG
CCGGCGGCGCCCTGCCGTCCAAGCCTGGCGGACGGCGCGCCTCGCCGCGCCTCCCCACGA
AACGCACCA
>C._maritima_HAW2
GAGCCGTTGCCTCGGCGGGCGGGGGAGCCCTCGCTCCCCCCCTCCCCCCGCCGGCGGCGG
CAGCAAACGCTGGCAATCTGCAGTGGACCTCAACTGAGTGGCTCTGCCTAGCAAGCAGCA
AGCACAACTTTCAACAACGGATCTCTTGGCTCTGGCATCGATGAAGAACGCAGCGAAATG
CGATAAGTAATGCGAATTGCAGATTTCAGTGAGTCATCGAATCTTTGAACGCACATTGCA
CCCGGCGGCATTCCGCCGGGTCTGCCTGTTCGAGCGTCGTTTCGCCCCTCGAGCGCCCCC
CGCGGCGGCTCGGTGTTGGGGATCTGCAGCGCCCCTGGCCGGCGCTGCAGGCCCTGAAAT
GCAGTGGCGGGCCCGCTGGCGAACCCCCTGCGCAGTGGATGTCTTCTCTCGCACCGGGTG
CCGGCGGCGCCCTGCCGTCCAAGCCTGGCGGACGGCGCGCCTCGCCGCGCCTCCCCACGA
AACGCACCA
>C._maritima_HAW3
GAGCCGTTGCCTCGGCGGGCGGGGGAGCCCTCGCTCCCCCCCTCCCCCCGCCGGCGGCGG
CAGCAAACGCTGGCAATCTGCAGTGGACCTCAACTGAGTGGCTCTGCCTAGCAAGCAGCA
AGCACAACTTTCAACAACGGATCTCTTGGCTCTGGCATCGATGAAGAACGCAGCGAAATG
CGATAAGTAATGCGAATTGCAGATTTCAGTGAGTCATCGAATCTTTGAACGCACATTGCA
CCCGGCGGCATTCCGCCGGGTCTGCCTGTTCGAGCGTCGTTTCGCCCCTCGAGCGCCCCC
CGCGGCGGCTCGGTGTTGGGGATCTGCAGCGCCCCTGGCCGGCGCTGCAGGCCCTGAAAT
GCAGTGGCGGGCCCGCTGGCGAACCCCCTGCGCAGTGGATGTCTTCTCTCGCACCGGGTG
CCGGCGGCGCCCTGCCGTCCAAGCCTGGCGGACGGCGCGCCTCGCCGCGCCTCCCCACGA
AACGCACCA
>C._maritima_HAW4
GAGCCGTTGCCTCGGCGGGCGGGGGAGCCCTCGCTCCCCCCCTCCCCCCGCCGGCGGCGG
CAGCAAACGCTGGCAATCTGCAGTGGACCTCAACTGAGTGGCTCTGCCTAGCAAGCAGCA
AGCACAACTTTCAACAACGGATCTCTTGGCTCTGGCATCGATGAAGAACGCAGCGAAATG
CGATAAGTAATGCGAATTGCAGATTTCAGTGAGTCATCGAATCTTTGAACGCACATTGCA
CCCGGCGGCATTCCGCCGGGTCTGCCTGTTCGAGCGTCGTTTCGCCCCTCGAGCGCCCCC
CGCGGCGGCTCGGTGTTGGGGATCTGCAGCGCCCCTGGCCGGCGCTGCAGGCCCTGAAAT
GCAGTGGCGGGCCCGCTGGCGAACCCCCTGCGCAGTGGATGTCTTCTCTCGCACCGGGTG
CCGGCGGCGCCCTGCCGTCCAAGCCTGGCGGACGGCGCGCCTCGCCGCGCCTCCCCACGA
AACGCACCA
>C._maritima_HAW5
GAGCCGTTGCCTCGGCGGGCGGGGGAGCCCTCGCTCCCCCCCTCCCCCCGCCGGCGGCGG
CAGCAAACGCTGGCAATCTGCAGTGGACCTCAACTGAGTGGCTCTGCCTAGCAAGCAGCA
AGCACAACTTTCAACAACGGATCTCTTGGCTCTGGCATCGATGAAGAACGCAGCGAAATG
CGATAAGTAATGCGAATTGCAGATTTCAGTGAGTCATCGAATCTTTGAACGCACATTGCA
CCCGGCGGCATTCCGCCGGGTCTGCCTGTTCGAGCGTCGTTTCGCCCCTCGAGCGCCCCC
CGCGGCGGCTCGGTGTTGGGGATCTGCAGCGCCCCTGGCCGGCGCTGCAGGCCCTGAAAT
GCAGTGGCGGGCCCGCTGGCGAACCCCCTGCGCAGTGGATGTCTTCTCTCGCACCGGGTG
CCGGCGGCGCCCTGCCGTCCAAGCCTGGCGGACGGCGCGCCTCGCCGCGCCTCCCCACGA
AACGCACCA
>C._maritima_HAW6
GAGCCGTTGCCTCGGCGGGCGGGGGAGCCCTCGCTCCCCCCCTCCCCCCGCCGGCGGCGG
CAGCAAACGCTGGCAATCTGCAGTGGACCTCAACTGAGTGGCTCTGCCTAGCAAGCAGCA
AGCACAACTTTCAACAACGGATCTCTTGGCTCTGGCATCGATGAAGAACGCAGCGAAATG
CGATAAGTAATGCGAATTGCAGATTTCAGTGAGTCATCGAATCTTTGAACGCACATTGCA
CCCGGCGGCATTCCGCCGGGTCTGCCTGTTCGAGCGTCGTTTCGCCCCTCGAGCGCCCCC
CGCGGCGGCTCGGTGTTGGGGATCTGCAGCGCCCCTGGCCGGCGCTGCAGGCCCTGAAAT
GCAGTGGCGGGCCCGCTGGCGAACCCCCTGCGCAGTGGATGTCTTCTCTCGCACCGGGTG
CCGGCGGCGCCCTGCCGTCCAAGCCTGGCGGACGGCGCGCCTCGCCGCGCCTCCCCACGA
AACGCACCA
>C._maritima_HAW7
GAGCCGTTGCCTCGGCGGGCGGGGGAGCCCTCGCTCCCCCCCTCCCCCCGCCGGCGGCGG
CAGCAAACGCTGGCAATCTGCAGTGGACCTCAACTGAGTGGCTCTGCCTAGCAAGCAGCA
AGCACAACTTTCAACAACGGATCTCTTGGCTCTGGCATCGATGAAGAACGCAGCGAAATG
CGATAAGTAATGCGAATTGCAGATTTCAGTGAGTCATCGAATCTTTGAACGCACATTGCA
CCCGGCGGCATTCCGCCGGGTCTGCCTGTTCGAGCGTCGTTTCGCCCCTCGAGCGCCCCC
CGCGGCGGCTCGGTGTTGGGGATCTGCAGCGCCCCTGGCCGGCGCTGCAGGCCCTGAAAT
GCAGTGGCGGGCCCGCTGGCGAACCCCCTGCGCAGTGGATGTCTTCTCTCGCACCGGGTG
CCGGCGGCGCCCTGCCGTCCAAGCCTGGCGGACGGCGCGCCTCGCCGCGCCTCCCCACGA
AACGCACCA
>C._maritima_HAW8
GAGCCGTTGCCTCGGCGGGCGGGGGAGCCCTCGCTCCCCCCCTCCCCCCGCCGGCGGCGG
CAGCAAACGCTGGCAATCTGCAGTGGACCTCAACTGAGTGGCTCTGCCTAGCAAGCAGCA
AGCACAACTTTCAACAACGGATCTCTTGGCTCTGGCATCGATGAAGAACGCAGCGAAATG
CGATAAGTAATGCGAATTGCAGATTTCAGTGAGTCATCGAATCTTTGAACGCACATTGCA
CCCGGCGGCATTCCGCCGGGTCTGCCTGTTCGAGCGTCGTTTCGCCCCTCGAGCGCCCCC
CGCGGCGGCTCGGTGTTGGGGATCTGCAGCGCCCCTGGCCGGCGCTGCAGGCCCTGAAAT
GCAGTGGCGGGCCCGCTGGCGAACCCCCTGCGCAGTGGATGTCTTCTCTCGCACCGGGTG
CCGGCGGCGCCCTGCCGTCCAAGCCTGGCGGACGGCGCGCCTCGCCGCGCCTCCCCACGA
AACGCACCA
>C._maritima_HAW9
GAGCCGTTGCCTCGGCGGGCGGGGGAGCCCTCGCTCCCCCCCTCCCCCCGCCGGCGGCGG
CAGCAAACGCTGGCAATCTGCAGTGGACCTCAACTGAGTGGCTCTGCCTAGCAAGCAGCA
AGCACAACTTTCAACAACGGATCTCTTGGCTCTGGCATCGATGAAGAACGCAGCGAAATG
CGATAAGTAATGCGAATTGCAGATTTCAGTGAGTCATCGAATCTTTGAACGCACATTGCA
CCCGGCGGCATTCCGCCGGGTCTGCCTGTTCGAGCGTCGTTTCGCCCCTCGAGCGCCCCC
CGCGGCGGCTCGGTGTTGGGGATCTGCAGCGCCCCTGGCCGGCGCTGCAGGCCCTGAAAT
GCAGTGGCGGGCCCGCTGGCGAACCCCCTGCGCAGTGGATGTCTTCTCTCGCACCGGGTG
CCGGCGGCGCCCTGCCGTCCAAGCCTGGCGGACGGCGCGCCTCGCCGCGCCTCCCCACGA
AACGCACCA
>C._maritima_FCUL_CaC1
GGGCCGTTGGTTTGGGGGGCGGGGGGGCCCTCGCCCCCCCGGACCGCCCGCCGGCGGTGC
CA---AACCTTGT--ATTTATAGCGGCCTTCAACTGAGTGGTACTGCA-AGCAAGCAA-A
AAAAAAACTTTCAACAACGGATCTCTTGGCTCTGGCATCGATGAAGAACGCAGCGAAATG
CGATAAGTAATGCGAATTGCAGATTTCAGTGAATCATCGAATTTTTGAACGCACATTGCA
CCCGGCGGCATTCCGCCGGGTCTGCCTGTTCGAGCGTCGTTTCTCCCCTCGAG-ACCCCC
----GGGACTCGGTGTTGGGGATCTGCAGGGCCCCC-ACGGGCGCTGCAGTCCCTGAAAT
TCAGTGGCGGGCATGCTGG-AGGCCCCCTGCGCAGTAACCAAA---TCTCGCATCGGGTG
CCGGCGTGCCCTGGCCGTCAAC------CGGTCGGTGCCCCAGGTGCCGT----CCACAG
AACAGACCT
>C._maritima_FCUL280207CF8
GGGCCGTTGGTTCGGCGGGCGGGGCGGCCCTCGCCCCCCCGGACCGCCCGCCGGCGGTGC
CA---AACCTTGT--ATTTATAGCGGCCTTCAACTGAGTGGTACTGCA-AGCAAGCAA-A
AAAAAAACTTTCAACAACGGATCTCTTGGCTCTGGCATCGATGAAGAACGCAGCGAAATG
CGATAAGTAATGCGAATTGCAGATTTCAGTGAATCATCGAATTTTTGAACGCACATTGCA
CCCGGCGGCATTCCGCCGGGTCTGCCTGTTCGAGCGTCGTTTCTCCCCTCGAG-ACCCCC
----GGGACTCGGTGTTGGGGATCTGCAGGGCCCCC-ACGGGCGCTGCAGTCCCTGAAAT
TCAGTGGCGGGCATGCTGG-AGGCCCCCTGCGCAGTAACCAAA---TCTCGCATCGGGTG
CCGGCGTGCCTTGGCCGTCAAC------CGGTCGGTGCCCCAGGTGCCGT----CCACAG
AACAGACCT
>C._maritima_NBRC 106651
ACGTCGTTGCTTCGGCGGGCT-------CCACGCCCCC------CGCCCGCCGGCGGCGG
CA---AACCCTTGCAACCTGTAGCGTCTTCC-ACTGAGTGGCACTGCA-AGCAAGCAGCA
AAAACAACTTTCAACAACGGATCTCTTGGCTCTGGCATCGATGAAGAACGCAGCGAAATG
CGATAAGTAATGCGAATTGCAGATTTCAGTGAGTCATCGAATCTTTGAACGCACATTGCA
CCCGGCGGCATTCCGCCGGGTCTGCCTGTTCGAGCGTCGTTTCATCCCTCGGG-GCGCCT
CTGCGCACCCCGGTGTTGGAGGCCCGCAGCGCCCCTGGCCGGCGCCGCGGCCTCTGAAAT
ACAGTGGCGGGCCCCTCGGCGAACCCCCTGCGCAGTAGTGTATCTCTCTCGCATCGGGCG
TCGTCGGAGCCCTGCCGTCAAC------CGAGCGCAGCGCCCCGCGCGGCCTCACCACAG
AACGGACCT
