# Supplementary material for: Redefining the Genus Corollospora Based on Morphological and Phylogenetic Approaches
Source: J Fungi (Basel). 2023 Aug 11;9(8):841. doi: 10.3390/jof9080841 (PMC10455288; doi:10.3390/jof9080841)
Supplement: Supplementary file 1 [file jof-09-00841-s001.zip › File S1 (Sectorial MSAs)/Alignment ITS_4_C. mediterranea.fas]

>C._mediterranea_MUT_1950
GGGGGGGGACGCCCCCCCGGACGCTGGAACGCCCGCCGGCGGTGCCAAAACCTTCTGTAT
TTATAGTGGCCTTATCACTGAGTGGACTGCAAGCAAGCAAAAAAAAACTTTCAACAACGG
ATCTCTTGGCTCTGGCATCGATGAAGAACGCAGCGAAATGCGATAAGTAATGCGAATTGC
AGATTTCAGTGAATCATCGAATTTTTGAACGCACATTGCGCCCGGCGGCCACTCCGCCGG
GCCTGCCTGTTCGAGCGTCGTTTCTCCCCTCGAGTCCCCTGGGACTCGGTGTTGGGGATC
TGCAGGGCCCCCACGGGCGCTGCAGTCCCTTAAATTTAGTGGCGGGACGTGCTGGAGGCC
CCCTGCGTAGTAACCAATCTCGCATGGGGCGCCGGCGCGGCCTGGCCGTCAACCGG
>C._mediterranea_MUT:1938
GGGGGGGGACGCCCCCCCGGACGCTGGAACGCCCGCCGGCGGTGCCAAAACCTTCTGTAT
TTATAGTGGCCTTATCACTGAGTGGACTGCAAGCAAGCAAAAAAAAACTTTCAACAACGG
ATCTCTTGGCTCTGGCATCGATGAAGAACGCAGCGAAATGCGATAAGTAATGCGAATTGC
AGATTTCAGTGAATCATCGAATTTTTGAACGCACATTGCGCCCGGCGGCCACTCCGCCGG
GCCTGCCTGTTCGAGCGTCGTTTCTCCCCTCGAGTCCCCTGGGACTCGGTGTTGGGGATC
TGCAGGGCCCCCACGGGCGCTGCAGTCCCTTAAATTTAGTGGCGGGACGTGCTGGAGGCT
CCCTGCGTAGTAACCAATCTCGCATGGGGCGCCGGCGCGGCCTGGCCGTCAACCGG
>C._mediterranea_MUT:5040
GGGGGGGGACGCCCCCCCGGACGCTGGAACGCCCGCCGGCGGTGCCAAAACCTTCTGTAT
TTATAGTGGCCTTATCACTGAGTGGACTGCAAGCAAGC-AAAAAAAACTTTCAACAACGG
ATCTCTTGGCTCTGGCATCGATGAAGAACGCAGCGAAATGCGATAAGTAATGCGAATTGC
AGATTTCAGTGAATCATCGAATTTTTGAACGCACATTGCGCCCGGCGGCCACTCCGCCGG
GCCTGCCTGTTCGAGCGTCGTTTCTCCCCTCGAGTCCCCTGGGACTCGGTGTTGGGGATC
TGCAGGGCCCCCACGGGCGCTGCAGTCCCTTAAATTTAGTGGCGGGACGTGCTGGAGGCC
CCCTGCGTAGTAACCAATCTCGCATGGGGCGCCGGCGCGGCCTGGCCGTCAACCGG
>C._mediterranea_MUT:5048
GGGGGGGGACGCCCCCCCGGACGCTGGAACGCCCGCCGGCGGTGCCAAAACCTTCTGTAT
TTATAGTGGCCTTATCACTGAGTGGACTGCAAGCAAGC-AAAAAAAACTTTCAACAACGG
ATCTCTTGGCTCTGGCATCGATGAAGAACGCAGCGAAATGCGATAAGTAATGCGAATTGC
AGATTTCAGTGAATCATCGAATTTTTGAACGCACATTGCGCCCGGCGGCCACTCCGCCGG
GCCTGCCTGTTCGAGCGTCGTTTCTCCCCTCGAGTCCCCTGGGACTCGGTGTTGGGGATC
TGCAGGGCCCCCACGGGCGCTGCAGTCCCTTAAATTTAGTGGCGGGACGTGCTGGAGGCC
CCCTGCGTAGTAACCAATCTCGCATGGGGCGCCGGCGCGGCCTGGCCGTCAACCGG
>C._mediterranea_MUT:5049
GGGGGGGGACGCCCCCCCGGACGCTGGAACGCCCGCCGGCGGTGCCAAAACCTTCTGTAT
TTATAGTGGCCTTATCACTGAGTGGACTGCAAGCAAGCAAAAAAAAACTTTCAACAACGG
ATCTCTTGGCTCTGGCATCGATGAAGAACGCAGCGAAATGCGATAAGTAATGCGAATTGC
AGATTTCAGTGAATCATCGAATTTTTGAACGCACATTGCGCCCGGCGGCCACTCCGCCGG
GCCTGCCTGTTCGAGCGTCGTTTCTCCCCTCGAGACCCCTGGGACTCGGTGTTGGGGATC
TGCAGGGCCCCCACGGGCGCTGCAGTCCCTTAAAATTAGTGGCGGGACGTGCTGGAGGCC
CCCTGCGTAGTAACCAATCTCGCATGGGGCGCCGGCGTGGCCTGGCCGTCAACCGG
>C._mediterranea_MUT:5082
GGGGGGGGACGCCCCCCCGGACGCTGGAACGCCCGCCGGCGGTGCCAAAACCTTCTGTAT
TTATAGTGGCCTTATCACTGAGTGGACTGCAAGCAAGCAAAAAAAAACTTTCAACAACGG
ATCTCTTGGCTCTGGCATCGATGAAGAACGCAGCGAAATGCGATAAGTAATGCGAATTGC
AGATTTCAGTGAATCATCGAATTTTTGAACGCACATTGCGCCCGGCGGCCACTCCGCCGG
GCCTGCCTGTTCGAGCGTCGTTTCTCCCCTCGAGTCCCCTGGGACTCGGTGTTGGGGATC
TGCAGGGCCCCCACGGGCGCTGCAGTCCCTTAAATTTAGTGGCGGGACGTGCTGGAGGCC
CCCTGCGTAGTAACCAATCTCGCATGGGGCGCCGGCGCGGCCTGGCCGTCAACCGG
>C._mediterranea_MUTITA_:1954
GGGGGGGGACGCCCCCCCGACCGCTGGAACGCCCGCCGGCGGTGCCAAAACCTTCTGTAT
TTATAGTGGCCTTATCACTGAGTGGACTGCAAGCAAGCAAAAAAAAACTTTCAACAACGG
ATCTCTTGGCTCTGGCATCGATGAAGAACGCAGCGAAATGCGATAAGTAATGCGAATTGC
AGATTTCAGTGAATCATCGAATTTTTGAACGCACATTGCGCCCGGCGGCCACTCCGCCGG
GCCTGCCTGTTCGAGCGTCGTTTCTCCCCTCGAGTCCCCTGGGACTCGGTGTTGGGGATC
TGCAGGGCCCCTACGGGCGCTGCAGTCCCTTAAATTTAGTGGCGGGACGTGCTGGAGGCC
CCCTGCGTAGTAACCAATCTCGCATGGGGCGCCGGCGCGGCCTGGCCGTCAACCGG
>C._mediterranea_MUTITA_:1961
GGGGGGGGACGCCCCCCCGGACGCTGGAACGCCCGCCGGCGGTGCCAAAACCTTCTGTAT
TTATAGTGGCCTTATCACTGAGTGGACTGCAAGCAAGCAAAAAAAAACTTTCAACAACGG
ATCTCTTGGCTCTGGCATCGATGAAGAACGCAGCGAAATGCGATAAGTAATGCGAATTGC
AGATTTCAGTGAATCATCGAATTTTTGAACGCACATTGCGCCCGGCGGCCACTCCGCCGG
GCCTGCCTGTTCGAGCGTCGTTTCTCCCCTCGAGTCCCCTGGGACTCGGTGTTGGGGATC
TGCAGGGCCCCCACGGGCGCTGCAGTCCCTTAAATTTAGTGGCGGGACGTGCTGGAGGCC
CCCTGCGTAGTAACCAATCTCGCATGGGGCGCCGGCGCGGCCTGGCCGTCAACCGG
>C._mediterranea_MUTITA_:1587
GGGGGGGGACGCCCCCCCGGACGCTGGAACGCCCGCCGGCGGTGCCAAAACCTTCTGTAT
TTATAGTGGCCTTATCACTGAGTGGACTGCAAGCAAGCAAAAAAAAACTTTCAACAACGG
ATCTCTTGGCTCTGGCATCGATGAAGAACGCAGCGAAATGCGATAAGTAATGCGAATTGC
AGATTTCAGTGAATCATCGAATTTTTGAACGCACATTGCGCCCGGCGGCCACTCCGCCGG
GCCTGCCTGTTCGAGCGTCGTTTCTCCCCTCGAGTCCCCTGGGACTCGGTGTTGGGGATC
TGCAGGGCCCCCACGGGCGCTGCAGTCCCTTAAATTTAGTGGCGGGACGTGCTGGAGGCC
CCCTGCGTAGTAACCAATCTCGCATGGGGCGCCGGCGCGGCCTGGCCGTCAACCGG
>C._maritima_FCUL_CaC1
GGGGGGGGACGCCCCCCCGGACGCTGGAACGCCCGCCGGCGGTGCC-AAACCTTCTGTAT
TTATAGCGGCCTTCACACTGAGTGGACTGCAAGCAAGCAAAAAAAAACTTTCAACAACGG
ATCTCTTGGCTCTGGCATCGATGAAGAACGCAGCGAAATGCGATAAGTAATGCGAATTGC
AGATTTCAGTGAATCATCGAATTTTTGAACGCACATTGCACCCGGCGGCCATTCCGCCGG
GTCTGCCTGTTCGAGCGTCGTTTCTCCCCTCGAGACCCCCGGGACTCGGTGTTGGGGATC
TGCAGGGCCCCCACGGGCGCTGCAGTCCCTGAAATTCAGTGGCGGGACATGCTGGAGGCC
CCCTGCGCAGTAACCAATCTCGCATCGGGTGCCGGCGTGCCCTGGCCGTCAACCGG
>C._maritima_FCUL280207CF8
GGGGGGGGACGCCCCCCCGGACGCTGGAACGCCCGCCGGCGGTGCC-AAACCTTCTGTAT
TTATAGCGGCCTTCACACTGAGTGGACTGCAAGCAAGCAAAAAAAAACTTTCAACAACGG
ATCTCTTGGCTCTGGCATCGATGAAGAACGCAGCGAAATGCGATAAGTAATGCGAATTGC
AGATTTCAGTGAATCATCGAATTTTTGAACGCACATTGCACCCGGCGGCCATTCCGCCGG
GTCTGCCTGTTCGAGCGTCGTTTCTCCCCTCGAGACCCCCGGGACTCGGTGTTGGGGATC
TGCAGGGCCCCCACGGGCGCTGCAGTCCCTGAAATTCAGTGGCGGGACATGCTGGAGGCC
CCCTGCGCAGTAACCAATCTCGCATCGGGTGCCGGCGTGCCTTGGCCGTCAACCGG
