# Supplementary material for: Redefining the Genus Corollospora Based on Morphological and Phylogenetic Approaches
Source: J Fungi (Basel). 2023 Aug 11;9(8):841. doi: 10.3390/jof9080841 (PMC10455288; doi:10.3390/jof9080841)
Supplement: Supplementary file 1 [file jof-09-00841-s001.zip › File S1 (Sectorial MSAs)/Alignment ITS_7_C. cinnamomea.fas]

>Corollospora_cinnamomea_NBRC_32125
GCCGAACCACACTGCAATCTACAGCGGCATTTCCACTGAGTGGCATTGCAAGCAAGCATA
AAAACAACTTTCAACAACGGATCTCTTGGCTCTGGCATCGATGAAGAACGCAGCGAAATG
CGATAAGTAATGCGAATTGCAGATTTCAGTGAATCATCGAATCTTTGAACGCACATTGCA
CCCGGCGG-CACTCCGCCGGGTCTGCCTGTCCGAGCGTCGTTTCCACCCTCGAGTCCACT
GGGACTCGGCGTTGGGGATCTGCAG------CGCGCGCGCTGCAGGCCCCGAAATACAGT
GGCGGGCCCCGCTGGA-ACCCCCTGCGCAGTAATTCTTCCTCGCATCGGGCGCCGGCGGA
GCCT-GCCGTCAAGCGGATGGGACCCCGCACGCCCACCACGCAACTGTCGACCT
>C._maritima_FCUL_CaC1
GGTGAACCACAATTCAATTTATAGCGGCCTTCACACTGAGTGGTACTGCAAGCAAGCAAA
AAAAAAACTTTCAACAACGGATCTCTTGGCTCTGGCATCGATGAAGAACGCAGCGAAATG
CGATAAGTAATGCGAATTGCAGATTTCAGTGAATCATCGAATTTTTGAACGCACATTGCA
CCCGGCGGCCATTCCGCCGGGTCTGCCTGTTCGAGCGTCGTTTCTCCCCTCGAGACCCCC
GGGACTCGGTGTTGGGGATCTGCAGGGCCCCCACGGGCGCTGCAGTCCCTGAAATTCAGT
GGCGGGACATGCTGGAGGCCCCCTGCGCAGTAACCAAATCTCGCATCGGGTGCCGGCGTG
CCCTGGCCGTCAACCGGTCGGTGCCCCAGGTGCCGTCCACAGAACAGTCGACCT
>C._maritima_FCUL280207CF8
GGTGAACCACACTCCAATTTATAGCGGCCTTCACACTGAGTGGTACTGCAAGCAAGCAAA
AAAAAAACTTTCAACAACGGATCTCTTGGCTCTGGCATCGATGAAGAACGCAGCGAAATG
CGATAAGTAATGCGAATTGCAGATTTCAGTGAATCATCGAATTTTTGAACGCACATTGCA
CCCGGCGGCCATTCCGCCGGGTCTGCCTGTTCGAGCGTCGTTTCTCCCCTCGAGACCCCC
GGGACTCGGTGTTGGGGATCTGCAGGGCCCCCACGGGCGCTGCAGTCCCTGAAATTCAGT
GGCGGGACATGCTGGAGGCCCCCTGCGCAGTAACCAAATCTCGCATCGGGTGCCGGCGTG
CCTTGGCCGTCAACCGGTCGGTGCCCCAGGTGCCGTCCACAGAACAGTCGACCT
