# Supplementary material for: Redefining the Genus Corollospora Based on Morphological and Phylogenetic Approaches
Source: J Fungi (Basel). 2023 Aug 11;9(8):841. doi: 10.3390/jof9080841 (PMC10455288; doi:10.3390/jof9080841)
Supplement: Supplementary file 1 [file jof-09-00841-s001.zip › File S1 (Sectorial MSAs)/Alignment ITS_8(1)_C. gracilis.fas]

>C. gracilis 23
TCCGAGCGTCGTTTCCGACCCTCGGGCGCCTTCGGGCGCCCGGTGTTGGGGATCTGCAGC
GCGCCCCTCTCGCGGGCCGCTGCAGGCCCCGAAATACAGTGGCGGGCCCGCCGCTGGAAC
CCCCTGCGCAGTAAGCCACACCTTCTCGCATCGGGCGCCGGCGGAGCCCTGCCGTCAAGC
CGCCGGGGGGAGCACCTCGCTCTC
>C. gracilis 9 E08
TCCGAGCGTCGTTTCCGACCCTCGGGCGCCTTCGGGCGCCCGGTGTTGGGGATCTGCAGC
GCGCCCCTCTCGCGGGCCGCTGCAGGCCCCGAAATACAGTGGCGGGCCCGCCGCTGGAAC
CCCCTGCGCAGTAAGCCACACCTTCTCGCATCGGGCGCCGGCGGAGCCCTGCCGTCAAGC
CGCCGGGGGGAGCACCTCGCTCTC
>C. gracilis 62 P1815996 001
TCCGAGCGTCGTTTCCGACCCTCGGGCGCCTTCGGGCGCCCGGTGTTGGGGATCTGCAGC
GCGCCCCTCTCGCGGGCCGCTGCAGGCCCCGAAATACAGTGGCGGGCCCGCCGCTGGAAC
CCCCTGCGCAGTAAGCCACACCTTCTCGCATCGGGCGCCGGCGGAGCCCTGCCGTCAAGC
CGCCGGGGGGAGCACCTCGCTCCC
>C. gracilis 14 A09
TCCGAGCGTCGTTTCCGACCCTCGGGCGCCTTCGGGCGCCCGGTGTTGGGGATCTGCAGC
GCGCCCCTCTCGCGGGCCGCTGCAGGCCCCGAAATACAGTGGCGGGCCCGCCGCTGGAAC
CCCCTGCGCAGTAAGCCACACCTTCTCGCATCGGGCGCCGGCGGAGCCCTGCCGTCAAGC
CGCCGGGGGGAGCACCTCGCTCCC
>C. gracilis 5 D08
TCCGAGCGTCGTTTCCGACCCTCGGGCGCCTTCGGGCGCCCGGTGTTGGGGATCTGCAGC
GCGCCCCTCTCGCGGGCCGCTGCAGGCCCCGAAATACAGTGGCGGGCCCGCCGCTGGAAC
CCCCTGCGCAGTAAGCCACACCTTCTCGCATCGGGCGCCGGCGGAGCCCTGCCGTCAAGC
CGCCGGGGGGAGCACCTCGCTCCC
>C. gracilis 30 E10
TCCGAGCGTCGTTTCCGACCCTCGGGCGCCTTCGGGCGCCCGGTGTTGGGGATCTGCAGC
GCGCCCCTCTCGCGGGCCGCTGCAGGCCCCGAAATACAGTGGCGGGCCCGCCGCTGGAAC
CCCCTGCGCAGTAAGCCACACCTTCTCGCATCGGGCGCCGGCGGAGCCCTGCCGTCAAGC
CGCCGGGGGGAGCACCTCGCTCCC
>C. gracilis M3-1G F02
TCCGAGCGTCGTTTCCGACCCTCGGGCGCCTTCGGGCGCCCGGTGTTGGGGATCTGCAGC
GCGCCCCTCTCGCGGGCCGCTGCAGGCCCCGAAATACAGTGGCGGGCCCGCCGCTGGAAC
CCCCTGCGCAGTAAGCCACACCTTCTCGCATCGGGCGCCGGCGGAGCCCTGCCGTCAAGC
CGCCGGGGGGAGCACCTCGCTCCC
>C. gracilis isolate 11 G08
TCCGAGCGTCGTTTCCGACCCTCGGGCGCCTTCGGGCGCCCGGTGTTGGGGATCTGCAGC
GCGCCCCTCTCGCGGGCCGCTGCAGGCCCCGAAATACAGTGGCGGGCCCGCCGCTGGAAC
CCCCTGCGCAGTAAGCCACACCTTCTCGCATCGGGCGCCGGCGGAGCCCTGCCGTCAAGC
CGCCGGGGGGAGCACCTCGCTCCC
>C. gracilis 112 P1815996 096
TCCGAGCGTCGTTTCCGACCCTCGGGCGCCTTCGGGCGCCCGGTGTTGGGGATCTGCAGC
GCGCCCCTCTCGCGGGCCGCTGCAGGCCCCGAAATACAGTGGCGGGCCCGCCGCTGGAAC
CCCCTGCGCAGTAAGCTACACCTTCTCGCATCGGGCGCCGGCGGAGCCCTGCCGTCAAGC
CGCCGGGGGGAGCACCTCGCTCCC
>C. gracilis 111 P1815996 095
TCCGAGCGTCGTTTCCGACCCTCGGGCGCCTTCGGGCGCCCGGTGTTGGGGATCTGCAGC
GCGCCCCTCTCGCGGGCCGCTGCAGGCCCCGAAATACAGTGGCGGGCCCGCCGCTGGAAC
CCCCTGCGCAGTAAGCTACACCTTCTCGCATCGGGCGCCGGCGGAGCCCTGCCGTCAAGC
CGCCGGGGGGAGCACCTCGCTCCC
>C. gracilis 1 A08
TCCGAGCGTCGTTTCCGACCCTCGGGCGCCTTCGGGCGCCCGGTGTTGGGGATCTGCAGC
GCGCCCCTCTCGCGGGCCGCTGCAGGCCCCGAAATACAGTGGCGGGCCCGCCGCTGGAAC
CCCCTGCGCAGTAAGCTACACCTTCTCGCATCGGGCGCCGGCGGAGCCCTGCCGTCAAGC
CGCCGGGGGGAGCACCTCGCTCCC
>C. gracilis 4 C08
TCCGAGCGTCGTTTCCGACCCTCGGGCGCCTTCGGGCGCCCGGTGTTGGGGATCTGCAGC
GCGCCCCTCTCGCGGGCCGCTGCAGGCCCCGAAATACAGTGGCGGGCCCGCCGCTGGAAC
CCCCTGCGCAGTAAGCTACACCTTCTCGCATCGGGCGCCGGCGGAGCCCTGCCGTCAAGC
CGCCGGGGGGAGCACCTCGCTCCC
>C. gracilis 26 A10
TCCGAGCGTCGTTTCCGACCCTCGGGCGCCTTCGGGCGCCCGGTGTTGGGGATCTGCAGC
GCGCCCCTCTCGCGGGCCGCTGCAGGCCCCGAAATACAGTGGCGGGCCCGCCGCTGGAAC
CCCCTGCGCAGTAAGCTACACCTTCTCGCATCGGGCGCCGGCGGAGCCCTGCCGTCAAGC
CGCCGGGGGGAGCACCTCGCTCCC
>C. gracilis 10 F08
TCCGAGCGTCGTTTCCGACCCTCGGGCGCCTTCGGGCGCCCGGTGTTGGGGATCTGCAGC
GCGCCCCTCTCGCGGGCCGCTGCAGGCCCCGAAATACAGTGGCGGGCCCGCCGCTGGAAC
CCCCTGCGCAGTAAGCTACACCTTCTCGCATCGGGCGCCGGCGGAGCCCTGCCGTCAAGC
CGCCGGGGGGAGCACCTCGCTCCC
>C. gracilis 28 C10
TCCGAGCGTCGTTTCCGACCCTCGGGCGCCTTCGGGCGCCCGGTGTTGGGGATCTGCAGC
GCGCCCCTCTCGCGGGCCGCTGCAGGCCCCGAAATACAGTGGCGGGCCCGCCGCTGGAAC
CCCCTGCGCAGTAAGCTACACCTTCTCGCATCGGGCGCCGGCGGAGCCCTGCCGTCAAGC
CGCCGGGGGGAGCACCTCGCTCCC
>C. gracilis SFC102400
TCCGAGCGTCGTTTCCGACCCTCGGGCGCCTCCGGGCGCCCGGTGTTGGGGATCTGCAGC
GCGCCCCTC-CGCGGACCGCTGCAGGCCCCGAAATACAGTGGCGGGCCCGCCGCTGGAAC
CCCCTGCGCAGTAAGCTACACCTTCTCGCATCGGGCGCCGGCGGAGCCC-GCCGTCAAGC
CGCCGGGGGGAGCACCTCGCTCCC
>C. gracilis NBRC 32111
TCCGAGCGTCGTTTCCGACCCTCGGGCGCCTCCGGGCGCCCGGTGTTGGGGATCTGCAGC
GCGCCCCTC-CGCGGACCGCTGCAGGCCCCGAAATACAGTGGCGGGCCCGCCGCTGGAAC
CCCCTGCGCAGTAAGCTACACCTTCTCGCATCGGGCGCCGGCGGAGCCCTGCCGTCAAGC
CGCCGGGGGGAGCACCTCGCTCCC
>C. gracilis MD 828
TCCGAGCGTCGTTTCCGACCCTCGGGCGCCTCCGGGCGCCCGGTGTTGGGGATCTGCAGC
GCGCCCCTTCCGCGGGCCGCTGCAGGCCCCGAAATACAGTGGCGGGCCCGCCGCTGGAAC
CCCCTGCGCAGTAAGCTACACCTTCTCGCATCGGGCGCCGGCGGAGCCCTGCCGTCAAGC
CGCCGGGGGGAGCACCTCGCTCCC
>C. gracilis NBRC 32110
TCCGAGCGTCGTTTCCGAACCTCGGGCGCCTCCGGGCGCCCGGTGTTGGGGATCTGCAGC
GCGCCCCTC-CGCGGACCGCTGCAGGCCCCGAAATACAGTGGCGGGCCCGACGCTGGAAC
CCCCTGCGCAGTAAGCTACACCTTCTCGCATCGGGCGCCGGCGGA-TGCTGCCGTCAAGC
CGCCGGGGGGAGCACCTCGCGTCC
