# Supplementary material for: Redefining the Genus Corollospora Based on Morphological and Phylogenetic Approaches
Source: J Fungi (Basel). 2023 Aug 11;9(8):841. doi: 10.3390/jof9080841 (PMC10455288; doi:10.3390/jof9080841)
Supplement: Supplementary file 1 [file jof-09-00841-s001.zip › File S1 (Sectorial MSAs)/Alignment ITS_8_C. gracilis.fas]

>C._gracilis__23
AGTCTCAGCGCTCCAAACCATTGCGAACAGTCCCCTGCCGGCGCCGTTGCTTCGGCGGGCGGGGCGGCGTCCGTCCTCTCTGTCGAGGGCCGGACGCCGCCGGAAACGCCCGCCGGCGGTGCCGAAACACACTGCAGTCTACAGCGGTCTTCACCACTGAGTGGCACGTTTGCAAGCAAGCAAAAAAACAACTTTCAACAACGGATCTCTTGGCTCTGGCATCGATGAAGAACGCAGCGAAATGCGATAAGTAATGCGAATTGCAGATTTCAGTGAATCATCGAATCTTTGAACGCACATTGCACCCGGCGGCACTCCGCCGGGTCTGCCTGTCCGAGCGTCGTTTCCGACCCTCGGGCGCCTTCGGGCGCCCGGTGTTGGGGATCTGCAGCGCGCCCCTCTCGCGGGCCGCTGCAGGCCCCGAAATACAGTGGCGGGCCCGCCGCTGGAACCCCCTGCGCAGTAAGCCACACCTTCTCGCATCGGGCGCCGGCGGAGCCCTGCCGTCAAGCCGCCGGGGGGAGCACCTCGCTCTCCCGGGCACGA
>C._gracilis_9_E08
AGTCTCAGCGCTCCAAACCATTGCGAACAGTCCCCTGCCGGCGCCGTTGCTTCGGCGGGCGGGGCGGCGTCCGTCCTCTCTGTCGAGGGCCGGACGCCGCCGGAAACGCCCGCCGGCGGTGCCGAAACACACTGCAGTCTACAGCGGTCTTCACCACTGAGTGGCACGTTTGCAAGCAAGCAAAAAAACAACTTTCAACAACGGATCTCTTGGCTCTGGCATCGATGAAGAACGCAGCGAAATGCGATAAGTAATGCGAATTGCAGATTTCAGTGAATCATCGAATCTTTGAACGCACATTGCACCCGGCGGCACTCCGCCGGGTCTGCCTGTCCGAGCGTCGTTTCCGACCCTCGGGCGCCTTCGGGCGCCCGGTGTTGGGGATCTGCAGCGCGCCCCTCTCGCGGGCCGCTGCAGGCCCCGAAATACAGTGGCGGGCCCGCCGCTGGAACCCCCTGCGCAGTAAGCCACACCTTCTCGCATCGGGCGCCGGCGGAGCCCTGCCGTCAAGCCGCCGGGGGGAGCACCTCGCTCTCCCGGGCACGA
>C._gracilis__62_P1815996_001
AGTCTCAGCGCTCCAAACCATTGCGAACAGTCCCCTGCCGGCGCCGTTGCTTCGGCGGGCGGGGCGGCGTCCGTCCTCCTTGTCGAGGGCCGGACGCCGCCGGAAACGCCCGCCGGCGGTGCCGAAACACACTGCAGTCTACAGCGGTCTTCACCACTGAGTGGCACGTTTGCAAGCAAGCAAAAAAACAACTTTCAACAACGGATCTCTTGGCTCTGGCATCGATGAAGAACGCAGCGAAATGCGATAAGTAATGCGAATTGCAGATTTCAGTGAATCATCGAATCTTTGAACGCACATTGCACCCGGCGGCACTCCGCCGGGTCTGCCTGTCCGAGCGTCGTTTCCGACCCTCGGGCGCCTTCGGGCGCCCGGTGTTGGGGATCTGCAGCGCGCCCCTCTCGCGGGCCGCTGCAGGCCCCGAAATACAGTGGCGGGCCCGCCGCTGGAACCCCCTGCGCAGTAAGCCACACCTTCTCGCATCGGGCGCCGGCGGAGCCCTGCCGTCAAGCCGCCGGGGGGAGCACCTCGCTCCCCCGGGCACGA
>C._gracilis_14_A09
AGTCTCAGCGCTCCAAACCATTGCGAACAGTCCCCTGCCGGCGCCGTTGCTTCGGCGGGCGGGGCGGCGTCCGTCCTCCTTGTCGAGGGCCGGACGCCGCCGGAAACGCCCGCCGGCGGTGCCGAAACACACTGCAGTCTACAGCGGTCTTCACCACTGAGTGGCACGTTTGCAAGCAAGCAAAAAAACAACTTTCAACAACGGATCTCTTGGCTCTGGCATCGATGAAGAACGCAGCGAAATGCGATAAGTAATGCGAATTGCAGATTTCAGTGAATCATCGAATCTTTGAACGCACATTGCACCCGGCGGCACTCCGCCGGGTCTGCCTGTCCGAGCGTCGTTTCCGACCCTCGGGCGCCTTCGGGCGCCCGGTGTTGGGGATCTGCAGCGCGCCCCTCTCGCGGGCCGCTGCAGGCCCCGAAATACAGTGGCGGGCCCGCCGCTGGAACCCCCTGCGCAGTAAGCCACACCTTCTCGCATCGGGCGCCGGCGGAGCCCTGCCGTCAAGCCGCCGGGGGGAGCACCTCGCTCCCCCGGGCACGA
>C._gracilis_5_D08
AGTCTCAGCGCTCCAAACCATTGCGAACAGTCCCCTGCCGGCGCCGTTGCTTCGGCGGGCGGGGCGGCGTCCGTCCTCCTTGTCGAGGGCCGGACGCCGCCGGAAACGCCCGCCGGCGGTGCCGAAACACACTGCAGTCTACAGCGGTCTTCACCACTGAGTGGCACGTTTGCAAGCAAGCAAAAAAACAACTTTCAACAACGGATCTCTTGGCTCTGGCATCGATGAAGAACGCAGCGAAATGCGATAAGTAATGCGAATTGCAGATTTCAGTGAATCATCGAATCTTTGAACGCACATTGCACCCGGCGGCACTCCGCCGGGTCTGCCTGTCCGAGCGTCGTTTCCGACCCTCGGGCGCCTTCGGGCGCCCGGTGTTGGGGATCTGCAGCGCGCCCCTCTCGCGGGCCGCTGCAGGCCCCGAAATACAGTGGCGGGCCCGCCGCTGGAACCCCCTGCGCAGTAAGCCACACCTTCTCGCATCGGGCGCCGGCGGAGCCCTGCCGTCAAGCCGCCGGGGGGAGCACCTCGCTCCCCCGGGCACGA
>C._gracilis__30_E10
AGTCTCAGCGCTCCAAACCATTGCGAACAGTCCCCTGCCGGCGCCGTTGCTTCGGCGGGCGGGGCGGCGTCCGTCCTCCTTGTCGAGGGCCGGACGCCGCCGGAAACGCCCGCCGGCGGTGCCGAAACACACTGCAGTCTACAGCGGTCTTCACCACTGAGTGGCACGTTTGCAAGCAAGCAAAAAAACAACTTTCAACAACGGATCTCTTGGCTCTGGCATCGATGAAGAACGCAGCGAAATGCGATAAGTAATGCGAATTGCAGATTTCAGTGAATCATCGAATCTTTGAACGCACATTGCACCCGGCGGCACTCCGCCGGGTCTGCCTGTCCGAGCGTCGTTTCCGACCCTCGGGCGCCTTCGGGCGCCCGGTGTTGGGGATCTGCAGCGCGCCCCTCTCGCGGGCCGCTGCAGGCCCCGAAATACAGTGGCGGGCCCGCCGCTGGAACCCCCTGCGCAGTAAGCCACACCTTCTCGCATCGGGCGCCGGCGGAGCCCTGCCGTCAAGCCGCCGGGGGGAGCACCTCGCTCCCCCGGGCACGA
>C._gracilis_M3-1G_F02
AGTCTCAGCGCTCCAAACCATTGCGAACAGTCCCCTGCCGGCGCCGTTGCTTCGGCGGGCGGGGCGGCGTCCGTCCTCCTTGTCGAGGGCCGGACGCCGCCGGAAACGCCCGCCGGCGGTGCCGAAACACACTGCAGTCTACAGCGGTCTTCACCACTGAGTGGCACGTTTGCAAGCAAGCAAAAAAACAACTTTCAACAACGGATCTCTTGGCTCTGGCATCGATGAAGAACGCAGCGAAATGCGATAAGTAATGCGAATTGCAGATTTCAGTGAATCATCGAATCTTTGAACGCACATTGCACCCGGCGGCACTCCGCCGGGTCTGCCTGTCCGAGCGTCGTTTCCGACCCTCGGGCGCCTTCGGGCGCCCGGTGTTGGGGATCTGCAGCGCGCCCCTCTCGCGGGCCGCTGCAGGCCCCGAAATACAGTGGCGGGCCCGCCGCTGGAACCCCCTGCGCAGTAAGCCACACCTTCTCGCATCGGGCGCCGGCGGAGCCCTGCCGTCAAGCCGCCGGGGGGAGCACCTCGCTCCCCCGGGCACGA
>C._gracilis_isolate_11_G08
AGTCTCAGCGCTCCAAACCATTGCGAACAGTCCCCTGCCGGCGCCGTTGCTTCGGCGGGCGGGGCGGCGTCCGTCCTCCTTGTCGAGGGCCGGACGCCGCCGGAAACGCCCGCCGGCGGTGCCGAAACACACTGCAGTCTACAGCGGTCTTCACCACTGAGTGGCACGTTTGCAAGCAAGCAAAAAAACAACTTTCAACAACGGATCTCTTGGCTCTGGCATCGATGAAGAACGCAGCGAAATGCGATAAGTAATGCGAATTGCAGATTTCAGTGAATCATCGAATCTTTGAACGCACATTGCACCCGGCGGCACTCCGCCGGGTCTGCCTGTCCGAGCGTCGTTTCCGACCCTCGGGCGCCTTCGGGCGCCCGGTGTTGGGGATCTGCAGCGCGCCCCTCTCGCGGGCCGCTGCAGGCCCCGAAATACAGTGGCGGGCCCGCCGCTGGAACCCCCTGCGCAGTAAGCCACACCTTCTCGCATCGGGCGCCGGCGGAGCCCTGCCGTCAAGCCGCCGGGGGGAGCACCTCGCTCCCCCGGGCACGA
>C._gracilis_112_P1815996_096
AGTCTCAGCGCTCCAAACCATTGCGAACAGTCCCCTGCCGGCGCCGTTGCTTCGGCGGGCGGGGCGGCGTCCGTCCTCCTTGTCGAGGGCCGGACGCCGCCGGAAACGCCCGCCGGCGGTGCCGAAACACACTGCAGTCTACAGCGGTCTTCACCACTGAGTGGCACGTTTGCAAGCAAGCAAAAAAACAACTTTCAACAACGGATCTCTTGGCTCTGGCATCGATGAAGAACGCAGCGAAATGCGATAAGTAATGCGAATTGCAGATTTCAGTGAATCATCGAATCTTTGAACGCACATTGCACCCGGCGGCACTCCGCCGGGTCTGCCTGTCCGAGCGTCGTTTCCGACCCTCGGGCGCCTTCGGGCGCCCGGTGTTGGGGATCTGCAGCGCGCCCCTCTCGCGGGCCGCTGCAGGCCCCGAAATACAGTGGCGGGCCCGCCGCTGGAACCCCCTGCGCAGTAAGCTACACCTTCTCGCATCGGGCGCCGGCGGAGCCCTGCCGTCAAGCCGCCGGGGGGAGCACCTCGCTCCCCCGGGCACGA
>C._gracilis_111_P1815996_095
AGTCTCAGCGCTCCAAACCATTGCGAACAGTCCCCTGCCGGCGCCGTTGCTTCGGCGGGCGGGGCGGCGTCCGTCCTCCTTGTCGAGGGCCGGACGCCGCCGGAAACGCCCGCCGGCGGTGCCGAAACACACTGCAGTCTACAGCGGTCTTCACCACTGAGTGGCACGTTTGCAAGCAAGCAAAAAAACAACTTTCAACAACGGATCTCTTGGCTCTGGCATCGATGAAGAACGCAGCGAAATGCGATAAGTAATGCGAATTGCAGATTTCAGTGAATCATCGAATCTTTGAACGCACATTGCACCCGGCGGCACTCCGCCGGGTCTGCCTGTCCGAGCGTCGTTTCCGACCCTCGGGCGCCTTCGGGCGCCCGGTGTTGGGGATCTGCAGCGCGCCCCTCTCGCGGGCCGCTGCAGGCCCCGAAATACAGTGGCGGGCCCGCCGCTGGAACCCCCTGCGCAGTAAGCTACACCTTCTCGCATCGGGCGCCGGCGGAGCCCTGCCGTCAAGCCGCCGGGGGGAGCACCTCGCTCCCCCGGGCACGA
>C._gracilis_1_A08
AGTCTCAGCGCTCCAAACCATTGCGAACAGTCCCCTGCCGGCGCCGTTGCTTCGGCGGGCGGGGCGGCGTCCGTCCTCCTTGTCGAGGGCCGGACGCCGCCGGAAACGCCCGCCGGCGGTGCCGAAACACACTGCAGTCTACAGCGGTCTTCACCACTGAGTGGCACGTTTGCAAGCAAGCAAAAAAACAACTTTCAACAACGGATCTCTTGGCTCTGGCATCGATGAAGAACGCAGCGAAATGCGATAAGTAATGCGAATTGCAGATTTCAGTGAATCATCGAATCTTTGAACGCACATTGCACCCGGCGGCACTCCGCCGGGTCTGCCTGTCCGAGCGTCGTTTCCGACCCTCGGGCGCCTTCGGGCGCCCGGTGTTGGGGATCTGCAGCGCGCCCCTCTCGCGGGCCGCTGCAGGCCCCGAAATACAGTGGCGGGCCCGCCGCTGGAACCCCCTGCGCAGTAAGCTACACCTTCTCGCATCGGGCGCCGGCGGAGCCCTGCCGTCAAGCCGCCGGGGGGAGCACCTCGCTCCCCCGGGCACGA
>C._gracilis_4_C08
AGTCTCAGCGCTCCAAACCATTGCGAACAGTCCCCTGCCGGCGCCGTTGCTTCGGCGGGCGGGGCGGCGTCCGTCCTCCTTGTCGAGGGCCGGACGCCGCCGGAAACGCCCGCCGGCGGTGCCGAAACACACTGCAGTCTACAGCGGTCTTCACCACTGAGTGGCACGTTTGCAAGCAAGCAAAAAAACAACTTTCAACAACGGATCTCTTGGCTCTGGCATCGATGAAGAACGCAGCGAAATGCGATAAGTAATGCGAATTGCAGATTTCAGTGAATCATCGAATCTTTGAACGCACATTGCACCCGGCGGCACTCCGCCGGGTCTGCCTGTCCGAGCGTCGTTTCCGACCCTCGGGCGCCTTCGGGCGCCCGGTGTTGGGGATCTGCAGCGCGCCCCTCTCGCGGGCCGCTGCAGGCCCCGAAATACAGTGGCGGGCCCGCCGCTGGAACCCCCTGCGCAGTAAGCTACACCTTCTCGCATCGGGCGCCGGCGGAGCCCTGCCGTCAAGCCGCCGGGGGGAGCACCTCGCTCCCCCGGGCACGA
>C._gracilis__26_A10
AGTCTCAGCGCTCCAAACCATTGCGAACAGTCCCCTGCCGGCGCCGTTGCTTCGGCGGGCGGGGCGGCGTCCGTCCTCCTTGTCGAGGGCCGGACGCCGCCGGAAACGCCCGCCGGCGGTGCCGAAACACACTGCAGTCTACAGCGGTCTTCACCACTGAGTGGCACGTTTGCAAGCAAGCAAAAAAACAACTTTCAACAACGGATCTCTTGGCTCTGGCATCGATGAAGAACGCAGCGAAATGCGATAAGTAATGCGAATTGCAGATTTCAGTGAATCATCGAATCTTTGAACGCACATTGCACCCGGCGGCACTCCGCCGGGTCTGCCTGTCCGAGCGTCGTTTCCGACCCTCGGGCGCCTTCGGGCGCCCGGTGTTGGGGATCTGCAGCGCGCCCCTCTCGCGGGCCGCTGCAGGCCCCGAAATACAGTGGCGGGCCCGCCGCTGGAACCCCCTGCGCAGTAAGCTACACCTTCTCGCATCGGGCGCCGGCGGAGCCCTGCCGTCAAGCCGCCGGGGGGAGCACCTCGCTCCCCCGGGCACGA
>C._gracilis_10_F08
AGTCTCAGCGCTCCAAACCATTGCGAACAGTCCCCTGCCGGCGCCGTTGCTTCGGCGGGCGGGGCGGCGTCCGTCCTCCTTGTCGAGGGCCGGACGCCGCCGGAAACGCCCGCCGGCGGTGCCGAAACACACTGCAGTCTACAGCGGTCTTCACCACTGAGTGGCACGTTTGCAAGCAAGCAAAAAAACAACTTTCAACAACGGATCTCTTGGCTCTGGCATCGATGAAGAACGCAGCGAAATGCGATAAGTAATGCGAATTGCAGATTTCAGTGAATCATCGAATCTTTGAACGCACATTGCACCCGGCGGCACTCCGCCGGGTCTGCCTGTCCGAGCGTCGTTTCCGACCCTCGGGCGCCTTCGGGCGCCCGGTGTTGGGGATCTGCAGCGCGCCCCTCTCGCGGGCCGCTGCAGGCCCCGAAATACAGTGGCGGGCCCGCCGCTGGAACCCCCTGCGCAGTAAGCTACACCTTCTCGCATCGGGCGCCGGCGGAGCCCTGCCGTCAAGCCGCCGGGGGGAGCACCTCGCTCCCCCGGGCACGA
>C._gracilis__28_C10
AGTCTCAGCGCTCCAAACCATTGCGAACAGTCCCCTGCCGGCGCCGTTGCTTCGGCGGGCGGGGCGGCGTCCGTCCTCCTTGTCGAGGGCCGGACGCCGCCGGAAACGCCCGCCGGCGGTGCCGAAACACACTGCAGTCTACAGCGGTCTTCACCACTGAGTGGCACGTTTGCAAGCAAGCAAAAAAACAACTTTCAACAACGGATCTCTTGGCTCTGGCATCGATGAAGAACGCAGCGAAATGCGATAAGTAATGCGAATTGCAGATTTCAGTGAATCATCGAATCTTTGAACGCACATTGCACCCGGCGGCACTCCGCCGGGTCTGCCTGTCCGAGCGTCGTTTCCGACCCTCGGGCGCCTTCGGGCGCCCGGTGTTGGGGATCTGCAGCGCGCCCCTCTCGCGGGCCGCTGCAGGCCCCGAAATACAGTGGCGGGCCCGCCGCTGGAACCCCCTGCGCAGTAAGCTACACCTTCTCGCATCGGGCGCCGGCGGAGCCCTGCCGTCAAGCCGCCGGGGGGAGCACCTCGCTCCCCCGGGCACGA
>C._gracilis_SFC102400
AGTCTCAGCGCTCCAAACCATTGCGAACAGTCCCCTGCCGGCGCCGTTGCTTCGGCGGGCGGGGCGGCGCCCGCTC-CCCTGTCGGGGGCCGGACGCCGCCCGAAACGCCCGCCGGCGGTGCCGAAACACACTGCAGTCTACAGCGGTCTTCACCACTGAGTGGCACGTTTGCAAGCAAGCAAAAAAACAACTTTCAACAACGGATCTCTTGGCTCTGGCATCGATGAAGAACGCAGCGAAATGCGATAAGTAATGCGAATTGCAGATTTCAGTGAATCATCGAATCTTTGAACGCACATTGCACCCGGCGGCACTCCGCCGGGTCTGCCTGTCCGAGCGTCGTTTCCGACCCTCGGGCGCCTCCGGGCGCCCGGTGTTGGGGATCTGCAGCGCGCCCCTC-CGCGGACCGCTGCAGGCCCCGAAATACAGTGGCGGGCCCGCCGCTGGAACCCCCTGCGCAGTAAGCTACACCTTCTCGCATCGGGCGCCGGCGGAGCCC-GCCGTCAAGCCGCCGGGGGGAGCACCTCGCTCCCCCGGGCACGA
>C._gracilis__NBRC_32111
AGTCTCAGCGCTCCAAACCATTGCGAACAGTCCCCTGCCGGCGCCGTTGCTTCGGCGGGCGGGGCGGCGCCCGCTC-CCCTGTCGGGGGCCGGACGCCGCCCGAAACGCCCGCCGGCGGTGCCGAAACACACTGCAGTCTACAGCGGTCTTCACCACTGAGTGGCACGTTTGCAAGCAAGCAAAAAAACAACTTTCAACAACGGATCTCTTGGCTCTGGCATCGATGAAGAACGCAGCGAAATGCGATAAGTAATGCGAATTGCAGATTTCAGTGAATCATCGAATCTTTGAACGCACATTGCACCCGGCGGCACTCCGCCGGGTCTGCCTGTCCGAGCGTCGTTTCCGACCCTCGGGCGCCTCCGGGCGCCCGGTGTTGGGGATCTGCAGCGCGCCCCTC-CGCGGACCGCTGCAGGCCCCGAAATACAGTGGCGGGCCCGCCGCTGGAACCCCCTGCGCAGTAAGCTACACCTTCTCGCATCGGGCGCCGGCGGAGCCCTGCCGTCAAGCCGCCGGGGGGAGCACCTCGCTCCCCCGGGCACGA
>C._gracilis_MD_828
ACTCTCAGCGCTCCAAACCATTGCGTACAGTCCCCTGCCGGCGCCGTTGATTCGGCGGGCAGGGAGGCGCCCGTCCTC--TGTCGAGGGCCGGACGCCGCCGGGAACGCCCGCCGGCGGTGCCGAAACACACTGCAGTCTACAGCGGCCTTCACCACTGACTGGCACGTCTGCAAGCAAGCAGTAAACAGACTTTCAACAACGGATCTCTTGGCTCTGGCATCGATGAAGAACGCAGCGAAATGCGATAAGTAATGCGAATTGCAGATTTCAGTGAATCATCGAATCTTTGAACGCACATTGCACCCGGCGGCACTCCGCCGGGTCTGCCTGTCCGAGCGTCGTTTCCGACCCTCGGGCGCCTCCGGGCGCCCGGTGTTGGGGATCTGCAGCGCGCCCCTTCCGCGGGCCGCTGCAGGCCCCGAAATACAGTGGCGGGCCCGCCGCTGGAACCCCCTGCGCAGTAAGCTACACCTTCTCGCATCGGGCGCCGGCGGAGCCCTGCCGTCAAGCCGCCGGGGGGAGCACCTCGCTCCCCCGGGCACGA
>C._maritima_FCUL_CaC1
AGTTTTAGCAATTCAAAACAATGGGAACCGTTCCGTGCCGGGGCCGTTGGTTTGGGGGGCGGGGCGGTTGCCGTTCACCTTGGTGGGGGCCCTGCGACGCTGG-AACGCCCGCCGGCGGTGCCAAACCTT-CTGTA-TTTATAGCGGCCTTCA-CACTGAGTGGTACT---GCAAGCAAGCAAAAAAAAAACTTTCAACAACGGATCTCTTGGCTCTGGCATCGATGAAGAACGCAGCGAAATGCGATAAGTAATGCGAATTGCAGATTTCAGTGAATCATCGAATTTTTGAACGCACATTGCACCCGGCGGCATTCCGCCGGGTCTGCCTGTTCGAGCGTCGTTTCT-CCCCTCGAG-ACCCCCGGG-ACTCGGTGTTGGGGATCTGCAGGGCCCC-----CACGGG-CGCTGCAGTCCCTGAAATTCAGTGGCGGGAC--ATGCTGGAGCCCCCTGCGCAGTAACCAAA----TCTCGCATCGGGTGCCGGCGTGCCCTGGCCGTCAACCGGTCGGTG--------------CCCCAGGTGCGC
>C._maritima_FCUL280207CF8
AGTTTCAGCACTCCAAAACACTGGGAACCGTCCCGTGCCGGGGCCGTTGGTTCGGCGGGCGGGGCGGTCGCCGTCCACCTCGGTGGGGGCCCTGCGACGCTGG-AACGCCCGCCGGCGGTGCCAAACCTT-CTGTA-TTTATAGCGGCCTTCA-CACTGAGTGGTACT---GCAAGCAAGCAAAAAAAAAACTTTCAACAACGGATCTCTTGGCTCTGGCATCGATGAAGAACGCAGCGAAATGCGATAAGTAATGCGAATTGCAGATTTCAGTGAATCATCGAATTTTTGAACGCACATTGCACCCGGCGGCATTCCGCCGGGTCTGCCTGTTCGAGCGTCGTTTCT-CCCCTCGAG-ACCCCCGGG-ACTCGGTGTTGGGGATCTGCAGGGCCCC-----CACGGG-CGCTGCAGTCCCTGAAATTCAGTGGCGGGAC--ATGCTGGAGCCCCCTGCGCAGTAACCAAA----TCTCGCATCGGGTGCCGGCGTGCCTTGGCCGTCAACCGGTCGGTG--------------CCCCAGGTGCGC
