# Supplementary material for: Redefining the Genus Corollospora Based on Morphological and Phylogenetic Approaches
Source: J Fungi (Basel). 2023 Aug 11;9(8):841. doi: 10.3390/jof9080841 (PMC10455288; doi:10.3390/jof9080841)
Supplement: Supplementary file 1 [file jof-09-00841-s001.zip › File S1 (Sectorial MSAs)/Alignment ITS_9_C. parvula.fas]

>Sigmoidea_parvula__NBRC32159
TGAACCGTCCCCTGCCGGCGCCGTTGCTTCGGCGGACGGGGCGGCATCGTCACCTCCTGGGTGCGGTGCCGTCCGCTCCGGCGGGGGGAGAGGACGCTCTCCCCCCGCTGGAACGTCCGCCGGCGGCGCCGAACACACTGCAATTTACAGCGGTCTTCTCCACTGAGTGGCATATGCAAACAAGCAAAAACAACTTTCAACAACGGATCTCTTGGCTCTGGCATCGATGAAGAACGCAGCGAAATGCGATAAGTAATGCGAATTGCAGATTTCAGTGAATCATCGAATCTTTGAACGCACATTGCACCCGGCGGCACTCCGCCGGGTCTGCCTGTCCGAGCGTCGTTTCCACCCCTCGAGTCCACTAGGCACTCGGCGTTGGGGATCTGCGGCACGCCCGACCCTTCTGGGGAGGGTGCCGCAGGCCCCGAAATACAGTGGCGGGCCCGCCGCTGGAACCCCCTGCGCAGTAAGTCAGCTTCTCGCATCGGGTGCCGGCGGAGCCCTGCCGTCAAGCA
>Sigmoidea_parvula_NBRC32160
TGAACCGTCCCCTGCCGGCGCCGTTGCTTCGGCGGACGGGGCGGCATCGTCACCTCCTGGGTGCGGTGCCGTCCGCTCCGGCGGGGGGAGAGGACGCTCTCCCCCCGCTGGAACGTCCGCCGGCGGCGCCGAACACACTGCAATTTACAGCGGTCTTCTCCACTGAGTGGCATATGCAAACAAGCAAAAACAACTTTCAACAACGGATCTCTTGGCTCTGGCATCGATGAAGAACGCAGCGAAATGCGATAAGTAATGCGAATTGCAGATTTCAGTGAATCATCGAATCTTTGAACGCACATTGCACCCGGCGGCACTCCGCCGGGTCTGCCTGTCCGAGCGTCGTTTCCACCCCTCGAGTCCACTAGGCACTCGGCGTTGGGGATCTGCGGCACGCCCGACCCTTCTGGGGAGGGTGCCGCAGGCCCCGAAATACAGTGGCGGGCCCGCCGCTGGAACCCCCTGCGCAGTAAGTCAGCTTCTCGCATCGGGTGCCGGCGGAGCCCTGCCGTCAAGCA
>Sigmoidea_parvula_NBRC666
TGAACCGTCCCCTGCCGGCGCCGTTGCTTCGGCGGACGGGGCGGCATCGTCACCTCCTGGGTGCGGTGCCGTCCGCTCCGGCGGGGGGAGAGGACGCTCTCCCCCCGCTGGAACGTCCGCCGGCGGCGCCGAACACACTGCAATTTACAGCGGTCTTCTCCACTGAGTGGCATATGCAAACAAGCAAAAACAACTTTCAACAACGGATCTCTTGGCTCTGGCATCGATGAAGAACGCAGCGAAATGCGATAAGTAATGCGAATTGCAGATTTCAGTGAATCATCGAATCTTTGAACGCACATTGCACCCGGCGGCACTCCGCCGGGTCTGCCTGTCCGAGCGTCGTTTCCACCCCTCGAGTCCACTAGGCACTCGGCGTTGGGGATCTGCGGCACGCCCGACCCTTCTGGGGAGGGTGCCGCAGGCCCCGAAATACAGTGGCGGGCCCGCCGCTGGAACCCCCTGCGCAGTAAGTCAGCTTCTCGCATCGGGTGCCGGCGGAGCCCTGCCGTCAAGCA
>Sigmoidea_parvula_CBS_116644
TGAACCGTCCCCTGCCGGCGCCGTTGCTTCGGCGGACGGGGCGGCATCGTCACCTCCTGGGTGCGGTGCCGTCCGCTCCGGCGGGGGGAGAGGACGCTCTCCCCCCGCTGGAACGTCCGCCGGCGGCGCCGAACACACTGCAATTTACAGCGGTCTTCTCCACTGAGTGGCATATGCAAACAAGCAAAAACAACTTTCAACAACGGATCTCTTGGCTCTGGCATCGATGAAGAACGCAGCGAAATGCGATAAGTAATGCGAATTGCAGATTTCAGTGAATCATCGAATCTTTGAACGCACATTGCACCCGGCGGCACTCCGCCGGGTCTGCCTGTCCGAGCGTCGTTTCCACCCCTCGAGTCCACTAGGCACTCGGCGTTGGGGATCTGCGGCACGCCCGACCCTTCTGGGGAGGGTGCCGCAGGCCCCGAAATACAGTGGCGGGCCCGCCGCTGGAACCCCCTGCGCAGTAAGTCAGCTTCTCGCATAGGGTGCCGGCGGAGCCCTGCCGTCAAGCA
>Sigmoidea_parvula__TUB6982
TGAACCGTCCCCTGCCGGCGCCGTTGCTTCGGCGGACGGGGCGGCATCGTCACCTCCTGGGTGCGGTGCCGTCCGCTCCGGCGGGGGGAGAGGACGCTCTCCCCCCGCTGGAACGTCCGCCGGCGGCGCCGAACACACTGCAATTTACAGCGGTCTTCTCCACTGAGTGGCATATGCAAACAAGCAAAAACAACTTTCAACAACGGATCTCTTGGCTCTGGCATCGATGAAGAACGCAGCGAAATGCGATAAGTAATGCGAATTGCAGATTTCAGTGAATCATCGAATCTTTGAACGCACATTGCACCCGGCGGCACTCCGCCGGGTCTGCCTGTCCGAGCGTCGTTTCCACCCCTCGAGTCCACTAGGCACTCGGCGTTGGGGATCTGCGGCACGCCCGACCCTTCTGGGGAGGGTGCCGCAGGCCCCGAAATACAGTGGCGGGCCCGCCGCTGGAACCCCCTGCGCAGTAAGTCAGCTTCTCGCATAGGGTGCCGGCGGARCCCTGCCGTCAAGCA
>Halosigmoidea_parvula_NBRC106655
TGAACCGTCCCCTGCCGGCGCCGTTGCTTCGGCGGACGGGGCGGCATCGTCACCTCCTGGGTGCGGTGCCGTCCGCTCCGGCGGGGGGAGAGGACGCTCTCCCCCCGCTGGAACGTCCGCCGGCGGCGCCGAACACACTGCAATTTACAGCGGTCTTCTCCACTGAGTGGCATATGCAAACAAGCAAAAACAACTTTCAACAACGGATCTCTTGGCTCTGGCATCGATGAAGAACGCAGCGAAATGCGATAAGTAATGCGAATTGCAGATTTCAGTGAATCATCGAATCTTTGAACGCACATTGCACCCGGCGGCACTCCGCCGGGTCTGCCTGTCCGAGCGTCGTTTCCACCCCTCGAGTCCACTAGGCACTCGGCGTTGGGGATCTGCGGCACGCCCGACCCTTCTGGGGAGGGTGCCGCAGGCCCCGAAATACAGTGGCGGGCCCGCCGCTGGAACCCCCTGCGCAGTAAGTCAGCTTCTCGCATCGGGTGCCGGCGGAGCCCTGCCGTCAAGCA
>C._maritima_FCUL_CaC1
GGAACCGTTCCGTGCCGGGGCCGTTGGTTTGGGGGGCGGGGCAGTGCCGTTCACCTTGGTGGGGGGCCCTGCCCGCTCCATCGAAGGGGGGGGACGCCCCCCCGACGCTGGAACGCCCGCCGGCGGTGCCAAACCTTCTGT-ATTTATAGCGGCCTTC-ACACTGAGTGGTAC-TGCAAGCAAGCAAAAAAAACTTTCAACAACGGATCTCTTGGCTCTGGCATCGATGAAGAACGCAGCGAAATGCGATAAGTAATGCGAATTGCAGATTTCAGTGAATCATCGAATTTTTGAACGCACATTGCACCCGGCGGCATTCCGCCGGGTCTGCCTGTTCGAGCGTCGTTTCT-CCCCTCGAGACCCCCGGG-ACTCGGTGTTGGGGATCTGCAGGGCCCCC------------ACGGGCGCTGCAGTCCCTGAAATTCAGTGGCGGGAC--ATGCTGGAGCCCCCTGCGCAGTAACCAAA--TCTCGCATCGGGTGCCGGCGTGCCCTGGCCGTCAACCG
>C._maritima_FCUL280207CF8
GGAACCGTCCCGTGCCGGGGCCGTTGGTTCGGCGGGCGGGGCAGCGCCGTCCACCTCGGTGGGCGGCCCTGCCCGCTCCATCGAAGGGGGGGGACGCCCCCCCGACGCTGGAACGCCCGCCGGCGGTGCCAAACCTTCTGT-ATTTATAGCGGCCTTC-ACACTGAGTGGTAC-TGCAAGCAAGCAAAAAAAACTTTCAACAACGGATCTCTTGGCTCTGGCATCGATGAAGAACGCAGCGAAATGCGATAAGTAATGCGAATTGCAGATTTCAGTGAATCATCGAATTTTTGAACGCACATTGCACCCGGCGGCATTCCGCCGGGTCTGCCTGTTCGAGCGTCGTTTCT-CCCCTCGAGACCCCCGGG-ACTCGGTGTTGGGGATCTGCAGGGCCCCC------------ACGGGCGCTGCAGTCCCTGAAATTCAGTGGCGGGAC--ATGCTGGAGCCCCCTGCGCAGTAACCAAA--TCTCGCATCGGGTGCCGGCGTGCCTTGGCCGTCAACCG
