# Supplementary material for: Redefining the Genus Corollospora Based on Morphological and Phylogenetic Approaches
Source: J Fungi (Basel). 2023 Aug 11;9(8):841. doi: 10.3390/jof9080841 (PMC10455288; doi:10.3390/jof9080841)
Supplement: Supplementary file 1 [file jof-09-00841-s001.zip › File S2_Partial p-distances.xlsx]

## Sheet: Group 1_ C. maritima
		2	3	4	5	6	7	8	9	10	11	12	13	14	15	16	17	18	19	20	21	22	23	24	25	26	27	28	29	30	31	32	33	34	35	36	37	38	39	40	41	42	43	44	45	46	47	48	49
2	C._maritima_FCUL280207CF8
3	C._maritima_FCUL CaC1	0.0137615										ITS region			Alignment ITS_1
4	C._maritima_FCUL CaC2	0.00458716	0.0183486					This analysis involved 105 nucleotide sequences and a total of 436 positions in the final dataset.
5	C._maritima_FCUL170907CP11	0.00688073	0.0206422	0.00229358
6	C._maritima_FCUL010407SP8	0.00458716	0.0183486	0	0.00229358
7	C._maritima_FCUL010407SP10	0.00458716	0.0183486	0	0.00229358	0
8	C._maritima_FCUL280207CF9	0.00458716	0.0183486	0	0.00229358	0	0
9	C._maritima_FCUL280207CP10	0.00688073	0.016055	0.00229358	0.00458716	0.00229358	0.00229358	0.00229358
10	C._maritima_FCUL090707CP6	0.00458716	0.0183486	0	0.00229358	0	0	0	0.00229358
11	C._maritima_14	0.00689655	0.0206897	0.00229885	0.0045977	0.00229885	0.00229885	0.00229885	0.0045977	0.00229885
12	C._maritima_3_P1815	0.00689655	0.0206897	0.00229885	0.0045977	0.00229885	0.00229885	0.00229885	0.0045977	0.00229885	0
13	C._maritima_20_D05_2	0.00458716	0.0183486	0	0.00229358	0	0	0	0.00229358	0	0.00229885	0.00229885
14	C._maritima_29	0.00688073	0.0206422	0.00229358	0.00458716	0.00229358	0.00229358	0.00229358	0.00458716	0.00229358	0.0045977	0.0045977	0.00229358
15	C._maritima_11	0.00458716	0.0183486	0	0.00229358	0	0	0	0.00229358	0	0.00229885	0.00229885	0	0.00229358
16	C._maritima_2	0.00458716	0.0183486	0	0.00229358	0	0	0	0.00229358	0	0.00229885	0.00229885	0	0.00229358	0
17	C._maritima_9	0.00458716	0.0183486	0	0.00229358	0	0	0	0.00229358	0	0.00229885	0.00229885	0	0.00229358	0	0
18	C._maritima_10	0.00458716	0.0183486	0	0.00229358	0	0	0	0.00229358	0	0.00229885	0.00229885	0	0.00229358	0	0	0
19	C._maritima_12	0.00458716	0.0183486	0	0.00229358	0	0	0	0.00229358	0	0.00229885	0.00229885	0	0.00229358	0	0	0	0
20	C._maritima_20	0.00458716	0.0183486	0	0.00229358	0	0	0	0.00229358	0	0.00229885	0.00229885	0	0.00229358	0	0	0	0	0
21	C._maritima_6	0.00458716	0.0183486	0	0.00229358	0	0	0	0.00229358	0	0.00229885	0.00229885	0	0.00229358	0	0	0	0	0	0
22	C._maritima_M10_4	0.00688073	0.0206422	0.00229358	0.00458716	0.00229358	0.00229358	0.00229358	0.00458716	0.00229358	0.0045977	0.0045977	0.00229358	0	0.00229358	0.00229358	0.00229358	0.00229358	0.00229358	0.00229358	0.00229358
23	C._maritima_102	0.00458716	0.0183486	0	0.00229358	0	0	0	0.00229358	0	0.00229885	0.00229885	0	0.00229358	0	0	0	0	0	0	0	0.00229358
24	C._maritima_34	0.00458716	0.0183486	0	0.00229358	0	0	0	0.00229358	0	0.00229885	0.00229885	0	0.00229358	0	0	0	0	0	0	0	0.00229358	0
25	C._maritima_21	0.00458716	0.0183486	0	0.00229358	0	0	0	0.00229358	0	0.00229885	0.00229885	0	0.00229358	0	0	0	0	0	0	0	0.00229358	0	0
26	C._maritima_31	0.00458716	0.0183486	0	0.00229358	0	0	0	0.00229358	0	0.00229885	0.00229885	0	0.00229358	0	0	0	0	0	0	0	0.00229358	0	0	0
27	C._maritima_47	0.00458716	0.0183486	0	0.00229358	0	0	0	0.00229358	0	0.00229885	0.00229885	0	0.00229358	0	0	0	0	0	0	0	0.00229358	0	0	0	0
28	C._maritima_7	0.00458716	0.0183486	0	0.00229358	0	0	0	0.00229358	0	0.00229885	0.00229885	0	0.00229358	0	0	0	0	0	0	0	0.00229358	0	0	0	0	0
29	C._maritima_15	0.00458716	0.0183486	0	0.00229358	0	0	0	0.00229358	0	0.00229885	0.00229885	0	0.00229358	0	0	0	0	0	0	0	0.00229358	0	0	0	0	0	0
30	C._maritima_28	0.00458716	0.0183486	0	0.00229358	0	0	0	0.00229358	0	0.00229885	0.00229885	0	0.00229358	0	0	0	0	0	0	0	0.00229358	0	0	0	0	0	0	0
31	C._maritima_17	0.00458716	0.0183486	0	0.00229358	0	0	0	0.00229358	0	0.00229885	0.00229885	0	0.00229358	0	0	0	0	0	0	0	0.00229358	0	0	0	0	0	0	0	0
32	C._maritima_M10_2	0.00458716	0.0183486	0	0.00229358	0	0	0	0.00229358	0	0.00229885	0.00229885	0	0.00229358	0	0	0	0	0	0	0	0.00229358	0	0	0	0	0	0	0	0	0
33	C._maritima_19	0.00458716	0.0183486	0	0.00229358	0	0	0	0.00229358	0	0.00229885	0.00229885	0	0.00229358	0	0	0	0	0	0	0	0.00229358	0	0	0	0	0	0	0	0	0	0
34	C._maritima_27	0.00458716	0.0183486	0	0.00229358	0	0	0	0.00229358	0	0.00229885	0.00229885	0	0.00229358	0	0	0	0	0	0	0	0.00229358	0	0	0	0	0	0	0	0	0	0	0
35	C._maritima_24	0.00458716	0.0183486	0	0.00229358	0	0	0	0.00229358	0	0.00229885	0.00229885	0	0.00229358	0	0	0	0	0	0	0	0.00229358	0	0	0	0	0	0	0	0	0	0	0	0
36	C._maritima_18_P1815996_073	0.00688073	0.0206422	0.00229358	0.00458716	0.00229358	0.00229358	0.00229358	0.00458716	0.00229358	0.0045977	0.0045977	0.00229358	0.00458716	0.00229358	0.00229358	0.00229358	0.00229358	0.00229358	0.00229358	0.00229358	0.00458716	0.00229358	0.00229358	0.00229358	0.00229358	0.00229358	0.00229358	0.00229358	0.00229358	0.00229358	0.00229358	0.00229358	0.00229358	0.00229358
37	C._maritima_1_P1815996_028	0.00688073	0.0206422	0.00229358	0.00458716	0.00229358	0.00229358	0.00229358	0.00458716	0.00229358	0.0045977	0.0045977	0.00229358	0.00458716	0.00229358	0.00229358	0.00229358	0.00229358	0.00229358	0.00229358	0.00229358	0.00458716	0.00229358	0.00229358	0.00229358	0.00229358	0.00229358	0.00229358	0.00229358	0.00229358	0.00229358	0.00229358	0.00229358	0.00229358	0.00229358	0
38	C._maritima_32_P1815996_072	0.00688073	0.0206422	0.00229358	0.00458716	0.00229358	0.00229358	0.00229358	0.00458716	0.00229358	0.0045977	0.0045977	0.00229358	0.00458716	0.00229358	0.00229358	0.00229358	0.00229358	0.00229358	0.00229358	0.00229358	0.00458716	0.00229358	0.00229358	0.00229358	0.00229358	0.00229358	0.00229358	0.00229358	0.00229358	0.00229358	0.00229358	0.00229358	0.00229358	0.00229358	0	0
39	C._maritima_16_P1815996_057	0.00688073	0.0206422	0.00229358	0.00458716	0.00229358	0.00229358	0.00229358	0.00458716	0.00229358	0.0045977	0.0045977	0.00229358	0.00458716	0.00229358	0.00229358	0.00229358	0.00229358	0.00229358	0.00229358	0.00229358	0.00458716	0.00229358	0.00229358	0.00229358	0.00229358	0.00229358	0.00229358	0.00229358	0.00229358	0.00229358	0.00229358	0.00229358	0.00229358	0.00229358	0	0	0
40	C._maritima_123_P1815996_093	0.0114679	0.0252294	0.00688073	0.00917431	0.00688073	0.00688073	0.00688073	0.00917431	0.00688073	0.0091954	0.0091954	0.00688073	0.00917431	0.00688073	0.00688073	0.00688073	0.00688073	0.00688073	0.00688073	0.00688073	0.00917431	0.00688073	0.00688073	0.00688073	0.00688073	0.00688073	0.00688073	0.00688073	0.00688073	0.00688073	0.00688073	0.00688073	0.00688073	0.00688073	0.00458716	0.00458716	0.00458716	0.00458716
41	C._maritima_22_P1815996_007	0.0114679	0.0252294	0.00688073	0.00917431	0.00688073	0.00688073	0.00688073	0.00917431	0.00688073	0.0091954	0.0091954	0.00688073	0.00917431	0.00688073	0.00688073	0.00688073	0.00688073	0.00688073	0.00688073	0.00688073	0.00917431	0.00688073	0.00688073	0.00688073	0.00688073	0.00688073	0.00688073	0.00688073	0.00688073	0.00688073	0.00688073	0.00688073	0.00688073	0.00688073	0.00458716	0.00458716	0.00458716	0.00458716	0
42	C._maritima_23_P1815996_008	0.0114679	0.0252294	0.00688073	0.00917431	0.00688073	0.00688073	0.00688073	0.00917431	0.00688073	0.0091954	0.0091954	0.00688073	0.00917431	0.00688073	0.00688073	0.00688073	0.00688073	0.00688073	0.00688073	0.00688073	0.00917431	0.00688073	0.00688073	0.00688073	0.00688073	0.00688073	0.00688073	0.00688073	0.00688073	0.00688073	0.00688073	0.00688073	0.00688073	0.00688073	0.00458716	0.00458716	0.00458716	0.00458716	0	0
43	C._maritima_MUT 1652	0.00458716	0.0183486	0	0.00229358	0	0	0	0.00229358	0	0.00229885	0.00229885	0	0.00229358	0	0	0	0	0	0	0	0.00229358	0	0	0	0	0	0	0	0	0	0	0	0	0	0.00229358	0.00229358	0.00229358	0.00229358	0.00688073	0.00688073	0.00688073
44	C._maritima_MUT 1662	0.00458716	0.0183486	0	0.00229358	0	0	0	0.00229358	0	0.00229885	0.00229885	0	0.00229358	0	0	0	0	0	0	0	0.00229358	0	0	0	0	0	0	0	0	0	0	0	0	0	0.00229358	0.00229358	0.00229358	0.00229358	0.00688073	0.00688073	0.00688073	0
45	C._maritima_MUT 3408	0.00458716	0.0183486	0	0.00229358	0	0	0	0.00229358	0	0.00229885	0.00229885	0	0.00229358	0	0	0	0	0	0	0	0.00229358	0	0	0	0	0	0	0	0	0	0	0	0	0	0.00229358	0.00229358	0.00229358	0.00229358	0.00688073	0.00688073	0.00688073	0	0
46	C._maritima_MUT 3410	0.00458716	0.0183486	0	0.00229358	0	0	0	0.00229358	0	0.00229885	0.00229885	0	0.00229358	0	0	0	0	0	0	0	0.00229358	0	0	0	0	0	0	0	0	0	0	0	0	0	0.00229358	0.00229358	0.00229358	0.00229358	0.00688073	0.00688073	0.00688073	0	0	0
47	C._maritima_CMG 52	0.043578	0.0573394	0.0389908	0.0412844	0.0389908	0.0389908	0.0389908	0.0412844	0.0389908	0.0413793	0.0413793	0.0389908	0.0412844	0.0389908	0.0389908	0.0389908	0.0389908	0.0389908	0.0389908	0.0389908	0.0412844	0.0389908	0.0389908	0.0389908	0.0389908	0.0389908	0.0389908	0.0389908	0.0389908	0.0389908	0.0389908	0.0389908	0.0389908	0.0389908	0.0412844	0.0412844	0.0412844	0.0412844	0.0412844	0.0412844	0.0412844	0.0389908	0.0389908	0.0389908	0.0389908
48	C._maritima_AW2871	0.00917431	0.0229358	0.00458716	0.00688073	0.00458716	0.00458716	0.00458716	0.00688073	0.00458716	0.00689655	0.00689655	0.00458716	0.00688073	0.00458716	0.00458716	0.00458716	0.00458716	0.00458716	0.00458716	0.00458716	0.00688073	0.00458716	0.00458716	0.00458716	0.00458716	0.00458716	0.00458716	0.00458716	0.00458716	0.00458716	0.00458716	0.00458716	0.00458716	0.00458716	0.00688073	0.00688073	0.00688073	0.00688073	0.00688073	0.00688073	0.00688073	0.00458716	0.00458716	0.00458716	0.00458716	0.0344037
49	C._maritima_SIC-023	0.00458716	0.0183486	0	0.00229358	0	0	0	0.00229358	0	0.00229885	0.00229885	0	0.00229358	0	0	0	0	0	0	0	0.00229358	0	0	0	0	0	0	0	0	0	0	0	0	0	0.00229358	0.00229358	0.00229358	0.00229358	0.00688073	0.00688073	0.00688073	0	0	0	0	0.0389908	0.00458716
50	C._maritima_MUTITA_:5102	0.00462963	0.0185185	0	0.00231481	0	0	0	0.00231481	0	0.00232019	0.00232019	0	0.00231481	0	0	0	0	0	0	0	0.00231481	0	0	0	0	0	0	0	0	0	0	0	0	0	0.00231481	0.00231481	0.00231481	0.00231481	0.00694444	0.00694444	0.00694444	0	0	0	0	0.037037	0.00231481	0
51	C._maritima_SFC102442	0.00688073	0.0206422	0.00229358	0	0.00229358	0.00229358	0.00229358	0.00458716	0.00229358	0.0045977	0.0045977	0.00229358	0.00458716	0.00229358	0.00229358	0.00229358	0.00229358	0.00229358	0.00229358	0.00229358	0.00458716	0.00229358	0.00229358	0.00229358	0.00229358	0.00229358	0.00229358	0.00229358	0.00229358	0.00229358	0.00229358	0.00229358	0.00229358	0.00229358	0.00458716	0.00458716	0.00458716	0.00458716	0.00917431	0.00917431	0.00917431	0.00229358	0.00229358	0.00229358	0.00229358	0.0412844	0.00688073	0.00229358
52	C._maritima_CDC10	0.0045977	0.0183908	0	0.00229885	0	0	0	0.00229885	0	0.00230415	0.00230415	0	0.00229885	0	0	0	0	0	0	0	0.00229885	0	0	0	0	0	0	0	0	0	0	0	0	0	0.00229885	0.00229885	0.00229885	0.00229885	0.00689655	0.00689655	0.00689655	0	0	0	0	0.0390805	0.0045977	0
53	C._maritima_CDC1	0.0045977	0.0183908	0	0.00229885	0	0	0	0.00229885	0	0.00230415	0.00230415	0	0.00229885	0	0	0	0	0	0	0	0.00229885	0	0	0	0	0	0	0	0	0	0	0	0	0	0.00229885	0.00229885	0.00229885	0.00229885	0.00689655	0.00689655	0.00689655	0	0	0	0	0.0390805	0.0045977	0
54	C._maritima_CDC2	0.0045977	0.0183908	0	0.00229885	0	0	0	0.00229885	0	0.00230415	0.00230415	0	0.00229885	0	0	0	0	0	0	0	0.00229885	0	0	0	0	0	0	0	0	0	0	0	0	0	0.00229885	0.00229885	0.00229885	0.00229885	0.00689655	0.00689655	0.00689655	0	0	0	0	0.0390805	0.0045977	0
55	C._maritima_CDC4	0.0045977	0.0183908	0	0.00229885	0	0	0	0.00229885	0	0.00230415	0.00230415	0	0.00229885	0	0	0	0	0	0	0	0.00229885	0	0	0	0	0	0	0	0	0	0	0	0	0	0.00229885	0.00229885	0.00229885	0.00229885	0.00689655	0.00689655	0.00689655	0	0	0	0	0.0390805	0.0045977	0
56	C._maritima_CDC3	0.0045977	0.0183908	0	0.00229885	0	0	0	0.00229885	0	0.00230415	0.00230415	0	0.00229885	0	0	0	0	0	0	0	0.00229885	0	0	0	0	0	0	0	0	0	0	0	0	0	0.00229885	0.00229885	0.00229885	0.00229885	0.00689655	0.00689655	0.00689655	0	0	0	0	0.0390805	0.0045977	0
57	C._maritima_CDC5	0.0045977	0.0183908	0	0.00229885	0	0	0	0.00229885	0	0.00230415	0.00230415	0	0.00229885	0	0	0	0	0	0	0	0.00229885	0	0	0	0	0	0	0	0	0	0	0	0	0	0.00229885	0.00229885	0.00229885	0.00229885	0.00689655	0.00689655	0.00689655	0	0	0	0	0.0390805	0.0045977	0
58	C._maritima_CDC6	0.0045977	0.0183908	0	0.00229885	0	0	0	0.00229885	0	0.00230415	0.00230415	0	0.00229885	0	0	0	0	0	0	0	0.00229885	0	0	0	0	0	0	0	0	0	0	0	0	0	0.00229885	0.00229885	0.00229885	0.00229885	0.00689655	0.00689655	0.00689655	0	0	0	0	0.0390805	0.0045977	0
59	C._maritima_CUB10	0.00460829	0.0184332	0	0.00230415	0	0	0	0.00230415	0	0.00230947	0.00230947	0	0.00230415	0	0	0	0	0	0	0	0.00230415	0	0	0	0	0	0	0	0	0	0	0	0	0	0.00230415	0.00230415	0.00230415	0.00230415	0.00691244	0.00691244	0.00691244	0	0	0	0	0.0391705	0.00460829	0
60	C._maritima_DB10	0.00689655	0.0206897	0.00229885	0.0045977	0.00229885	0.00229885	0.00229885	0.0045977	0.00229885	0.00460829	0.00460829	0.00229885	0.0045977	0.00229885	0.00229885	0.00229885	0.00229885	0.00229885	0.00229885	0.00229885	0.0045977	0.00229885	0.00229885	0.00229885	0.00229885	0.00229885	0.00229885	0.00229885	0.00229885	0.00229885	0.00229885	0.00229885	0.00229885	0.00229885	0.0045977	0.0045977	0.0045977	0.0045977	0.0091954	0.0091954	0.0091954	0.00229885	0.00229885	0.00229885	0.00229885	0.0413793	0.00689655	0.00229885
61	C._maritima_DB1	0.0091954	0.0229885	0.0045977	0.00689655	0.0045977	0.0045977	0.0045977	0.00689655	0.0045977	0.00691244	0.00691244	0.0045977	0.00689655	0.0045977	0.0045977	0.0045977	0.0045977	0.0045977	0.0045977	0.0045977	0.00689655	0.0045977	0.0045977	0.0045977	0.0045977	0.0045977	0.0045977	0.0045977	0.0045977	0.0045977	0.0045977	0.0045977	0.0045977	0.0045977	0.00689655	0.00689655	0.00689655	0.00689655	0.00689655	0.00689655	0.00689655	0.0045977	0.0045977	0.0045977	0.0045977	0.0344828	0	0.0045977
62	C._maritima_DB3	0.0091954	0.0229885	0.0045977	0.00689655	0.0045977	0.0045977	0.0045977	0.00689655	0.0045977	0.00691244	0.00691244	0.0045977	0.00689655	0.0045977	0.0045977	0.0045977	0.0045977	0.0045977	0.0045977	0.0045977	0.00689655	0.0045977	0.0045977	0.0045977	0.0045977	0.0045977	0.0045977	0.0045977	0.0045977	0.0045977	0.0045977	0.0045977	0.0045977	0.0045977	0.00689655	0.00689655	0.00689655	0.00689655	0.00689655	0.00689655	0.00689655	0.0045977	0.0045977	0.0045977	0.0045977	0.0344828	0	0.0045977
63	C._maritima_DB4	0.0091954	0.0229885	0.0045977	0.00689655	0.0045977	0.0045977	0.0045977	0.00689655	0.0045977	0.00691244	0.00691244	0.0045977	0.00689655	0.0045977	0.0045977	0.0045977	0.0045977	0.0045977	0.0045977	0.0045977	0.00689655	0.0045977	0.0045977	0.0045977	0.0045977	0.0045977	0.0045977	0.0045977	0.0045977	0.0045977	0.0045977	0.0045977	0.0045977	0.0045977	0.00689655	0.00689655	0.00689655	0.00689655	0.00689655	0.00689655	0.00689655	0.0045977	0.0045977	0.0045977	0.0045977	0.0344828	0	0.0045977
64	C._maritima_DB6	0.0045977	0.0183908	0	0.00229885	0	0	0	0.00229885	0	0.00230415	0.00230415	0	0.00229885	0	0	0	0	0	0	0	0.00229885	0	0	0	0	0	0	0	0	0	0	0	0	0	0.00229885	0.00229885	0.00229885	0.00229885	0.00689655	0.00689655	0.00689655	0	0	0	0	0.0390805	0.0045977	0
65	C._maritima_DB7	0.00689655	0.0206897	0.00229885	0.0045977	0.00229885	0.00229885	0.00229885	0.0045977	0.00229885	0.00460829	0.00460829	0.00229885	0.0045977	0.00229885	0.00229885	0.00229885	0.00229885	0.00229885	0.00229885	0.00229885	0.0045977	0.00229885	0.00229885	0.00229885	0.00229885	0.00229885	0.00229885	0.00229885	0.00229885	0.00229885	0.00229885	0.00229885	0.00229885	0.00229885	0.0045977	0.0045977	0.0045977	0.0045977	0.0091954	0.0091954	0.0091954	0.00229885	0.00229885	0.00229885	0.00229885	0.0413793	0.00689655	0.00229885
66	C._maritima_DB8	0.00689655	0.0206897	0.00229885	0.0045977	0.00229885	0.00229885	0.00229885	0.0045977	0.00229885	0.00460829	0.00460829	0.00229885	0.0045977	0.00229885	0.00229885	0.00229885	0.00229885	0.00229885	0.00229885	0.00229885	0.0045977	0.00229885	0.00229885	0.00229885	0.00229885	0.00229885	0.00229885	0.00229885	0.00229885	0.00229885	0.00229885	0.00229885	0.00229885	0.00229885	0.0045977	0.0045977	0.0045977	0.0045977	0.0091954	0.0091954	0.0091954	0.00229885	0.00229885	0.00229885	0.00229885	0.0413793	0.00689655	0.00229885
67	C._maritima_DB9	0.00689655	0.0206897	0.00229885	0.0045977	0.00229885	0.00229885	0.00229885	0.0045977	0.00229885	0.00460829	0.00460829	0.00229885	0.0045977	0.00229885	0.00229885	0.00229885	0.00229885	0.00229885	0.00229885	0.00229885	0.0045977	0.00229885	0.00229885	0.00229885	0.00229885	0.00229885	0.00229885	0.00229885	0.00229885	0.00229885	0.00229885	0.00229885	0.00229885	0.00229885	0.0045977	0.0045977	0.0045977	0.0045977	0.0091954	0.0091954	0.0091954	0.00229885	0.00229885	0.00229885	0.00229885	0.0413793	0.00689655	0.00229885
68	C._maritima_DUN2	0.00689655	0.0206897	0.00229885	0	0.00229885	0.00229885	0.00229885	0.0045977	0.00229885	0.00460829	0.00460829	0.00229885	0.0045977	0.00229885	0.00229885	0.00229885	0.00229885	0.00229885	0.00229885	0.00229885	0.0045977	0.00229885	0.00229885	0.00229885	0.00229885	0.00229885	0.00229885	0.00229885	0.00229885	0.00229885	0.00229885	0.00229885	0.00229885	0.00229885	0.0045977	0.0045977	0.0045977	0.0045977	0.0091954	0.0091954	0.0091954	0.00229885	0.00229885	0.00229885	0.00229885	0.0413793	0.00689655	0.00229885
69	C._maritima_DUN3	0.00689655	0.0206897	0.00229885	0	0.00229885	0.00229885	0.00229885	0.0045977	0.00229885	0.00460829	0.00460829	0.00229885	0.0045977	0.00229885	0.00229885	0.00229885	0.00229885	0.00229885	0.00229885	0.00229885	0.0045977	0.00229885	0.00229885	0.00229885	0.00229885	0.00229885	0.00229885	0.00229885	0.00229885	0.00229885	0.00229885	0.00229885	0.00229885	0.00229885	0.0045977	0.0045977	0.0045977	0.0045977	0.0091954	0.0091954	0.0091954	0.00229885	0.00229885	0.00229885	0.00229885	0.0413793	0.00689655	0.00229885
70	C._maritima_DUN8	0.00689655	0.0206897	0.00229885	0	0.00229885	0.00229885	0.00229885	0.0045977	0.00229885	0.00460829	0.00460829	0.00229885	0.0045977	0.00229885	0.00229885	0.00229885	0.00229885	0.00229885	0.00229885	0.00229885	0.0045977	0.00229885	0.00229885	0.00229885	0.00229885	0.00229885	0.00229885	0.00229885	0.00229885	0.00229885	0.00229885	0.00229885	0.00229885	0.00229885	0.0045977	0.0045977	0.0045977	0.0045977	0.0091954	0.0091954	0.0091954	0.00229885	0.00229885	0.00229885	0.00229885	0.0413793	0.00689655	0.00229885
71	C._maritima_LP1	0.0045977	0.0183908	0	0.00229885	0	0	0	0.00229885	0	0.00230415	0.00230415	0	0.00229885	0	0	0	0	0	0	0	0.00229885	0	0	0	0	0	0	0	0	0	0	0	0	0	0.00229885	0.00229885	0.00229885	0.00229885	0.00689655	0.00689655	0.00689655	0	0	0	0	0.0390805	0.0045977	0
72	C._maritima_LP2	0.0045977	0.0183908	0	0.00229885	0	0	0	0.00229885	0	0.00230415	0.00230415	0	0.00229885	0	0	0	0	0	0	0	0.00229885	0	0	0	0	0	0	0	0	0	0	0	0	0	0.00229885	0.00229885	0.00229885	0.00229885	0.00689655	0.00689655	0.00689655	0	0	0	0	0.0390805	0.0045977	0
73	C._maritima_LP3	0.0045977	0.0183908	0	0.00229885	0	0	0	0.00229885	0	0.00230415	0.00230415	0	0.00229885	0	0	0	0	0	0	0	0.00229885	0	0	0	0	0	0	0	0	0	0	0	0	0	0.00229885	0.00229885	0.00229885	0.00229885	0.00689655	0.00689655	0.00689655	0	0	0	0	0.0390805	0.0045977	0
74	C._maritima_LP8	0.0045977	0.0183908	0	0.00229885	0	0	0	0.00229885	0	0.00230415	0.00230415	0	0.00229885	0	0	0	0	0	0	0	0.00229885	0	0	0	0	0	0	0	0	0	0	0	0	0	0.00229885	0.00229885	0.00229885	0.00229885	0.00689655	0.00689655	0.00689655	0	0	0	0	0.0390805	0.0045977	0
75	C._maritima_MIR1	0.0045977	0.0183908	0	0.00229885	0	0	0	0.00229885	0	0.00230415	0.00230415	0	0.00229885	0	0	0	0	0	0	0	0.00229885	0	0	0	0	0	0	0	0	0	0	0	0	0	0.00229885	0.00229885	0.00229885	0.00229885	0.00689655	0.00689655	0.00689655	0	0	0	0	0.0390805	0.0045977	0
76	C_maritima_MIR2	0.0045977	0.0183908	0	0.00229885	0	0	0	0.00229885	0	0.00230415	0.00230415	0	0.00229885	0	0	0	0	0	0	0	0.00229885	0	0	0	0	0	0	0	0	0	0	0	0	0	0.00229885	0.00229885	0.00229885	0.00229885	0.00689655	0.00689655	0.00689655	0	0	0	0	0.0390805	0.0045977	0
77	C._maritima_MIR3	0.0045977	0.0183908	0	0.00229885	0	0	0	0.00229885	0	0.00230415	0.00230415	0	0.00229885	0	0	0	0	0	0	0	0.00229885	0	0	0	0	0	0	0	0	0	0	0	0	0	0.00229885	0.00229885	0.00229885	0.00229885	0.00689655	0.00689655	0.00689655	0	0	0	0	0.0390805	0.0045977	0
78	C._maritima_MIR4	0.0045977	0.0183908	0	0.00229885	0	0	0	0.00229885	0	0.00230415	0.00230415	0	0.00229885	0	0	0	0	0	0	0	0.00229885	0	0	0	0	0	0	0	0	0	0	0	0	0	0.00229885	0.00229885	0.00229885	0.00229885	0.00689655	0.00689655	0.00689655	0	0	0	0	0.0390805	0.0045977	0
79	C._maritima_MIR6	0.0045977	0.0183908	0	0.00229885	0	0	0	0.00229885	0	0.00230415	0.00230415	0	0.00229885	0	0	0	0	0	0	0	0.00229885	0	0	0	0	0	0	0	0	0	0	0	0	0	0.00229885	0.00229885	0.00229885	0.00229885	0.00689655	0.00689655	0.00689655	0	0	0	0	0.0390805	0.0045977	0
80	C._maritima_MIR7	0.0045977	0.0183908	0	0.00229885	0	0	0	0.00229885	0	0.00230415	0.00230415	0	0.00229885	0	0	0	0	0	0	0	0.00229885	0	0	0	0	0	0	0	0	0	0	0	0	0	0.00229885	0.00229885	0.00229885	0.00229885	0.00689655	0.00689655	0.00689655	0	0	0	0	0.0390805	0.0045977	0
81	C._maritima_MIR9	0.0045977	0.0183908	0	0.00229885	0	0	0	0.00229885	0	0.00230415	0.00230415	0	0.00229885	0	0	0	0	0	0	0	0.00229885	0	0	0	0	0	0	0	0	0	0	0	0	0	0.00229885	0.00229885	0.00229885	0.00229885	0.00689655	0.00689655	0.00689655	0	0	0	0	0.0390805	0.0045977	0
82	C._maritima_PRO3	0.0091954	0.0229885	0.0045977	0.00689655	0.0045977	0.0045977	0.0045977	0.00689655	0.0045977	0.00691244	0.00691244	0.0045977	0.00689655	0.0045977	0.0045977	0.0045977	0.0045977	0.0045977	0.0045977	0.0045977	0.00689655	0.0045977	0.0045977	0.0045977	0.0045977	0.0045977	0.0045977	0.0045977	0.0045977	0.0045977	0.0045977	0.0045977	0.0045977	0.0045977	0.00689655	0.00689655	0.00689655	0.00689655	0.0114943	0.0114943	0.0114943	0.0045977	0.0045977	0.0045977	0.0045977	0.0436782	0.0091954	0.0045977
83	C._maritima_PRO4	0.00689655	0.0206897	0.00229885	0.0045977	0.00229885	0.00229885	0.00229885	0.0045977	0.00229885	0.00460829	0.00460829	0.00229885	0.0045977	0.00229885	0.00229885	0.00229885	0.00229885	0.00229885	0.00229885	0.00229885	0.0045977	0.00229885	0.00229885	0.00229885	0.00229885	0.00229885	0.00229885	0.00229885	0.00229885	0.00229885	0.00229885	0.00229885	0.00229885	0.00229885	0.0045977	0.0045977	0.0045977	0.0045977	0.0091954	0.0091954	0.0091954	0.00229885	0.00229885	0.00229885	0.00229885	0.0413793	0.00689655	0.00229885
84	C._maritima_PRO7bis	0.00689655	0.0206897	0.00229885	0.0045977	0.00229885	0.00229885	0.00229885	0.0045977	0.00229885	0.00460829	0.00460829	0.00229885	0.0045977	0.00229885	0.00229885	0.00229885	0.00229885	0.00229885	0.00229885	0.00229885	0.0045977	0.00229885	0.00229885	0.00229885	0.00229885	0.00229885	0.00229885	0.00229885	0.00229885	0.00229885	0.00229885	0.00229885	0.00229885	0.00229885	0.0045977	0.0045977	0.0045977	0.0045977	0.0091954	0.0091954	0.0091954	0.00229885	0.00229885	0.00229885	0.00229885	0.0413793	0.00689655	0.00229885
85	C._maritima_PRO8	0.0045977	0.0183908	0	0.00229885	0	0	0	0.00229885	0	0.00230415	0.00230415	0	0.00229885	0	0	0	0	0	0	0	0.00229885	0	0	0	0	0	0	0	0	0	0	0	0	0	0.00229885	0.00229885	0.00229885	0.00229885	0.00689655	0.00689655	0.00689655	0	0	0	0	0.0390805	0.0045977	0
86	C._maritima_PRO9	0.00689655	0.0206897	0.00229885	0.0045977	0.00229885	0.00229885	0.00229885	0.0045977	0.00229885	0.00460829	0.00460829	0.00229885	0.0045977	0.00229885	0.00229885	0.00229885	0.00229885	0.00229885	0.00229885	0.00229885	0.0045977	0.00229885	0.00229885	0.00229885	0.00229885	0.00229885	0.00229885	0.00229885	0.00229885	0.00229885	0.00229885	0.00229885	0.00229885	0.00229885	0.0045977	0.0045977	0.0045977	0.0045977	0.0091954	0.0091954	0.0091954	0.00229885	0.00229885	0.00229885	0.00229885	0.0413793	0.00689655	0.00229885
87	C._maritima_SON2	0.00689655	0.0206897	0.00229885	0.0045977	0.00229885	0.00229885	0.00229885	0.0045977	0.00229885	0.00460829	0.00460829	0.00229885	0.0045977	0.00229885	0.00229885	0.00229885	0.00229885	0.00229885	0.00229885	0.00229885	0.0045977	0.00229885	0.00229885	0.00229885	0.00229885	0.00229885	0.00229885	0.00229885	0.00229885	0.00229885	0.00229885	0.00229885	0.00229885	0.00229885	0	0	0	0	0.0045977	0.0045977	0.0045977	0.00229885	0.00229885	0.00229885	0.00229885	0.0413793	0.00689655	0.00229885
88	C._maritima_SON3	0.00689655	0.0206897	0.00229885	0.0045977	0.00229885	0.00229885	0.00229885	0.0045977	0.00229885	0.00460829	0.00460829	0.00229885	0.0045977	0.00229885	0.00229885	0.00229885	0.00229885	0.00229885	0.00229885	0.00229885	0.0045977	0.00229885	0.00229885	0.00229885	0.00229885	0.00229885	0.00229885	0.00229885	0.00229885	0.00229885	0.00229885	0.00229885	0.00229885	0.00229885	0	0	0	0	0.0045977	0.0045977	0.0045977	0.00229885	0.00229885	0.00229885	0.00229885	0.0413793	0.00689655	0.00229885
89	C._maritima_SON5	0.00689655	0.0206897	0.00229885	0.0045977	0.00229885	0.00229885	0.00229885	0.0045977	0.00229885	0.00460829	0.00460829	0.00229885	0.0045977	0.00229885	0.00229885	0.00229885	0.00229885	0.00229885	0.00229885	0.00229885	0.0045977	0.00229885	0.00229885	0.00229885	0.00229885	0.00229885	0.00229885	0.00229885	0.00229885	0.00229885	0.00229885	0.00229885	0.00229885	0.00229885	0	0	0	0	0.0045977	0.0045977	0.0045977	0.00229885	0.00229885	0.00229885	0.00229885	0.0413793	0.00689655	0.00229885
90	C._maritima_SON6	0.00689655	0.0206897	0.00229885	0.0045977	0.00229885	0.00229885	0.00229885	0.0045977	0.00229885	0.00460829	0.00460829	0.00229885	0.0045977	0.00229885	0.00229885	0.00229885	0.00229885	0.00229885	0.00229885	0.00229885	0.0045977	0.00229885	0.00229885	0.00229885	0.00229885	0.00229885	0.00229885	0.00229885	0.00229885	0.00229885	0.00229885	0.00229885	0.00229885	0.00229885	0	0	0	0	0.0045977	0.0045977	0.0045977	0.00229885	0.00229885	0.00229885	0.00229885	0.0413793	0.00689655	0.00229885
91	C._maritima_SON7	0.0045977	0.0183908	0	0.00229885	0	0	0	0.00229885	0	0.00230415	0.00230415	0	0.00229885	0	0	0	0	0	0	0	0.00229885	0	0	0	0	0	0	0	0	0	0	0	0	0	0.00229885	0.00229885	0.00229885	0.00229885	0.00689655	0.00689655	0.00689655	0	0	0	0	0.0390805	0.0045977	0
92	C._maritima_SON9	0.00689655	0.0206897	0.00229885	0.0045977	0.00229885	0.00229885	0.00229885	0.0045977	0.00229885	0.00460829	0.00460829	0.00229885	0.0045977	0.00229885	0.00229885	0.00229885	0.00229885	0.00229885	0.00229885	0.00229885	0.0045977	0.00229885	0.00229885	0.00229885	0.00229885	0.00229885	0.00229885	0.00229885	0.00229885	0.00229885	0.00229885	0.00229885	0.00229885	0.00229885	0	0	0	0	0.0045977	0.0045977	0.0045977	0.00229885	0.00229885	0.00229885	0.00229885	0.0413793	0.00689655	0.00229885
93	C._maritima_PAV-M_1.144	0.0045977	0.0183908	0	0.00229885	0	0	0	0.00229885	0	0.00229885	0.00229885	0	0.00229885	0	0	0	0	0	0	0	0.00229885	0	0	0	0	0	0	0	0	0	0	0	0	0	0.00229885	0.00229885	0.00229885	0.00229885	0.00689655	0.00689655	0.00689655	0	0	0	0	0.0390805	0.0045977	0
94	C._maritima_MUT 1663	0.00458716	0.0183486	0	0.00229358	0	0	0	0.00229358	0	0.00229885	0.00229885	0	0.00229358	0	0	0	0	0	0	0	0.00229358	0	0	0	0	0	0	0	0	0	0	0	0	0	0.00229358	0.00229358	0.00229358	0.00229358	0.00688073	0.00688073	0.00688073	0	0	0	0	0.0389908	0.00458716	0
95	C._maritima_MUT 3410(2)	0.00458716	0.0183486	0	0.00229358	0	0	0	0.00229358	0	0.00229885	0.00229885	0	0.00229358	0	0	0	0	0	0	0	0.00229358	0	0	0	0	0	0	0	0	0	0	0	0	0	0.00229358	0.00229358	0.00229358	0.00229358	0.00688073	0.00688073	0.00688073	0	0	0	0	0.0389908	0.00458716	0
96	C._maritima_MUT 3408(2)	0.00458716	0.0183486	0	0.00229358	0	0	0	0.00229358	0	0.00229885	0.00229885	0	0.00229358	0	0	0	0	0	0	0	0.00229358	0	0	0	0	0	0	0	0	0	0	0	0	0	0.00229358	0.00229358	0.00229358	0.00229358	0.00688073	0.00688073	0.00688073	0	0	0	0	0.0389908	0.00458716	0
97	C._maritima_MUT 3370	0.00458716	0.0183486	0	0.00229358	0	0	0	0.00229358	0	0.00229885	0.00229885	0	0.00229358	0	0	0	0	0	0	0	0.00229358	0	0	0	0	0	0	0	0	0	0	0	0	0	0.00229358	0.00229358	0.00229358	0.00229358	0.00688073	0.00688073	0.00688073	0	0	0	0	0.0389908	0.00458716	0
98	C._maritima_MUT 1662(2)	0.0045977	0.0183908	0	0.00229885	0	0	0	0.00229885	0	0.00230415	0.00230415	0	0.00229885	0	0	0	0	0	0	0	0.00229885	0	0	0	0	0	0	0	0	0	0	0	0	0	0.00229885	0.00229885	0.00229885	0.00229885	0.00689655	0.00689655	0.00689655	0	0	0	0	0.0390805	0.0045977	0
99	C._maritima_MUT 1652(2)	0.00458716	0.0183486	0	0.00229358	0	0	0	0.00229358	0	0.00229885	0.00229885	0	0.00229358	0	0	0	0	0	0	0	0.00229358	0	0	0	0	0	0	0	0	0	0	0	0	0	0.00229358	0.00229358	0.00229358	0.00229358	0.00688073	0.00688073	0.00688073	0	0	0	0	0.0389908	0.00458716	0
100	C._maritima_01092011III.3	0.00458716	0.0183486	0	0.00229358	0	0	0	0.00229358	0	0.00229885	0.00229885	0	0.00229358	0	0	0	0	0	0	0	0.00229358	0	0	0	0	0	0	0	0	0	0	0	0	0	0.00229358	0.00229358	0.00229358	0.00229358	0.00688073	0.00688073	0.00688073	0	0	0	0	0.0389908	0.00458716	0
101	C._maritima_NBRC 32117	0.00458716	0.0183486	0	0.00229358	0	0	0	0.00229358	0	0.00229885	0.00229885	0	0.00229358	0	0	0	0	0	0	0	0.00229358	0	0	0	0	0	0	0	0	0	0	0	0	0	0.00229358	0.00229358	0.00229358	0.00229358	0.00688073	0.00688073	0.00688073	0	0	0	0	0.0389908	0.00458716	0
102	C._maritima_MD 831	0.0114679	0.0252294	0.00688073	0.00917431	0.00688073	0.00688073	0.00688073	0.00917431	0.00688073	0.0091954	0.0091954	0.00688073	0.00917431	0.00688073	0.00688073	0.00688073	0.00688073	0.00688073	0.00688073	0.00688073	0.00917431	0.00688073	0.00688073	0.00688073	0.00688073	0.00688073	0.00688073	0.00688073	0.00688073	0.00688073	0.00688073	0.00688073	0.00688073	0.00688073	0.00917431	0.00917431	0.00917431	0.00917431	0.0137615	0.0137615	0.0137615	0.00688073	0.00688073	0.00688073	0.00688073	0.0458716	0.0114679	0.00688073
103	C._maritima_MD 835	0.00458716	0.0183486	0	0.00229358	0	0	0	0.00229358	0	0.00229885	0.00229885	0	0.00229358	0	0	0	0	0	0	0	0.00229358	0	0	0	0	0	0	0	0	0	0	0	0	0	0.00229358	0.00229358	0.00229358	0.00229358	0.00688073	0.00688073	0.00688073	0	0	0	0	0.0389908	0.00458716	0
104	C._maritima_MD 812	0.0229885	0.0367816	0.0183908	0.0206897	0.0183908	0.0183908	0.0183908	0.0206897	0.0183908	0.0184332	0.0184332	0.0183908	0.0206897	0.0183908	0.0183908	0.0183908	0.0183908	0.0183908	0.0183908	0.0183908	0.0206897	0.0183908	0.0183908	0.0183908	0.0183908	0.0183908	0.0183908	0.0183908	0.0183908	0.0183908	0.0183908	0.0183908	0.0183908	0.0183908	0.0183908	0.0183908	0.0183908	0.0183908	0.0229885	0.0229885	0.0229885	0.0183908	0.0183908	0.0183908	0.0183908	0.0574713	0.0229885	0.0183908
105	C._maritima_NBRC 106640	0.00688073	0.0206422	0.00229358	0	0.00229358	0.00229358	0.00229358	0.00458716	0.00229358	0.0045977	0.0045977	0.00229358	0.00458716	0.00229358	0.00229358	0.00229358	0.00229358	0.00229358	0.00229358	0.00229358	0.00458716	0.00229358	0.00229358	0.00229358	0.00229358	0.00229358	0.00229358	0.00229358	0.00229358	0.00229358	0.00229358	0.00229358	0.00229358	0.00229358	0.00458716	0.00458716	0.00458716	0.00458716	0.00917431	0.00917431	0.00917431	0.00229358	0.00229358	0.00229358	0.00229358	0.0412844	0.00688073	0.00229358
106	C._maritima_NBRC 106651	0.13941	0.147453	0.134048	0.136729	0.134048	0.134048	0.134048	0.136729	0.134048	0.136729	0.136729	0.134048	0.131367	0.134048	0.134048	0.134048	0.134048	0.134048	0.134048	0.134048	0.131367	0.134048	0.134048	0.134048	0.134048	0.134048	0.134048	0.134048	0.134048	0.134048	0.134048	0.134048	0.134048	0.134048	0.136729	0.136729	0.136729	0.136729	0.13941	0.13941	0.13941	0.134048	0.134048	0.134048	0.134048	0.174263	0.13941	0.134048
		2	3	4	5	6	7	8	9	10	11	12	13	14	15	16	17	18	19	20	21	22	23
2	C._maritima_FCUL280207CF8
3	C._maritima_FCUL CaC1	0.00191205									28 S gene			Alignment 28S_1
4	C._maritima_FCUL CaC2	0	0.00191205					This analysis involved 22 nucleotide sequences and a total of 524 positions in the final dataset.
5	C._maritima_FCUL170907CP11	0	0.00191205	0
6	C._maritima_FCUL130607SP8	0.00191205	0.00382409	0.00191205	0.00191205
7	C._maritima_FCUL130607SP10	0.00191205	0.00382409	0.00191205	0.00191205	0
8	C._maritima_MUT 1652	0	0.00191205	0	0	0.00191205	0.00191205
9	C._maritima_MUT 1662	0.00191205	0	0.00191205	0.00191205	0.00382409	0.00382409	0.00191205
10	Corollospora_maritima_MUT 3408	0.00191205	0	0.00191205	0.00191205	0.00382409	0.00382409	0.00191205	0
11	C._maritima_MUT 3410	0.00191205	0	0.00191205	0.00191205	0.00382409	0.00382409	0.00191205	0	0
12	C._maritima_CMG 52	0	0.00191205	0	0	0.00191205	0.00191205	0	0.00191205	0.00191205	0.00191205
13	C._maritima_isolate_01092011III.3	0	0.00191205	0	0	0.00191205	0.00191205	0	0.00191205	0.00191205	0.00191205	0
14	C._maritima_NBRC 32117	0	0.00191205	0	0	0.00191205	0.00191205	0	0.00191205	0.00191205	0.00191205	0	0
15	C._maritima_MD 831	0.00191205	0	0.00191205	0.00191205	0.00382409	0.00382409	0.00191205	0	0	0	0.00191205	0.00191205	0.00191205
16	C._maritima_MD 835	0.00191205	0	0.00191205	0.00191205	0.00382409	0.00382409	0.00191205	0	0	0	0.00191205	0.00191205	0.00191205	0
17	C._maritima_MD 812	0	0.00191205	0	0	0.00191205	0.00191205	0	0.00191205	0.00191205	0.00191205	0	0	0	0.00191205	0.00381679
18	C._maritima_MD 825	0.00382409	0.00191205	0.00382409	0.00382409	0.00573614	0.00573614	0.00382409	0.00191205	0.00191205	0.00191205	0.00382409	0.00382409	0.00382409	0.00191205	0.00191205	0.00382409
19	C._maritima_PP1991	0.0019685	0.00393701	0.0019685	0.0019685	0.00393701	0.00393701	0.0019685	0.00393701	0.00393701	0.00393701	0.0019685	0.0019685	0.0019685	0.00393701	0.00393701	0.0019685	0.00590551
20	C._maritima JK 4834	0.00386847	0.00580271	0.00386847	0.00386847	0.00580271	0.00580271	0.00386847	0.00580271	0.00580271	0.00580271	0.00386847	0.00386847	0.00386847	0.00580271	0.00580271	0.00386847	0.00773694	0
21	C._maritima_NBRC 106639	0.00191205	0.00382409	0.00191205	0.00191205	0	0	0.00191205	0.00382409	0.00382409	0.00382409	0.00191205	0.00191205	0.00191205	0.00382409	0.00382409	0.00191205	0.00573614	0.00393701	0.00580271
22	C._maritima_NBRC 106640	0	0.00191205	0	0	0.00191205	0.00191205	0	0.00191205	0.00191205	0.00191205	0	0	0	0.00191205	0.00191205	0	0.00382409	0.0019685	0.00386847	0.00191205
23	C._maritima_NBRC 106651	0.0634615	0.0653846	0.0634615	0.0634615	0.0634615	0.0634615	0.0634615	0.0653846	0.0653846	0.0653846	0.0634615	0.0634615	0.0634615	0.0653846	0.0653846	0.0634615	0.0673077	0.0610236	0.0680934	0.0634615	0.0634615
	Not considered in the final and global evaluations
	See notes in Supplementary Table 2
[truncated: 57 more columns]

## Sheet: Group 2_C. maritima+C. portsaid
		2	3	4	5	6	7	8	9	10	11	12	13	14	15	16	17	18	19	20	21	22	23	24	25	26	27	28	29	30	31	32	33	34	35	36	37	38	39	40	41	42	43	44	45	46	47	48	49
2	C._portsaidica_MUT 1941
3	C._portsaidica_MD 832 (MF832)	0									ITS region			Alignment ITS_2
4	C._portsaidica_NBRC 105265 (MF832)	0	0					This analysis involved 63 nucleotide sequences and a total of 474 positions in the final dataset.
5	C._maritima_ACA10	0.0128205	0.0128755	0.0128205
6	C._maritima_BR10	0.0128205	0.0128755	0.0128205	0
7	C._maritima_BR1	0.0128205	0.0128755	0.0128205	0	0
8	C._maritima_BR2	0.0128205	0.0128755	0.0128205	0	0	0
9	C._maritima_BR3	0.0128205	0.0128755	0.0128205	0	0	0	0
10	C._maritima_BR4	0.0128205	0.0128755	0.0128205	0	0	0	0	0
11	C._maritima_BR5	0.0128205	0.0128755	0.0128205	0	0	0	0	0	0
12	C._maritima_BR6	0.0128205	0.0128755	0.0128205	0	0	0	0	0	0	0
13	C._maritima_BR7	0.0128205	0.0128755	0.0128205	0	0	0	0	0	0	0	0
14	C._maritima_BR8	0.0128205	0.0128755	0.0128205	0	0	0	0	0	0	0	0	0
15	C._maritima_BR9	0.0128205	0.0128755	0.0128205	0	0	0	0	0	0	0	0	0	0
16	C._maritima_CAN10	0.0128205	0.0128755	0.0128205	0	0	0	0	0	0	0	0	0	0	0
17	C._maritima_CAN5	0.0538793	0.0541126	0.0538793	0.055794	0.055794	0.055794	0.055794	0.055794	0.055794	0.055794	0.055794	0.055794	0.055794	0.055794	0.055794
18	C._maritima_CAN6	0.0560345	0.0562771	0.0560345	0.0579399	0.0579399	0.0579399	0.0579399	0.0579399	0.0579399	0.0579399	0.0579399	0.0579399	0.0579399	0.0579399	0.0579399	0.00214592
19	C._maritima_CAN8	0.0560345	0.0562771	0.0560345	0.0579399	0.0579399	0.0579399	0.0579399	0.0579399	0.0579399	0.0579399	0.0579399	0.0579399	0.0579399	0.0579399	0.0579399	0.00214592	0
20	C._maritima_CAN9	0.0560345	0.0562771	0.0560345	0.0536481	0.0536481	0.0536481	0.0536481	0.0536481	0.0536481	0.0536481	0.0536481	0.0536481	0.0536481	0.0536481	0.0536481	0.00214592	0.00429185	0.00429185
21	C._maritima_CDC8	0.0560345	0.0562771	0.0560345	0.0536481	0.0536481	0.0536481	0.0536481	0.0536481	0.0536481	0.0536481	0.0536481	0.0536481	0.0536481	0.0536481	0.0536481	0.00214592	0.00429185	0.00429185	0
22	C._maritima_CUB9	0.0106838	0.0107296	0.0106838	0.0192308	0.0192308	0.0192308	0.0192308	0.0192308	0.0192308	0.0192308	0.0192308	0.0192308	0.0192308	0.0192308	0.0192308	0.0538793	0.0560345	0.0560345	0.0560345	0.0560345
23	C._maritima_DUN7	0.017094	0.0171674	0.017094	0.0255864	0.0255864	0.0255864	0.0255864	0.0255864	0.0255864	0.0255864	0.0255864	0.0255864	0.0255864	0.0255864	0.0255864	0.0581897	0.0603448	0.0603448	0.0603448	0.0603448	0.0235043
24	C._maritima_EC1	0.0128205	0.0128755	0.0128205	0	0	0	0	0	0	0	0	0	0	0	0	0.055794	0.0579399	0.0579399	0.0536481	0.0536481	0.0192308	0.0255864
25	C._maritima_EC3	0.0128205	0.0128755	0.0128205	0	0	0	0	0	0	0	0	0	0	0	0	0.055794	0.0579399	0.0579399	0.0536481	0.0536481	0.0192308	0.0255864	0
26	C._maritima_EC4	0.0128205	0.0128755	0.0128205	0	0	0	0	0	0	0	0	0	0	0	0	0.055794	0.0579399	0.0579399	0.0536481	0.0536481	0.0192308	0.0255864	0	0
27	C._maritima_ESC2	0.0128205	0.0128755	0.0128205	0	0	0	0	0	0	0	0	0	0	0	0	0.055794	0.0579399	0.0579399	0.0536481	0.0536481	0.0192308	0.0255864	0	0	0
28	C._maritima_ESC3	0.0128205	0.0128755	0.0128205	0	0	0	0	0	0	0	0	0	0	0	0	0.055794	0.0579399	0.0579399	0.0536481	0.0536481	0.0192308	0.0255864	0	0	0	0
29	C._maritima_ESC6	0.0128205	0.0128755	0.0128205	0	0	0	0	0	0	0	0	0	0	0	0	0.055794	0.0579399	0.0579399	0.0536481	0.0536481	0.0192308	0.0255864	0	0	0	0	0
30	C._maritima_ESC7	0.0128205	0.0128755	0.0128205	0	0	0	0	0	0	0	0	0	0	0	0	0.055794	0.0579399	0.0579399	0.0536481	0.0536481	0.0192308	0.0255864	0	0	0	0	0	0
31	C._maritima_ESC8	0.0128205	0.0128755	0.0128205	0	0	0	0	0	0	0	0	0	0	0	0	0.055794	0.0579399	0.0579399	0.0536481	0.0536481	0.0192308	0.0255864	0	0	0	0	0	0	0
32	C._maritima_ESC9	0.0128205	0.0128755	0.0128205	0	0	0	0	0	0	0	0	0	0	0	0	0.055794	0.0579399	0.0579399	0.0536481	0.0536481	0.0192308	0.0255864	0	0	0	0	0	0	0	0
33	C._maritima_MIR10	0.0128205	0.0128755	0.0128205	0	0	0	0	0	0	0	0	0	0	0	0	0.055794	0.0579399	0.0579399	0.0536481	0.0536481	0.0192308	0.0255864	0	0	0	0	0	0	0	0	0
34	C._maritima_NAU10	0.0128205	0.0128755	0.0128205	0	0	0	0	0	0	0	0	0	0	0	0	0.055794	0.0579399	0.0579399	0.0536481	0.0536481	0.0192308	0.0255864	0	0	0	0	0	0	0	0	0	0
35	C._maritima_NAU2	0.0128205	0.0128755	0.0128205	0	0	0	0	0	0	0	0	0	0	0	0	0.055794	0.0579399	0.0579399	0.0536481	0.0536481	0.0192308	0.0255864	0	0	0	0	0	0	0	0	0	0	0
36	C._maritima_NAU3	0.0128205	0.0128755	0.0128205	0	0	0	0	0	0	0	0	0	0	0	0	0.055794	0.0579399	0.0579399	0.0536481	0.0536481	0.0192308	0.0255864	0	0	0	0	0	0	0	0	0	0	0	0
37	C._maritima_NAU4	0.0128205	0.0128755	0.0128205	0	0	0	0	0	0	0	0	0	0	0	0	0.055794	0.0579399	0.0579399	0.0536481	0.0536481	0.0192308	0.0255864	0	0	0	0	0	0	0	0	0	0	0	0	0
38	C._maritima_NAU5	0.0128205	0.0128755	0.0128205	0	0	0	0	0	0	0	0	0	0	0	0	0.055794	0.0579399	0.0579399	0.0536481	0.0536481	0.0192308	0.0255864	0	0	0	0	0	0	0	0	0	0	0	0	0	0
39	C._maritima_NAU7	0.0128205	0.0128755	0.0128205	0	0	0	0	0	0	0	0	0	0	0	0	0.055794	0.0579399	0.0579399	0.0536481	0.0536481	0.0192308	0.0255864	0	0	0	0	0	0	0	0	0	0	0	0	0	0	0
40	C._maritima_NAU8	0.0128205	0.0128755	0.0128205	0	0	0	0	0	0	0	0	0	0	0	0	0.055794	0.0579399	0.0579399	0.0536481	0.0536481	0.0192308	0.0255864	0	0	0	0	0	0	0	0	0	0	0	0	0	0	0	0
41	C._maritima_PAN2	0.0128205	0.0128755	0.0128205	0	0	0	0	0	0	0	0	0	0	0	0	0.055794	0.0579399	0.0579399	0.0536481	0.0536481	0.0192308	0.0255864	0	0	0	0	0	0	0	0	0	0	0	0	0	0	0	0	0
42	C._maritima_PAN3	0.0128205	0.0128755	0.0128205	0	0	0	0	0	0	0	0	0	0	0	0	0.055794	0.0579399	0.0579399	0.0536481	0.0536481	0.0192308	0.0255864	0	0	0	0	0	0	0	0	0	0	0	0	0	0	0	0	0	0
43	C._maritima_PV3	0.0128205	0.0128755	0.0128205	0	0	0	0	0	0	0	0	0	0	0	0	0.055794	0.0579399	0.0579399	0.0536481	0.0536481	0.0192308	0.0255864	0	0	0	0	0	0	0	0	0	0	0	0	0	0	0	0	0	0	0
44	C._maritima_PV4	0.0128205	0.0128755	0.0128205	0	0	0	0	0	0	0	0	0	0	0	0	0.055794	0.0579399	0.0579399	0.0536481	0.0536481	0.0192308	0.0255864	0	0	0	0	0	0	0	0	0	0	0	0	0	0	0	0	0	0	0	0
45	C._maritima_PV6	0.0128205	0.0128755	0.0128205	0	0	0	0	0	0	0	0	0	0	0	0	0.055794	0.0579399	0.0579399	0.0536481	0.0536481	0.0192308	0.0255864	0	0	0	0	0	0	0	0	0	0	0	0	0	0	0	0	0	0	0	0	0
46	C._maritima_TAB10	0.0128205	0.0128755	0.0128205	0	0	0	0	0	0	0	0	0	0	0	0	0.055794	0.0579399	0.0579399	0.0536481	0.0536481	0.0192308	0.0255864	0	0	0	0	0	0	0	0	0	0	0	0	0	0	0	0	0	0	0	0	0	0
47	C._maritima_TAB2	0.0128205	0.0128755	0.0128205	0	0	0	0	0	0	0	0	0	0	0	0	0.055794	0.0579399	0.0579399	0.0536481	0.0536481	0.0192308	0.0255864	0	0	0	0	0	0	0	0	0	0	0	0	0	0	0	0	0	0	0	0	0	0	0
48	C._maritima_TAB4	0.0128205	0.0128755	0.0128205	0	0	0	0	0	0	0	0	0	0	0	0	0.055794	0.0579399	0.0579399	0.0536481	0.0536481	0.0192308	0.0255864	0	0	0	0	0	0	0	0	0	0	0	0	0	0	0	0	0	0	0	0	0	0	0	0
49	C._maritima TAB5	0.0128205	0.0128755	0.0128205	0	0	0	0	0	0	0	0	0	0	0	0	0.055794	0.0579399	0.0579399	0.0536481	0.0536481	0.0192308	0.0255864	0	0	0	0	0	0	0	0	0	0	0	0	0	0	0	0	0	0	0	0	0	0	0	0	0
50	C._maritima_TAB6	0.0128205	0.0128755	0.0128205	0	0	0	0	0	0	0	0	0	0	0	0	0.055794	0.0579399	0.0579399	0.0536481	0.0536481	0.0192308	0.0255864	0	0	0	0	0	0	0	0	0	0	0	0	0	0	0	0	0	0	0	0	0	0	0	0	0	0
51	C._maritima_TAB7	0.0128205	0.0128755	0.0128205	0	0	0	0	0	0	0	0	0	0	0	0	0.055794	0.0579399	0.0579399	0.0536481	0.0536481	0.0192308	0.0255864	0	0	0	0	0	0	0	0	0	0	0	0	0	0	0	0	0	0	0	0	0	0	0	0	0	0
52	C._maritima_TAB8	0.0128205	0.0128755	0.0128205	0	0	0	0	0	0	0	0	0	0	0	0	0.055794	0.0579399	0.0579399	0.0536481	0.0536481	0.0192308	0.0255864	0	0	0	0	0	0	0	0	0	0	0	0	0	0	0	0	0	0	0	0	0	0	0	0	0	0
53	C._maritima_TUX10	0.0128205	0.0128755	0.0128205	0	0	0	0	0	0	0	0	0	0	0	0	0.055794	0.0579399	0.0579399	0.0536481	0.0536481	0.0192308	0.0255864	0	0	0	0	0	0	0	0	0	0	0	0	0	0	0	0	0	0	0	0	0	0	0	0	0	0
54	C._maritima_TUX1	0.0128205	0.0128755	0.0128205	0	0	0	0	0	0	0	0	0	0	0	0	0.055794	0.0579399	0.0579399	0.0536481	0.0536481	0.0192308	0.0255864	0	0	0	0	0	0	0	0	0	0	0	0	0	0	0	0	0	0	0	0	0	0	0	0	0	0
55	C._maritima_TUX2	0.0128205	0.0128755	0.0128205	0	0	0	0	0	0	0	0	0	0	0	0	0.055794	0.0579399	0.0579399	0.0536481	0.0536481	0.0192308	0.0255864	0	0	0	0	0	0	0	0	0	0	0	0	0	0	0	0	0	0	0	0	0	0	0	0	0	0
56	C._maritima_TUX4	0.0128205	0.0128755	0.0128205	0	0	0	0	0	0	0	0	0	0	0	0	0.055794	0.0579399	0.0579399	0.0536481	0.0536481	0.0192308	0.0255864	0	0	0	0	0	0	0	0	0	0	0	0	0	0	0	0	0	0	0	0	0	0	0	0	0	0
57	C._maritima_TUX6	0.0128205	0.0128755	0.0128205	0	0	0	0	0	0	0	0	0	0	0	0	0.055794	0.0579399	0.0579399	0.0536481	0.0536481	0.0192308	0.0255864	0	0	0	0	0	0	0	0	0	0	0	0	0	0	0	0	0	0	0	0	0	0	0	0	0	0
58	C._maritima_TUX7	0.0128205	0.0128755	0.0128205	0	0	0	0	0	0	0	0	0	0	0	0	0.055794	0.0579399	0.0579399	0.0536481	0.0536481	0.0192308	0.0255864	0	0	0	0	0	0	0	0	0	0	0	0	0	0	0	0	0	0	0	0	0	0	0	0	0	0
59	C._maritima_TUX8	0.0128205	0.0128755	0.0128205	0	0	0	0	0	0	0	0	0	0	0	0	0.055794	0.0579399	0.0579399	0.0536481	0.0536481	0.0192308	0.0255864	0	0	0	0	0	0	0	0	0	0	0	0	0	0	0	0	0	0	0	0	0	0	0	0	0	0
60	C._maritima_TUX9	0.0128205	0.0128755	0.0128205	0	0	0	0	0	0	0	0	0	0	0	0	0.055794	0.0579399	0.0579399	0.0536481	0.0536481	0.0192308	0.0255864	0	0	0	0	0	0	0	0	0	0	0	0	0	0	0	0	0	0	0	0	0	0	0	0	0	0
61	C._maritima_NBRC 32118	0.0171306	0.0172043	0.0171306	0.0235043	0.0235043	0.0235043	0.0235043	0.0235043	0.0235043	0.0235043	0.0235043	0.0235043	0.0235043	0.0235043	0.0235043	0.0561555	0.0583153	0.0583153	0.0583153	0.0583153	0.0235546	0	0.0235043	0.0235043	0.0235043	0.0235043	0.0235043	0.0235043	0.0235043	0.0235043	0.0235043	0.0235043	0.0235043	0.0235043	0.0235043	0.0235043	0.0235043	0.0235043	0.0235043	0.0235043	0.0235043	0.0235043	0.0235043	0.0235043	0.0235043	0.0235043	0.0235043	0.0235043
62	C._maritima_FCUL CaC1	0.15859	0.15708	0.15859	0.16122	0.16122	0.16122	0.16122	0.16122	0.16122	0.16122	0.16122	0.16122	0.16122	0.16122	0.16122	0.174393	0.174393	0.174393	0.1766	0.1766	0.167401	0.171429	0.16122	0.16122	0.16122	0.16122	0.16122	0.16122	0.16122	0.16122	0.16122	0.16122	0.16122	0.16122	0.16122	0.16122	0.16122	0.16122	0.16122	0.16122	0.16122	0.16122	0.16122	0.16122	0.16122	0.16122	0.16122	0.16122
63	C._maritima_FCUL280207CF8	0.156388	0.154867	0.156388	0.159041	0.159041	0.159041	0.159041	0.159041	0.159041	0.159041	0.159041	0.159041	0.159041	0.159041	0.159041	0.172185	0.172185	0.172185	0.174393	0.174393	0.165198	0.169231	0.159041	0.159041	0.159041	0.159041	0.159041	0.159041	0.159041	0.159041	0.159041	0.159041	0.159041	0.159041	0.159041	0.159041	0.159041	0.159041	0.159041	0.159041	0.159041	0.159041	0.159041	0.159041	0.159041	0.159041	0.159041	0.159041
64	C._maritima_NBRC 106651	0.0788288	0.0790068	0.0788288	0.0765766	0.0765766	0.0765766	0.0765766	0.0765766	0.0765766	0.0765766	0.0765766	0.0765766	0.0765766	0.0765766	0.0765766	0.075	0.075	0.075	0.0727273	0.0727273	0.0833333	0.0878378	0.0765766	0.0765766	0.0765766	0.0765766	0.0765766	0.0765766	0.0765766	0.0765766	0.0765766	0.0765766	0.0765766	0.0765766	0.0765766	0.0765766	0.0765766	0.0765766	0.0765766	0.0765766	0.0765766	0.0765766	0.0765766	0.0765766	0.0765766	0.0765766	0.0765766	0.0765766
	Note: selected for the Final evaluation
		2	3	4	5	6		28S gene			Alignment 28S_2
2	C._portsaidica MD 832 (MF832)							This analysis involved 6 nucleotide sequences and a total of 536 positions in the final dataset.
3	C._portsaidica MD 1301	0
4	C._maritima_NBRC 32118	0	0
5	C._maritima_FCUL280207CF8	0.0728972	0.0728972	0.0728972
6	C._maritima_FCUL CaC1	0.0747664	0.0747664	0.0747664	0.00186916
7	C._maritima_NBRC 106651	0.0298507	0.0298507	0.0298507	0.0616822	0.0635514
		2	3	4	5	6	7	8	9	10	11	12	13	14	15	16	17	18
2	C._portsaidica_MD_832
3	C._portsaidica_MD1301	0				28S gene				Alignment 28S_2 (1)_with Corollospora sp1 NTOU (Reference 19)
4	C._maritima_NBRC32118	0	0			This analysis involved 17 nucleotide sequences and a total of 536 positions in the final dataset.
5	Corollospora_sp._1_NTOU5751	0	0	0
6	Corollospora_sp._1_NTOU5769	0	0	0	0
7	Corollospora_sp._1_NTOU5767	0	0	0	0	0
8	Corollospora_sp._1_NTOU4951	0	0	0	0	0	0
9	Corollospora_sp._1_NTOU4952	0	0	0	0	0	0	0
10	Corollospora_NTOU5775	0	0	0	0	0	0	0	0
11	Corollospora_sp._1_NTOU5763	0	0	0	0	0	0	0	0	0
12	Corollospora_sp._1_NTOU5771	0	0	0	0	0	0	0	0	0	0
13	Corollospora_sp._1_NTOU5752	0	0	0	0	0	0	0	0	0	0	0
14	Corollospora_sp._1_NTOU5759	0	0	0	0	0	0	0	0	0	0	0	0
15	Corollospora_sp._1_NTOU5760	0	0	0	0	0	0	0	0	0	0	0	0	0
16	C._maritima_FCUL280207CF8	0.0728972	0.0728972	0.0728972	0.0728972	0.0728972	0.0728972	0.0728972	0.0728972	0.0728972	0.0728972	0.0728972	0.0728972	0.0728972	0.0728972
17	C._maritima_FCUL_CaC1	0.0747664	0.0747664	0.0747664	0.0747664	0.0747664	0.0747664	0.0747664	0.0747664	0.0747664	0.0747664	0.0747664	0.0747664	0.0747664	0.0747664	0.00186916
18	C._maritima_NBRC106651	0.0298507	0.0298507	0.0298507	0.0298507	0.0298507	0.0298507	0.0298507	0.0298507	0.0298507	0.0298507	0.0298507	0.0298507	0.0298507	0.0298507	0.0616822	0.0635514
[truncated: 15 more columns]

## Sheet: Group 3_C. maritima
		2	3	4	5	6	7	8	9	10	11	12	13	14	15
2	C._maritima_CUB4							ITS region				Alignment ITS_3
3	C._maritima_CUB7	0					This analysis involved 14 nucleotide sequences.
4	C_maritima_HAW1	0.0426009	0.0426009				There were a total of 489 positions in the final dataset.
5	C._maritima_HAW2	0.0426009	0.0426009	0
6	C._maritima_HAW3	0.0426009	0.0426009	0	0
7	C._maritima_HAW4	0.0426009	0.0426009	0	0	0
8	C._maritima_HAW5	0.0426009	0.0426009	0	0	0	0
9	C._maritima_HAW6	0.0426009	0.0426009	0	0	0	0	0
10	C._maritima_HAW7	0.0426009	0.0426009	0	0	0	0	0	0
11	C._maritima_HAW8	0.0426009	0.0426009	0	0	0	0	0	0	0
12	C._maritima_HAW9	0.0426009	0.0426009	0	0	0	0	0	0	0	0
13	C._maritima_FCUL CaC1	0.171694	0.171694	0.162338	0.162338	0.162338	0.162338	0.162338	0.162338	0.162338	0.162338	0.162338
14	C._maritima_FCUL280207CF8	0.171694	0.171694	0.162338	0.162338	0.162338	0.162338	0.162338	0.162338	0.162338	0.162338	0.162338	0.00865801
15	C._maritima_NBRC 106651	0.156322	0.156322	0.155172	0.155172	0.155172	0.155172	0.155172	0.155172	0.155172	0.155172	0.155172	0.176339	0.174107

## Sheet: C. mediterranea
		2	3	4	5	6	7	8	9	10	11	12
2	C._mediterranea_MUT 1950														ITS region	Alignment ITS_4
3	C._mediterranea_MUT 1938	0.00240385				This analysis involved 11 nucleotide sequences.
4	C._mediterranea_MUT 5040	0	0.00240964			There were a total of 416 positions in the final dataset.
5	C._mediterranea_MUT 5048	0	0.00240964	0
6	C._mediterranea_MUT 5049	0.00721154	0.00961538	0.00722892	0.00722892
7	C._mediterranea_MUT 5082	0	0.00240385	0	0	0.00721154
8	C._mediterranea_MUT 1954	0.00721154	0.00961538	0.00722892	0.00722892	0.0144231	0.00721154
9	C._mediterranea_MUT 1961	0	0.00240385	0	0	0.00721154	0	0.00721154
10	C._mediterranea_MUT 1587	0	0.00240385	0	0	0.00721154	0	0.00721154	0
11	C._maritima_FCUL CaC1	0.0385542	0.0409639	0.0386473	0.0386473	0.0361446	0.0385542	0.0457831	0.0385542	0.0385542
12	C._maritima_FCUL280207CF8	0.0409639	0.0433735	0.0410628	0.0410628	0.0385542	0.0409639	0.0481928	0.0409639	0.0409639	0.00240964
		2	3	4	5	6	7	8	9	10	11	12			28S gene	Alignment 28S_4
2	C._mediterranea_MUT 1938
3	C._mediterranea_MUT 5040	0.00126103				This analysis involved 11 nucleotide sequences.
4	C._mediterranea_MUT 5048	0.00252207	0.00126103			There were a total of 793 positions in the final dataset.
5	C._mediterranea_MUT 5049	0.00126103	0.00252207	0.0037831
6	C._mediterranea_MUT 5082	0	0.00126103	0.00252207	0.00126103
7	C._mediterranea_MUT 1587	0.00126103	0	0.00126103	0.00252207	0.00126103
8	C._mediterranea_MUT 1950	0.00252207	0.00126103	0	0.0037831	0.00252207	0.00126103
9	C._mediterranea_MUT 1954	0.0037831	0.00252207	0.00126103	0.00504414	0.0037831	0.00252207	0.00126103
10	C._mediterranea_MUT 1961	0	0.00126103	0.00252207	0.00126103	0	0.00126103	0.00252207	0.0037831
11	C._maritima_FCUL280207CF8	0.0138714	0.0126103	0.0138714	0.0151324	0.0138714	0.0126103	0.0138714	0.0151324	0.0138714
12	C._maritima_FCUL CaC1	0.0151324	0.0138714	0.0151324	0.0163934	0.0151324	0.0138714	0.0151324	0.0163934	0.0151324	0.00126103

## Sheet: C. quinqueseptata
		2	3	4	5	6
2	Corollospora_quinqueseptata_NBRC 32114							28S gene	Alignment 28S_5
3	Corollospora_quinqueseptata_NBRC 32115	0						This analysis involved 5 nucleotide sequences.
4	Corollospora_quinqueseptata_PP3909	0.0843373	0.0843373					There were a total of 703 positions in the final dataset.
5	C._maritima_FCUL280207CF8	0.019943	0.019943	0.0799397
6	C._maritima_FCUL CaC1	0.0213675	0.0213675	0.081448	0.0014245
	Not considered in the global evaluations
	See notes in the Supplementary Table 2

## Sheet: C. anglusa
		2	3	4			ITS region	Alignment ITS_6
2	Corollospora_anglusa_NBRC 104919						This analysis involved 3 nucleotide sequences.
3	C._maritima_FCUL CaC1	0.176471					There were a total of 601 positions in the final dataset.
4	C._maritima_FCUL280207CF8	0.161345	0.0216306
		2	3	4	5		28S gene	Alignment 28S_6
2	C._maritima_FCUL280207CF8						This analysis involved 4 nucleotide sequences.
3	C._maritima_FCUL CaC1	0.00186916					There were a total of 535 positions in the final dataset.
4	C._anglusa_MD_827 (MF 827)	0.0560748	0.0579439
5	C._anglusa_NBRC_104919 (MF 827)	0.0560748	0.0579439	0
	See notes in the Supplementary Table 2

## Sheet: C. cinnamomea
		2	3	4				ITS region		Alignment ITS_7
2	C._cinnamomea_NBRC 32125						This analysis involved 3 nucleotide sequences.
3	C._maritima_FCUL CaC1	0.135802					There were a total of 414 positions in the final dataset.
4	C._maritima_FCUL280207CF8	0.135802	0.00724638
		2	3	4	5	6	7
2	C._cinnamomea_NBRC_32125							28S gene		Alignment 28S_7 (1)
3	C._cinnamomea_NTOU4950	0						This analysis involved 6 nucleotide sequences.
4	C._cinnamomea_NTOU4949	0	0					There were a total of 798 positions in the final dataset.
5	C._cinnamomea_NBRC_32126	0	0	0
6	C._maritima_FCUL280207CF8	0.0451551	0.0451551	0.0451551	0.0451551
7	C._maritima_FCUL_CaC1	0.046676	0.046676	0.046676	0.046676	0.00126039

## Sheet: C. gracilis
		2	3	4	5	6	7	8	9	10	11	12	13	14	15	16	17	18	19	20	21
2	C._gracilis_23										ITS region			Alignment ITS_8
3	C._gracilis_9_E08	0									This analysis involved 20 nucleotide sequences.
4	C._gracilis_62_P1815996_001	0.00549451	0.00549451								There were a total of 546 positions in the final dataset.
5	C._gracilis_14_A09	0.00549451	0.00549451	0
6	C._gracilis_5_D08	0.00549451	0.00549451	0	0
7	C._gracilis_30_E10	0.00549451	0.00549451	0	0	0
8	C._gracilis_M3-1G_F02	0.00549451	0.00549451	0	0	0	0
9	C._gracilis_isolate_11_G08	0.00549451	0.00549451	0	0	0	0	0
10	C._gracilis_112_P1815996_096	0.00732601	0.00732601	0.0018315	0.0018315	0.0018315	0.0018315	0.0018315	0.0018315
11	C._gracilis_111_P1815996_095	0.00732601	0.00732601	0.0018315	0.0018315	0.0018315	0.0018315	0.0018315	0.0018315	0
12	C._gracilis_1_A08	0.00732601	0.00732601	0.0018315	0.0018315	0.0018315	0.0018315	0.0018315	0.0018315	0	0
13	C._gracilis_4_C08	0.00732601	0.00732601	0.0018315	0.0018315	0.0018315	0.0018315	0.0018315	0.0018315	0	0	0
14	C._gracilis_26_A10	0.00732601	0.00732601	0.0018315	0.0018315	0.0018315	0.0018315	0.0018315	0.0018315	0	0	0	0
15	C._gracilis_10_F08	0.00732601	0.00732601	0.0018315	0.0018315	0.0018315	0.0018315	0.0018315	0.0018315	0	0	0	0	0
16	C._gracilis_28_C10	0.00732601	0.00732601	0.0018315	0.0018315	0.0018315	0.0018315	0.0018315	0.0018315	0	0	0	0	0	0
17	C._gracilis_SFC102400	0.0184162	0.0184162	0.0165746	0.0165746	0.0165746	0.0165746	0.0165746	0.0165746	0.014733	0.014733	0.014733	0.014733	0.014733	0.014733	0.014733
18	C._gracilis_NBRC 32111	0.0183824	0.0183824	0.0165441	0.0165441	0.0165441	0.0165441	0.0165441	0.0165441	0.0147059	0.0147059	0.0147059	0.0147059	0.0147059	0.0147059	0.0147059	0
19	C._gracilis_MD 828	0.0367647	0.0367647	0.0349265	0.0349265	0.0349265	0.0349265	0.0349265	0.0349265	0.0330882	0.0330882	0.0330882	0.0330882	0.0330882	0.0330882	0.0330882	0.0369686	0.0369004
20	C._maritima_FCUL CaC1	0.156863	0.156863	0.15098	0.15098	0.15098	0.15098	0.15098	0.15098	0.15098	0.15098	0.15098	0.15098	0.15098	0.15098	0.15098	0.149606	0.151277	0.163386
21	C._maritima_FCUL280207CF8	0.147059	0.147059	0.141176	0.141176	0.141176	0.141176	0.141176	0.141176	0.141176	0.141176	0.141176	0.141176	0.141176	0.141176	0.141176	0.143701	0.145383	0.153543	0.0215686
		2	3	4	5	6			28S gene			Alignment 28S_8
2	C._gracilis_NBRC 32110								This analysis involved 5 nucleotide sequences.
3	C._gracilis_NBRC 32111	0							There were a total of 797 positions in the final dataset.
4	C._gracilis_MD 828	0	0
5	C._maritima_FCUL280207CF8	0.0352201	0.0352201	0.0352201
6	C._maritima_FCUL CaC1	0.036478	0.036478	0.036478	0.00125786
		2	3	4	5	6	7	8	9	10	11	12	13	14	15	16	17	18	19	20
2	C._gracilis_23
3	C._gracilis_9_E08	0							ITS region (short alignment)						Alignment ITS_8 (1)
4	C._gracilis_62_P1815996_001	0.00492204	0.00492204						This analysis involved 19 nucleotide sequences.
5	C._gracilis_14_A09	0.00492204	0.00492204	0					There were a total of 204 positions in the final dataset.
6	C._gracilis_5_D08	0.00492204	0.00492204	0	0
7	C._gracilis_30_E10	0.00492204	0.00492204	0	0	0
8	C._gracilis_M3-1G_F02	0.00492204	0.00492204	0	0	0	0
9	C._gracilis_isolate_11_G08	0.00492204	0.00492204	0	0	0	0	0
10	C._gracilis_112_P1815996_096	0.00988612	0.00988612	0.00492204	0.00492204	0.00492204	0.00492204	0.00492204	0.00492204
11	C._gracilis_111_P1815996_095	0.00988612	0.00988612	0.00492204	0.00492204	0.00492204	0.00492204	0.00492204	0.00492204	0
12	C._gracilis_1_A08	0.00988612	0.00988612	0.00492204	0.00492204	0.00492204	0.00492204	0.00492204	0.00492204	0	0
13	C._gracilis_4_C08	0.00988612	0.00988612	0.00492204	0.00492204	0.00492204	0.00492204	0.00492204	0.00492204	0	0	0
14	C._gracilis_26_A10	0.00988612	0.00988612	0.00492204	0.00492204	0.00492204	0.00492204	0.00492204	0.00492204	0	0	0	0
15	C._gracilis_10_F08	0.00988612	0.00988612	0.00492204	0.00492204	0.00492204	0.00492204	0.00492204	0.00492204	0	0	0	0	0
16	C._gracilis_28_C10	0.00988612	0.00988612	0.00492204	0.00492204	0.00492204	0.00492204	0.00492204	0.00492204	0	0	0	0	0	0
17	C._gracilis_SFC102400	0.0202694	0.0202694	0.0151363	0.0151363	0.0151363	0.0151363	0.0151363	0.0151363	0.0100471	0.0100471	0.0100471	0.0100471	0.0100471	0.0100471	0.0100471
18	C._gracilis_NBRC_32111	0.0201672	0.0201672	0.0150603	0.0150603	0.0150603	0.0150603	0.0150603	0.0150603	0.00999689	0.00999689	0.00999689	0.00999689	0.00999689	0.00999689	0.00999689	0
19	C._gracilis_MD_828	0.0250311	0.0250311	0.0199406	0.0199406	0.0199406	0.0199406	0.0199406	0.0199406	0.0148923	0.0148923	0.0148923	0.0148923	0.0148923	0.0148923	0.0148923	0.0100471	0.00999689
20	C._gracilis_NBRC_32110	0.0538792	0.0538792	0.04827	0.04827	0.04827	0.04827	0.04827	0.04827	0.04271	0.04271	0.04271	0.04271	0.04271	0.04271	0.04271	0.0316927	0.0315261	0.04271

## Sheet: C. parvula
		2	3	4	5	6	7	8	9
2	Sigmoidea_parvula_NBRC 32159						ITS region			Alignment ITS_9
3	Sigmoidea_parvula_NBRC 32160	0					This analysis involved 8 nucleotide sequences.
4	Sigmoidea_parvula_NBRC 666	0	0				There were a total of 518 positions in the final dataset.
5	Sigmoidea_parvula_CBS 116644	0.0019305	0.0019305	0.0019305
6	Sigmoidea_parvula TUB6982	0.00193424	0.00193424	0.00193424	0
7	Halosigmoidea_parvula_NBRC 106655	0	0	0	0.0019305	0.00193424
8	C._maritima_FCUL CaC1	0.171026	0.171026	0.171026	0.173038	0.171371	0.171026
9	C._maritima_FCUL280207CF8	0.158954	0.158954	0.158954	0.160966	0.159274	0.158954	0.0160966
		2	3	4	5	6	7	8	9	10
2	Halosigmoidea_parvula_NBRC 32160						28S gene			Alignment 28S_9
3	Halosigmoidea_parvula_NBRC 103558	0					This analysis involved 9 nucleotide sequences.
4	Halosigmoidea_parvula_NBRC 106655	0	0				There were a total of 517 positions in the final dataset.
5	Halosigmoidea_parvula_NBRC 32159	0	0	0
6	Halosigmoidea_parvula_NBRC 106656	0	0	0	0
7	Halosigmoidea_parvula_NBRC 106659	0	0	0	0	0
8	Halosigmoidea_parvula_NBRC 106660	0	0	0	0	0	0
9	C._maritima_FCUL280207CF8	0.0542636	0.0542636	0.0542636	0.0542636	0.0542636	0.0544747	0.0542636
10	C._maritima_FCUL CaC1	0.0562016	0.0562016	0.0562016	0.0562016	0.0562016	0.0564202	0.0562016	0.00193798

## Sheet: C. pseudopulchella
		2	3	4		ITS region			Alignment ITS_10
2	C._pseudopulchella_NBRC_32112						This analysis involved 3 nucleotide sequences.
3	C._maritima_FCUL_CaC1	0.162903					There were a total of 622 positions in the final dataset.
4	C._maritima_FCUL280207CF8	0.15	0.022508
		2	3	4	5	6	7
2	C._pseudopulchella_NBRC 32112					28S region			Alignment 28S_10
3	C._pseudopulchella_NBRC 32113	0				This analysis involved 6 nucleotide sequences.
4	C._pseudopulchella_NBRC 106641	0.0808271	0.0808271			There were a total of 536 positions in the final dataset.
5	C._pseudopulchella_NBRC 106642	0.0808271	0.0808271	0
6	C._maritima_FCUL280207CF8	0.0485981	0.0485981	0.0806754	0.0806754
7	C._maritima_FCUL CaC1	0.0504673	0.0504673	0.0825516	0.0825516	0.00186567
	Not considered in the final and global evaluations
	See notes in the Supplementary Table 2

[truncated: 9 more sheets: Varicosporina ramulosa, C. angusta, C. marina+C. luteola, C. colossa, C. filiformis, C. fusca, C. lacera, C. pulchella+Clavatospora bulbo, C. intermedia+Varicosporina pro]
