# Supplementary material for: Redefining the Genus Corollospora Based on Morphological and Phylogenetic Approaches
Source: J Fungi (Basel). 2023 Aug 11;9(8):841. doi: 10.3390/jof9080841 (PMC10455288; doi:10.3390/jof9080841)
Supplement: Supplementary file 1 [file jof-09-00841-s001.zip › File S3 (V2)/MSA_18S gene.fas]

>Corollospora maritima NBRC 32117 (JN941654)
TAACTGCGCGAATCGCACGGCCTTGCGCCGGCGATGGTTCATTCAAATCTCTTCCCTATC
AACTTTCGATGCGATGATCTGGTCATCGCATGGTTACAACGGGTAACGGAGGGTTAGGGC
TTGACCCCGGAGAAGGAGCCTGAGAGACGGCTACTACATCCAAGGAAGGCAGCAGGCGCG
CAAATTACCCAATCCCGACACGGGGAGGTAGTGACAATAAATACTGATACAGGGCTCTTT
TGGGTCTTGTAATTGGAATGAGTACAATTTAAATCCCTTAACGAGGAACAATTGGAGGGC
AAGTCTGGTGCCAGCAGCCGCGGTAATTCCAGCTCCAATAGCGTATATTAAAGTTGTTGT
GGTTAAAAAGCTCGTAGTTGAACCTTGGGCCTGGCTGGCCGGTCCCCCTCACCGGGTGCA
CTGATCCAGCCGGGCCTTTCCCTCTACGGAACCCCATGGCCTTCACTGGCCGTGGCGGGG
AAGTAGGACTTTTACTTTGAAAAAATTAGAGTGCTCCAGGCAGGCCTATGCTCGAATACA
TTAGCATGGAATAATAGAATAGGACGCGTGGTTCTATTTTGTTGGTTTCTAGGACCGCCG
TAATGCTTAATAGGGACAGTCGGGGGCATCAGTATTCAATTGTCAGAGGTGAAATTCTTG
GATCTATTGAAGACTAACTACTGCGAAAGCATTTGCCAAGGATGTTTTCATTGATCAGGA
ACGAAAGTTAGGGGATCGAAAACGATCAGATACCGTTGTAGTCTTAACTATAAACTATGC
CGACTAGGGATCGGACGATGTTATTACTTGACTCGTTCGGCACCTTTCGAGAAATCAAA
>Corollospora mediterranea MUT 5040 (MW584967)
TAACTGCGCGAATCGCACGGCCTTGCGCCGGCGATGGTTCATTCAAATCTCTTCCCTATC
AACTTTCGATGCGATGATCTGGTCATCGCATGGTTACAACGGGTAACGGAGGGTTAGGGC
TTGACCCCGGAGAAGGAGCCTGAGAGACGGCTACTACATCCAAGGAAGGCAGCAGGCGCG
CAAATTACCCAATCCCGACACGGGGAGGTAGTGACAATAAATACTGATACAGGGCTCTTT
TGGGTCTTGTAATTGGAATGAGTACAATTTAAATCCCTTAACGAGGAACAATTGGAGGGC
AAGTCTGGTGCCAGCAGCCGCGGTAATTCCAGCTCCAATAGCGTATATTAAAGTTGTTGT
GGTTAAAAAGCTCGTAGTTGAACCTTGGGCCTGGCTGGCCGGTCCCCCTCACCGGGTGCA
CTGATCCAGCCGGGCCTTTCCCTCTACCGAACCCCATGGCYTTCACTGGCCGTGGCGGGG
AAGTAGGACTTTTACTTTGAAAAAATTAGAGTGCTCCAGGCAGGCCTATGCTCGAATACA
TTAGCATGGAATAATAGAATAGGACGTGTGGTTCTATTTTGTTGGTTTCTAGGACCGCCG
TAATGCTTAATAGGGACAGTCGGGGGCATCAGTATTCAATTGTCAGAGGTGAAATTCTTG
GATCTATTGAAGACTAACTACTGCGAAAGCATTTGCCAAGGATGTTTTCATTGATCAGGA
ACGAAAGTTAGGGGATCGAAAACGATCAGATACCGTTGTAGTCTTAACTATAAACTATGC
CGACTAGGGATCGGACGATGTTATTACTTGACTCGTTCGGCACCTTTCGAGAAATCAAA
>Corollospora mediterranea MUT 5048 (MW584968)
TAACTGCGCGAATCGCACGGCCTTGCGCCGGCGATGGTTCATTCAAATCTCTTCCCTATC
AACTTTCGATGCGATGATCTGGTCATCGCATGGTTACAACGGGTAACGGAGGGTTAGGGC
TTGACCCCGGAGAAGGAGCCTGAGAGACGGCTACTACATCCAAGGAAGGCAGCAGGCGCG
CAAATTACCCAATCCCGACACGGGGAGGTAGTGACAATAAATACTGATACAGGGCTCTTT
TGGGTCTTGTAATTGGAATGAGTACAATTTAAATCCCTTAACGAGGAACAATTGGAGGGC
AAGTCTGGTGCCAGCAGCCGCGGTAATTCCAGCTCCAATAGCGTATATTAAAGTTGTTGT
GGTTAAAAAGCTCGTAGTTGAACCTTGGGCCTGGCTGGCCGGTCCCCCTCACCGGGTGCA
CTGATCCAGCCGGGCCTTTCCCTCTACCGAACCCCATGGCCTTCACTGGCCGTGGCGGGG
AAGTAGGACTTTTACTTTGAAAAAATTAGAGTGCTCCAGGCAGGCCTATGCTCGAATACA
TTAGCATGGAATAATAGAATAGGACGTGTGGTTCTATTTTGTTGGTTTCTAGGACCGCCG
TAATGCTTAATAGGGACAGTCGGGGGCATCAGTATTCAATTGTCAGAGGTGAAATTCTTG
GATCTATTGAAGACTAACTACTGCGAAAGCATTTGCCAAGGATGTTTTCATTGATCAGGA
ACGAAAGTTAGGGGATCGAAAACGATCAGATACCGTTGTAGTCTTAACTATAAACTATGC
CGACTAGGGATCGGACGATGTTATTACTTGACTCGTTCGGCACCTTTCGAGAAATCAAA
>Corollospora quinqueseptata NBRC 32115 (JN941647)
TAACTGCGCGAATCGCAGGGCCTTGCGCCGGCGATGGTTCATTCAAATCTCTTCCCTATC
AACTTTCGATGCGAAGATCTGGTCTTCGCATGGTTACAACGGGTAACGGAGGGTTAGGGC
TCGACCCCGGAGAAGGAGCCTGAGAGACGGCTACTACATCCAAGGAAGGCAGCAGGCGCG
CAAATTACCCAATCCCGACACGGGGAGGTAGTGACAATAAATACTGATACAGGGCTCTTT
TGGGTCTTGTAATTGGAATGAGTACAATTTAAATCCCTTAACGAGGAACAATTGGAGGGC
AAGTCTGGTGCCAGCAGCCGCGGTAATTCCAGCTCCAATAGCGTATATTAAAGTTGTTGT
GGTTAAAAAGCTCGTAGTTGAACCTTGGGCCTGGCTGGCTGGTCCCCCTCACCGGGTGCA
CTTGCCCAGCCGGGCCTTTCCCTCTACGGAACCCCATGGCCTTCACTGGTCGTGGCGGGG
AAGTAGGACTTTTACTTTGAAAAAATTAGAGTGCTCCAGGCAGGCCTATGCTCGAATACA
TTAGCATGGAATAATAGAATAGGACGCGTGGTTCTATTTTGTTGGTTTCTAGGACCGCCG
TAATGATTAATAGGGACAGTCGGGGGCATCAGTATTCAATTGTCAGAGGTGAAATTCTTG
GATCTATTGAAGACTAACTACTGCGAAAGCATTTGCCAAGGATGTTTTCATTGATAAGGA
ACGAAAGTTAGGGGATCGAAGACGATCAGATACCGTCGTAGTCTTAACTATAAACTATGC
CGACTAGGGATCGGACGATGTTATCACTTGACTCGTTCGGCACCTTTCGAGAAATCAAA
>Corollospora quinqueseptata NBRC 32114 (JN941648)
TAACTGCGCGAATCGCAGGGCCTTGCGCCGGCGATGGTTCATTCAAATCTCTTCCCTATC
AACTTTCGATGCGAAGATCTGGTCTTCGCATGGTTACAACGGGTAACGGAGGGTTAGGGC
TCGACCCCGGAGAAGGAGCCTGAGAGACGGCTACTACATCCAAGGAAGGCAGCAGGCGCG
CAAATTACCCAATCCCGACACGGGGAGGTAGTGACAATAAATACTGATACAGGGCTCTTT
TGGGTCTTGTAATTGGAATGAGTACAATTTAAATCCCTTAACGAGGAACAATTGGAGGGC
AAGTCTGGTGCCAGCAGCCGCGGTAATTCCAGCTCCAATAGCGTATATTAAAGTTGTTGT
GGTTAAAAAGCTCGTAGTTGAACCTTGGGCCTGGCTGGCTGGTCCCCCTCACCGGGTGCA
CTTGCCCAGCCGGGCCTTTCCCTCTACGGAACCCCATGGCCTTCACTGGTCGTGGCGGGG
AAGTAGGACTTTTACTTTGAAAAAATTAGAGTGCTCCAGGCAGGCCTATGCTCGAATACA
TTAGCATGGAATAATAGAATAGGACGCGTGGTTCTATTTTGTTGGTTTCTAGGACCGCCG
TAATGATTAATAGGGACAGTCGGGGGCATCAGTATTCAATTGTCAGAGGTGAAATTCTTG
GATCTATTGAAGACTAACTACTGCGAAAGCATTTGCCAAGGATGTTTTCATTGATAAGGA
ACGAAAGTTAGGGGATCGAAGACGATCAGATACCGTCGTAGTCTTAACTATAAACTATGC
CGACTAGGGATCGGACGATGTTATCACTTGACTCGTTCGGCACCTTTCGAGAAATCAAA
>Corollospora intermedia NBRC 104402
TAACTGCGCGAATCGCAGGGCCTTGCGCCGGCGATGGTTCATTCAAATCTCTTCCCTATC
AACTTTCGATGCGAAGATCTGGTCTTCGCATGGTTACAACGGGTAACGGAGGGTTAGGGC
TCGACCCCGGAGAAGGAGCCTGAGAGACGGCTACTACATCCAAGGAAGGCAGCAGGCGCG
CAAATTACCCAATCCCGACACGGGGAGGTAGTGACAATAAATACTGATACAGGGCTCTTT
TGGGTCTTGTAATTGGAATGAGTACAATTTAAATCCCTTAACGAGGAACAATTGGAGGGC
AAGTCTGGTGCCAGCAGCCGCGGTAATTCCAGCTCCAATAGCGTATATTAAAGTTGTTGT
GGTTAAAAAGCTCGTAGTTGAACCTTGGGCCTGGCTGGCCGGTCCCCCTCACCGGGTGCA
CTGATCCAGCCGGGCCTTTCCCTCTACGGAACCCCATGGCCTTCACTGGTCGTGGCGGGG
AAGTAGGACTTTTACTTTGAAAAAATTAGAGTGCTCCAGGCAGGCCTATGCTCGAATACA
TTAGCATGGAATAATAGAATAGGACGTGTGGTTCTATTTTGTTGGTTTCTAGGACCGCCG
TAATGATTAATAGGGACAGTCGGGGGCATCAGTATTCAATTGTCAGAGGTGAAATTCTTG
GATCTATTGAAGACTAACTACTGCGAAAGCATTTGCCAAGGATGTTTTCATTGATAAGGA
ACGAAAGTTAGGGGATCGAAGACGATCAGATACCGTCGTAGTCTTAACTATAAACTATGC
CGACTAGGGATCGGACGATGTTATTACTTGACTCGTTCGGCACCTTTCGAGAAATCAAA
>Corollosporopsis sp. 3 NBRC 32118 (JN941653)
TAACTAAACGAATCGCAGGGCCTAGTGCCGGCGATGGTTCATTCAAATTTCTTCCCTATC
AACTTTCGATGCGAGGGTCTTGGCCTCGCATGGTTACAACGGGTAACGGAGGGTTAGGGC
TCGGCCCCGGAGAAGGAGCCTGAGAAACGGCTACTACATCCAAGGAAGGCAGCAGGCGCG
CAAATTACCCAATCCCGACACGGGGAGGTAGTGACAATAAATACTGATACAGGGCTCTTT
TGGGTCTTGTAATTGGAATGAGTACAATTTAAATCCCTTAACGAGGAACAATTGGAGGGC
AAGTCTGGTGCCAGCAGCCGCGGTAATTCCAGCTCCAATAGCGTATATTAAAGTTGTTGT
GGTTAAAAAGCTCGTAGTTGAACCTTGGGCCTGGCTGGCCGGTCCCCCTCACCGGGTGCA
CTGATCCAGCCGGGCCTTTCCCTCTACGGAACCCCATGGCCTTCACTGGCCGTGGCGGGG
AAGTAGGACTTTTACTTTGAAAAAATTAGAGTGCTCCAGGCAGGCCTATGCTCGAATACA
TTAGCATGGAATAATGAAATAGGACGCGTGGTTCTATTTTGTTGGTTTCTAGGACCGCCG
TAATGATTAATAGGGACAGTCGGGGGCATCAGTATTCAACTGTCAGAGGTGAAATTCTTG
GATCAGTTGAAGACTAACTACTGCGAAAGCATTTGCCAAGGATGTTTTCATTGATAAGGA
ACGAAAGTTAGGGGATCGAAGACGATCAGATACCGTCGTAGTCTTAACTATAAACTATGC
CGACTAGGGATCGGACGATGTTATTACTTGACTCGTTCGGCACCTTTCGAGAAATCAAA
>pNGenus D NBRC 32125 (JN941666)
TAACTGCTCGAATCGCATGGCCTTGCGCCGGCGATGGTTCATTCAAATTTCTTCCCTATC
AACTTTCGATGCGAAGGTCTTGTCTTCGCATGGTTACAACGGGTAACGGAGGGTTAGGGC
TCGACCCCGGAGAAGGAGCCTGAGAAACGGCTACTACATCCAAGGAAGGCAGCAGGCGCG
CAAATTACCCAATCCCGACTCGGGGAGGTAGTGACAATAAATACTGATACAGGGCTCTTT
TGGGTCTTGTAATTGGAATGAGTACAATTTAAATCCCTTAACGAGGAACAATTGGAGGGC
AAGTCTGGTGCCAGCAGCCGCGGTAATTCCAGCTCCAATAGCGTATATTAAAGTTGTTGT
GGTTAAAAAGCTCGTAGTTGAACCTTGGGCCTGGCTGGCCGGTCCCCCTCACCGGGTGCA
CTGATCCAGCCGGGCCTTTCCCGCTACGGAACCCCATGGCCTTCACTGGTCGTGGCGGGG
AAGTAGTACTTTTACTTTGAAAAAATTAGAGTGCTCCAGGCAGGCCTATGCTCGAATACA
TTAGCATGGAATAATGGAATAGGACGCGTGGTTCTATTTTGTTGGTTTCTAGGACCGCCG
TAATGATTAATAGGGACAGTCGGGGGCATCAGTATTCAATTGTCAGAGGTGAAATTCTTG
GATCTATTGAAGACTAACTACTGCGAAAGCATTTGCCAAGGATGTTTTCATTGATAAGGA
ACGAAAGTTAGGGGATCGAAGACGATCAGATACCGTCGTAGTCTTAACTATAAACTATGC
CGACTAGGGATCGGACGATGTTATTACTTGACTCGTTCGGCACCTTTCGAGAAATCAAA
>pNGenus D NBRC 32126 (JN941665)
TAACTGCTCGAATCGCATGGCCTTGCGCCGGCGATGGTTCATTCAAATTTCTTCCCTATC
AACTTTCGATGCGAAGGTCTTGTCTTCGCATGGTTACAACGGGTAACGGAGGGTTAGGGC
TCGACCCCGGAGAAGGAGCCTGAGAAACGGCTACTACATCCAAGGAAGGCAGCAGGCGCG
CAAATTACCCAATCCCGACTCGGGGAGGTAGTGACAATAAATACTGATACAGGGCTCTTT
TGGGTCTTGTAATTGGAATGAGTACAATTTAAATCCCTTAACGAGGAACAATTGGAGGGC
AAGTCTGGTGCCAGCAGCCGCGGTAATTCCAGCTCCAATAGCGTATATTAAAGTTGTTGT
GGTTAAAAAGCTCGTAGTTGAACCTTGGGCCTGGCTGGCCGGTCCCCCTCACCGGGTGCA
CTGATCCAGCCGGGCCTTTCCCGCTACGGAACCCCATGGCCTTCACTGGTCGTGGCGGGG
AAGTAGTACTTTTACTTTGAAAAAATTAGAGTGCTCCAGGCAGGCCTATGCTCGAATACA
TTAGCATGGAATAATGGAATAGGACGCGTGGTTCTATTTTGTTGGTTTCTAGGACCGCCG
TAATGATTAATAGGGACAGTCGGGGGCATCAGTATTCAATTGTCAGAGGTGAAATTCTTG
GATCTATTGAAGACTAACTACTGCGAAAGCATTTGCCAAGGATGTTTTCATTGATAAGGA
ACGAAAGTTAGGGGATCGAAGACGATCAGATACCGTCGTAGTCTTAACTATAAACTATGC
CGACTAGGGATCGGACGATGTTATTACTTGACTCGTTCGGCACCTTTCGAGAAATCAAA
>Shirahamella gracilis NBRC 32111 (JN941659)
TAACTTCGCGAATCGCACGGCCTTGCGCCGGCGATGGTTCATTCAAATTTCTTCCCTATC
AACTTTCGATGCGAAGGTCTTGTCTTCGCATGGTTACAACGGGTAACGGAGGGTTAGGGC
TCGACCCCGGAGAAGGAGCCTGAGAGACGGCTACTACATCCAAGGAAGGCAGCAGGCGCG
CAAATTACCCAATCCCGACACGGGGAGGTAGTGACAATAAATACTGATACAGGGCTCTTT
TGGGTCTTGTAATTGGAATGAGTACAATTTAAATCCCTTAACGAGGAACAATTGGAGGGC
AAGTCTGGTGCCAGCAGCCGCGGTAATTCCAGCTCCAATAGCGTATATTAAAGTTGTTGT
GGTTAAAAAGCTCGTAGTTGAACCTTGGGCCTGGCTGGCCGGTCCCCCTCACCGGGTGCA
CTGATCCAGCCGGGCCTTTCCCTCTACGGAACCCCATGGCCTTCACTGGCCGTGGCGGGG
AAGTAGGACTTTTACTTTGAAAAAATTAGAGTGCTCCAGGCAGGCCTATGCTCGAATACA
TTAGCATGGAATAATGGAATAGGACGCGTGGTTCTATTTTGTTGGTTTCTAGGACCGCCG
TAATGATTAATAGGGACAGTCGGGGGCATCAGTATTCAATTGTCAGAGGTGAAATTCTTG
GATCTATTGAAGACTAACTACTGCGAAAGCATTTGCCAAGGATGTTTTCATTGATAAGGA
ACGAAAGTTAGGGGATCGAAGACGATCAGATACCGTCGTAGTCTTAACTATAAACTATGC
CGACTAGGGATCGGACGATGTTATTACTTGACTCGTTCGGCACCTTTCGAGAAATCAAA
>Shirahamella gracilis NBRC 32110 (JN941660)
TAACTTCGCGAATCGCACGGCCTTGCGCCGGCGATGGTTCATTCAAATTTCTTCCCTATC
AACTTTCGATGCGAAGGTCTTGTCTTCGCATGGTTACAACGGGTAACGGAGGGTTAGGGC
TCGACCCCGGAGAAGGAGCCTGAGAGACGGCTACTACATCCAAGGAAGGCAGCAGGCGCG
CAAATTACCCAATCCCGACACGGGGAGGTAGTGACAATAAATACTGATACAGGGCTCTTT
TGGGTCTTGTAATTGGAATGAGTACAATTTAAATCCCTTAACGAGGAACAATTGGAGGGC
AAGTCTGGTGCCAGCAGCCGCGGTAATTCCAGCTCCAATAGCGTATATTAAAGTTGTTGT
GGTTAAAAAGCTCGTAGTTGAACCTTGGGCCTGGCTGGCCGGTCCCCCTCACCGGGTGCA
CTGATCCAGCCGGGCCTTTCCCTCTACGGAACCCCATGGCCTTCACTGGCCGTGGCGGGG
AAGTAGGACTTTTACTTTGAAAAAATTAGAGTGCTCCAGGCAGGCCTATGCTCGAATACA
TTAGCATGGAATAATGGAATAGGACGCGTGGTTCTATTTTGTTGGTTTCTAGGACCGCCG
TAATGATTAATAGGGACAGTCGGGGGCATCAGTATTCAATTGTCAGAGGTGAAATTCTTG
GATCTATTGAAGACTAACTACTGCGAAAGCATTTGCCAAGGATGTTTTCATTGATAAGGA
ACGAAAGTTAGGGGATCGAAGACGATCAGATACCGTCGTAGTCTTAACTATAAACTATGC
CGACTAGGGATCGGACGATGTTATTACTTGACTCGTTCGGCACCTTTCGAGAAATCAAA
>Ajigaurospora pseudopulchella NBRC 32113 (JN941651)
TAACTGCTCGAATCGCATGGCCTTGCGCCGGCGATGGTTCATTCAAATTTCTTCCCTATC
AACTTTCGATGCGAAGGTCTTGTCTTCGCATGGTTACAACGGGTAACGGAGGGTTAGGGC
TCGACCCCGGAGAAGGAGCCTGAGAAACGGCTACTACATCCAAGGAAGGCAGCAGGCGCG
CAAATTACCCAATCCCGACTCGGGGAGGTAGTGACAATAAATACTGATACAGGGCTCTTT
TGGGTCTTGTAATTGGAATGAGTACAATTTAAATCCCTTAACGAGGAACAATTGGAGGGC
AAGTCTGGTGCCAGCAGCCGCGGTAATTCCAGCTCCAATAGCGTATATTAAAGTTGTTGT
GGTTAAAAAGCTCGTAGTTGAACCTTGGGCCTGGCTGGCCGGTCCCCCTCACCGGGTGCA
CTGATCCAGCCGGGCCTTTCCCGCTACGGAACCCCATGGCCTTCACTGGTCGTGGCGGGG
AAGTAGTACTTTTACTTTGAAAAAATTAGAGTGCTCCAGGCAGGCCTATGCTCGAATACA
TTAGCATGGAATAATGGAATAGGACGCGTGGTTCTATTTTGTTGGTTTCTAGGACCGCCG
TAATGATTAATAGGGACAGTCGGGGGCATCAGTATTCAATTGTCAGAGGTGAAATTCTTG
GATCTATTGAAGACTAACTACTGCGAAAGCATTTGCCAAGGATGTTTTCATTGATAAGGA
ACGAAAGTTAGGGGATCGAAGACGATCAGATACCGTCGTAGTCTTAACTATAAACTATGC
CGACTAGGGATCGGACGATGTTATTACTTGACTCGTTCGGCACCTTTCGAGAAATCAAA
>Ajigaurospora pseudopulchella NBRC 32112 (JN941652)
TAACTGCTCGAATCGCATGGCCTTGCGCCGGCGATGGTTCATTCAAATTTCTTCCCTATC
AACTTTCGATGCGAAGGTCTTGTCTTCGCATGGTTACAACGGGTAACGGAGGGTTAGGGC
TCGACCCCGGAGAAGGAGCCTGAGAAACGGCTACTACATCCAAGGAAGGCAGCAGGCGCG
CAAATTACCCAATCCCGACTCGGGGAGGTAGTGACAATAAATACTGATACAGGGCTCTTT
TGGGTCTTGTAATTGGAATGAGTACAATTTAAATCCCTTAACGAGGAACAATTGGAGGGC
AAGTCTGGTGCCAGCAGCCGCGGTAATTCCAGCTCCAATAGCGTATATTAAAGTTGTTGT
GGTTAAAAAGCTCGTAGTTGAACCTTGGGCCTGGCTGGCCGGTCCCCCTCACCGGGTGCA
CTGATCCAGCCGGGCCTTTCCCGCTACGGAACCCCATGGCCTTCACTGGTCGTGGCGGGG
AAGTAGTACTTTTACTTTGAAAAAATTAGAGTGCTCCAGGCAGGCCTATGCTCGAATACA
TTAGCATGGAATAATGGAATAGGACGCGTGGTTCTATTTTGTTGGTTTCTAGGACCGCCG
TAATGATTAATAGGGACAGTCGGGGGCATCAGTATTCAATTGTCAGAGGTGAAATTCTTG
GATCTATTGAAGACTAACTACTGCGAAAGCATTTGCCAAGGATGTTTTCATTGATAAGGA
ACGAAAGTTAGGGGATCGAAGACGATCAGATACCGTCGTAGTCTTAACTATAAACTATGC
CGACTAGGGATCGGACGATGTTATTACTTGACTCGTTCGGCACCTTTCGAGAAATCAAA
>Garethelia parvula IFO32159 (DQ104806)
TAACTGCGCGAATCGCACGGCCTTGCGCCGGCGATGGTTCATTCAAATTTCTTCCCTATC
AACTTTCGATGCGAAGGTCTTGTCTTCGCATGGTTACAACGGGTAACGGAGGGTTAGGGC
TCGACCCCGGAGAAGGAGCCTGAGAAACGGCTACTACATCCAAGGAAGGCAGCAGGCGCG
CAAATTACCCAATCCCGACACGGGGAGGTAGTGACAATAAATACTGATACAGGGCTCTTT
TGGGTCTTGTAATTGGAATGAGTACAATTTAAATCCCTTAACGAGGAACAATTGGAGGGC
AAGTCTGGTGCCAGCAGCCGCGGTAATTCCAGCTCCAATAGCGTATATTAAAGTTGTTGT
GGTTAAAAAGCTCGTAGTTGAACCTTGGGCCTGGCTGGCCGGTCCCCCTCACCGGGTGCA
CTGATCCAGCCGGGTCTTTCCCTCTACGGAACCCCATGGCCTTCACTGGCCGTGGCGGGG
AAGTAGGACTTTTACTTTGAAAAAATTAGAGTGCTCCAGGCAGGCCTATGCTCGAATACA
TTAGCATGGAATAATGGAATAGGACGTGTGGTTCTATTTTGTTGGTTTCTAGGACCGCCG
TAATGATTAATAGGGACAGTCGGGGGCATCAGTATTCAATTGTCAGAGGTGAAATTCTTG
GATCTATTGAAGACTAACTACTGCGAAAGCATTTGCCAAGGATGTTTTCATTGATAAGGA
ACGAAAGTTAGGGGATCGAAGACGATCAGATACCGTCGTAGTCTTAACTATAAACTATGC
CGACTAGGGATCGGACGATGTTATTACTTGACTCGTTCGGCACCTTTCGAGAAATCAAA
>Paracorollospora angusta NBRC 32101 (JN941668)
TAACTTCTCGAATCGCATGGCCTTGCGCCGGCGATGGTTCATTCAAATTTCTTCCCTATC
AACTTTCGATGCGAAGGTCTTGTCTTCGCATGGTTACAACGGGTAACGGAGGGTTAGGGC
TCGACCCCGGAGAAGGAGCCTGAGAAACGGCTACTACATCCAAGGAAGGCAGCAGGCGCG
CAAATTACCCAATCCCGACACGGGGAGGTAGTGACAATAAATACTGATACAGGGCTCTTT
TGGGTCTTGTAATTGGAATGAGTACAATTTAAATCCCTTAACGAGGAACAATTGGAGGGC
AAGTCTGGTGCCAGCAGCCGCGGTAATTCCAGCTCCAATAGCGTATATTAAAGTTGTTGT
GGTTAAAAAGCTCGTAGTTGAACCTTGGGCCTGGCTGGCCGGTCCCCCTCACCGGGCGCA
CTGATCCAGCCGGGCCTTTCCCTCTACGGAACCCCATGGCCTTCACTGGTCGTGGCGGGG
AAGTAGGACTTTTACTTTGAAAAAATTAGAGTGCTCCAGGCAGGCCTATGCTCGAATACA
TTAGCATGGAATAATGGAATAGGACGCGCGGTTCTATTTTGTTGGTTTCTAGGACCGCCG
TAATGATTAATAGGGACAGTCGGGGGCATCAGTATTCAATTGTCAGAGGTGAAATTCTTG
GATCTATTGAAGACTAACTACTGCGAAAGCATTTGCCAAGGATGTTTTCATTGATAAGGA
ACGAAAGTTAGGGGATCGAAAACGATCAGATACCGTTGTAGTCTTAACTATAAACTATGC
CGACTAGGGATCGGACGATGTTATTTATTGACTCGTTCGGCACCTTTCGAGAAATCAAA
>Paracorollospora angusta NBRC 32102 (JN941667)
TAACTTCTCGAATCGCATGGCCTTGCGCCGGCGATGGTTCATTCAAATTTCTTCCCTATC
AACTTTCGATGCGAAGGTCTTGTCTTCGCATGGTTACAACGGGTAACGGAGGGTTAGGGC
TCGACCCCGGAGAAGGAGCCTGAGAAACGGCTACTACATCCAAGGAAGGCAGCAGGCGCG
CAAATTACCCAATCCCGACACGGGGAGGTAGTGACAATAAATACTGATACAGGGCTCTTT
TGGGTCTTGTAATTGGAATGAGTACAATTTAAATCCCTTAACGAGGAACAATTGGAGGGC
AAGTCTGGTGCCAGCAGCCGCGGTAATTCCAGCTCCAATAGCGTATATTAAAGTTGTTGT
GGTTAAAAAGCTCGTAGTTGAACCTTGGGCCTGGCTGGCCGGTCCCCCTCACCGGGCGCA
CTGATCCAGCCGGGCCTTTCCCTCTACGGAACCCCATGGCCTTCACTGGTCGTGGCGGGG
AAGTAGGACTTTTACTTTGAAAAAATTAGAGTGCTCCAGGCAGGCCTATGCTCGAATACA
TTAGCATGGAATAATGGAATAGGACGCGCGGTTCTATTTTGTTGGTTTCTAGGACCGCCG
TAATGATTAATAGGGACAGTCGGGGGCATCAGTATTCAATTGTCAGAGGTGAAATTCTTG
GATCTATTGAAGACTAACTACTGCGAAAGCATTTGCCAAGGATGTTTTCATTGATAAGGA
ACGAAAGTTAGGGGATCGAAAACGATCAGATACCGTTGTAGTCTTAACTATAAACTATGC
CGACTAGGGATCGGACGATGTTATTTATTGACTCGTTCGGCACCTTTCGAGAAATCAAA
>Paracorollospora luteola NBRC 31316 (JN941655)
TAACTTCTCGAATCGCATGGCCTTGCGCCGGCGATGGTTCATTCAAATCTCTTCCCTATC
AACTTTCGATGCGAAGGTCTTGTCTTCGCATGGTTACAACGGGTAACGGAGGGTTAGGGC
TCGACCCCGGAGAAGGAGCCTGAGAAACGGCTACTACATCCAAGGAAGGCAGCAGGCGCG
CAAATTACCCAATCCCGACACGGGGAGGTAGTGACAATAAATACTGATACAGGGCTCTTT
TGGGTCTTGTAATTGGAATGAGTACAATTTAAATCCCTTAACGAGGAACAATTGGAGGGC
AAGTCTGGTGCCAGCAGCCGCGGTAATTCCAGCTCCAATAGCGTATATTAAAGTTGTTGT
GGTTAAAAAGCTCGTAGTTGAACCTTGGGCCTGGTTGGCCGGTCCCCCTCACCGGGCGCA
CTGATCCAGCCGGGCCTTTCCCTCTACGGAACCCCATGGCCTTCACTGGTCGTGGCGGGG
AAGTAGGACTTTTACTTTGAAAAAATTAGAGTGCTCCAGGCAGGCCTATGCTCGAATACA
TTAGCATGGAATAATGGAATAGGACGCGTGGTTCTATTTTGTTGGTTTCTAGGACCGCCG
TAATGATTAATAGGGACAGTCGGGGGCATCAGTATTCAATTGTCAGAGGTGAAATTCTTG
GATCTATTGAAGACTAACTACTGCGAAAGCATTTGCCAAGGATGTTTTCATTGATAAGGA
ACGAAAGTTAGGGGATCGAAGACGATCAGATACCGTCGTAGTCTTAACTATAAACTATGC
CGACTAGGGATCGGACGATGTTATTTATTGACTCGTTCGGCACCTTTCGAGAAATCAAA
>Paracorollospora luteola NBRC 31315 (JN941656)
TAACTTCTCGAATCGCATGGCCTTGCGCCGGCGATGGTTCATTCAAATCTCTTCCCTATC
AACTTTCGATGCGAAGGTCTTGTCTTCGCATGGTTACAACGGGTAACGGAGGGTTAGGGC
TCGACCCCGGAGAAGGAGCCTGAGAAACGGCTACTACATCCAAGGAAGGCAGCAGGCGCG
CAAATTACCCAATCCCGACACGGGGAGGTAGTGACAATAAATACTGATACAGGGCTCTTT
TGGGTCTTGTAATTGGAATGAGTACAATTTAAATCCCTTAACGAGGAACAATTGGAGGGC
AAGTCTGGTGCCAGCAGCCGCGGTAATTCCAGCTCCAATAGCGTATATTAAAGTTGTTGT
GGTTAAAAAGCTCGTAGTTGAACCTTGGGCCTGGTTGGCCGGTCCCCCTCACCGGGCGCA
CTGATCCAGCCGGGCCTTTCCCTCTACGGAACCCCATGGCCTTCACTGGTCGTGGCGGGG
AAGTAGGACTTTTACTTTGAAAAAATTAGAGTGCTCCAGGCAGGCCTATGCTCGAATACA
TTAGCATGGAATAATGGAATAGGACGCGTGGTTCTATTTTGTTGGTTTCTAGGACCGCCG
TAATGATTAATAGGGACAGTCGGGGGCATCAGTATTCAATTGTCAGAGGTGAAATTCTTG
GATCTATTGAAGACTAACTACTGCGAAAGCATTTGCCAAGGATGTTTTCATTGATAAGGA
ACGAAAGTTAGGGGATCGAAGACGATCAGATACCGTCGTAGTCTTAACTATAAACTATGC
CGACTAGGGATCGGACGATGTTATTTATTGACTCGTTCGGCACCTTTCGAGAAATCAAA
>Keraliethelia pulchella NBRC 32123 (JN941650)
TAACTTCTCGAATCGCACAGCCTTGCGCTGGCGATGGTTCATTCAAATTTCTTCCCTATC
AACTTTCGATGCGAAGGTATTGTCTTCGCATGGTTACAACGGGTAACGGAGGGTTAGGGC
TCGGCCCCGGAGAAGGAGCCTGAGAAACGGCTACTACATCCAAGGAAGGCAGCAGGCGCG
CAAATTACCCAATCCCGACTCGGGGAGGTAGTGACAATAAATACTGATACAGGACTCTTT
CGGGTCTTGTAATTGGAATGAGTACAATTTAAATCCCTTAACGAGGAACAATTGGAGGGC
AAGTCTGGTGCCAGCAGCCGCGGTAATTCCAGCTCCAATAGCGTATATTAAAGTTGTTGT
GGTTAAAAAGCTCGTAGTTGAACCTTGGGCCTGGCTGGCCGGTCCCCCTCACCGGGTGCA
CTGATCCAGCCGGGCCTTTCCCTCTGCGGAGCCCCATGGCCTTCACTGGTCGTGGCGGGG
AAGCAGGACTTTTACTTTGAAAAAATTAGAGTGCTCCAGGCAGGCCTATGCTCGAATACA
TTAGCATGGAATAATGGAATAGGACGCGTGGTTCTATTTTGTTGGTTTCTAGGACCGCCG
TAATGATTAATAGGGACAGTCGGGGGCATCAGTATTCAATTGTCAGAGGTGAAATTCTTG
GATCTATTGAAGACTAACTACTGCGAAAGCATTTGCCAAGGATGTTTTCATTGATAAGGA
ACGAAAGTTAGGGGATCGAAGACGATCAGATACCGTCGTAGTCTTAACTATAAACTATGC
CGACTAGGGATCGGACGATGTTATTACTTGACTCGTTCGGCACCTTTCGAGAAATCAAA
>Honshuriella fusca NBRC 32107 (JN941662)
TAACTCTTCGAATCGCACGGCCTTGCGCCGGCGATGGTTCATTCAAATCTCTTCCCTATC
AACTTTCGATGCGAAGGTCTTGTCTTCGCATGGTTACAACGGGTAACGGAGGGTTAGGGC
TCGACCCCGGAGAAGGAGCCTGAGAAACGGCTACTACATCCAAGGAAGGCAGCAGGCGCG
CAAATTACCCAATCCCGACACGGGGAGGTAGTGACAAGAAATACTGATACAGGGCTCTTT
AGGGTCTTGTAATTGGAATGAGTACAATTTAAATCCCTTAACGAGGAACAATTGGAGGGC
AAGTCTGGTGCCAGCAGCCGCGGTAATTCCAGCTCCAATAGCGTATATTAAAGTTGTTGT
GGTTAAAAAGCTCGTAGTTGAACCTTGGGCCTGGCTGGCCGGTCCCCCTCACCGGGTGCA
CTGATCCAGCCGGGTCTTTCCCTCTACGGAACCCCATGGCCTTCACTGGCCGTGGCGGGG
AAGTAGGACTTTTACTTTGAAAAAATTAGAGTGCTCCAAGCAGGCCTATGCTCGAATACA
TTAGCATGGAATAATAGAATAGGACGCGTGGTTCTATTTTGTTGGTTTCTAGGACCGCCG
TAATGATTAATAGGGACAGTCGGGGGCATCAGTATTCAATTGTCAGAGGTGAAATTCTTG
GATCTATTGAAGACTAACTACTGCGAAAGCATTTGCCAAGGATGTTTTCATTGATAAGGA
ACGAAAGTTAGGGGATCGAAGACGATCAGATACCGTCGTAGTCTTAACCGTAAACTATGC
CGACTAGGGATCGGACGATGTTATTTTTTGACTCGTTCGGCACCTTTCGAGAAATCAAA
>pNGenus B NBRC 32105 (JN941663)
TAACTGCTCGAATCGCATGGCCTTGCGCCGGCGATGGTTCATTCAAATTTCTTCCCTATC
AACTTTCGATGCGAAGGTCTTGTCCTCGCATGGTTACAACGGGTAACGGAGGGTTAGGGC
TCGACCCCGGAGAAGGAGCCTGAGAAACGGCTACTACATCCAAGGAAGGCAGCAGGCGCG
CAAATTACCCAATCCCGACTCGGGGAGGTAGTGACAATAAATACTGATACAGGGCTCTTT
TGGGTCTTGTAATTGGAATGAGTACAATTTAAATCCCTTAACGAGGAACAATTGGAGGGC
AAGTCTGGTGCCAGCAGCCGCGGTAATTCCAGCTCCAATAGCGTATATTAAAGTTGTTGT
GGTTAAAAAGCTCGTAGTTGAACCTTGGGCCTGGCCGGCCGGTCCCCCTCGCCGGGTGCA
CTGAACCAGCCGGGCCTTTCCCGCTACGGAACCCCATGGCCTTCGCTGGTCGTGGCGGGG
AAGTAGGACTTTTACTTTGAAAAAATTAGAGTGCTCCAGGCAGGCCTATGCTCGAATACA
TTAGCATGGAATAATGGAATAGGACGCGTGGTTCTATTTTGTTGGTTTCTAGGACCGCCG
TAATGATTAATAGGGACAGTCGGGGGCATCAGTATTCAATTGTCAGAGGTGAAATTCTTG
GATCTATTGAAGACTAACTACTGCGAAAGCATTTGCCAAGGATGTTTTCATTGATAAGGA
ACGAAAGTTAGGGGATCGAAGACGATCAGATACCGTCGTAGTCTTAACTATAAACTATGC
CGACTAGGGATCGGGCGATGTTATTACTTGACTCGCTCGGCACCTTTCGAGAAATCAAA
>pNGenus E NBRC 32121 (JN941658)
TAACTTCTCGAATCGCATGGCCTTGCGCCGGCGATGGTTCATTCAAATTTCTTCCCTATC
AACTTTCGATGCGAAGGTCTTGTCCTCGCATGGTTACAACGGGTAACGGAGGGTTAGGGC
TCGACCCCGGAGAAGGAGCCTGAGAGACGGCTACTACATCCAAGGAAGGCAGCAGGCGCG
CAAATTACCCAATCCCGACGCGGGGAGGTAGTGACAATAAATACTGATACAGGGCTCTTT
TGGGTCTTGTAATTGGAATGAGTACAATTTAAATCCCTTAACGAGGAACAATTGGAGGGC
AAGTCTGGTGCCAGCAGCCGCGGTAATTCCAGCTCCAATAGCGTATATTAAAGTTGTTGT
GGTTAAAAAGCTCGTAGTTGAACCTTGGGCCTGGCTGGCCGGTCCCCCTCACCGGGTGCA
CTGATCCAGCCGGGTCTTTCCCTCTGCGGAACCCCATGTCCTTCACTGGTCGTGGCGGGG
AAGCAGGACTTTTACTTTGAAAAAATTAGAGTGCTCCAGGCAGGCCTATGCTCGAATACA
TTAGCATGGAATAATGGAATAGGACGCGTGGTTCTATTTTGTTGGTTTCTAGGACCGCCG
TAATGATTAATAGGGACAGTCGGGGGCATCAGTATTCAATTGTCAGAGGTGAAATTCTTG
GATCTATTGAAGACTAACTACTGCGAAAGCATTTGCCAAGGATGTTTTCATTGATAAGGA
ACGAAAGTTAGGGGATCGAAAACGATCAGATACCGTTGTAGTCTTAACTATAAACTATGC
CGACTAGGGATCGGACGATGTTATTCTTTGACTCGTTCGGCACCTTTCGAGAAATCAAA
>pNGenus E NBRC 32122 (JN941657)
TAACTTCTCGAATCGCATGGCCTTGCGCCGGCGATGGTTCATTCAAATTTCTTCCCTATC
AACTTTCGATGCGAAGGTCTTGTCCTCGCATGGTTACAACGGGTAACGGAGGGTTAGGGC
TCGACCCCGGAGAAGGAGCCTGAGAGACGGCTACTACATCCAAGGAAGGCAGCAGGCGCG
CAAATTACCCAATCCCGACGCGGGGAGGTAGTGACAATAAATACTGATACAGGGCTCTTT
TGGGTCTTGTAATTGGAATGAGTACAATTTAAATCCCTTAACGAGGAACAATTGGAGGGC
AAGTCTGGTGCCAGCAGCCGCGGTAATTCCAGCTCCAATAGCGTATATTAAAGTTGTTGT
GGTTAAAAAGCTCGTAGTTGAACCTTGGGCCTGGCTGGCCGGTCCCCCTCACCGGGTGCA
CTGATCCAGCCGGGTCTTTCCCTCTGCGGAACCCCATGTCCTTCACTGGTCGTGGCGGGG
AAGCAGGACTTTTACTTTGAAAAAATTAGAGTGCTCCAGGCAGGCCTATGCTCGAATACA
TTAGCATGGAATAATGGAATAGGACGCGTGGTTCTATTTTGTTGGTTTCTAGGACCGCCG
TAATGATTAATAGGGACAGTCGGGGGCATCAGTATTCAATTGTCAGAGGTGAAATTCTTG
GATCTATTGAAGACTAACTACTGCGAAAGCATTTGCCAAGGATGTTTTCATTGATAAGGA
ACGAAAGTTAGGGGATCGAAAACGATCAGATACCGTTGTAGTCTTAACTATAAACTATGC
CGACTAGGGATCGGACGATGTTATTCTTTGACTCGTTCGGCACCTTTCGAGAAATCAAA
>Cucullosporella mangrovei NTOU3744 (KX686771)
TAACTTCTCGAATCGCATGGCCTTGCGCCGGCGATGGTTCATTCAAATTTCTTCCCTATC
AACTTTCGATGCGAGGGTCTTGTCCTCGCATGGTTGCAACGGGTAACGGAGGGTTAGGGC
TCGACCCCGGAGAAGGAGCCTGAGAAACGGCTACTACATCCAAGGAAGGCAGCAGGCGCG
CAAATTACCCAATCCCGACACGGGGAGGTAGTGACAATAAATACTGATACAGGGCTCTTT
TGGGTCTTGTAATCGGAATGAGTACTATTTAAATCCCATAACGAGGAACAATTGGAGGGC
AAGTCTGGTGCCAGCAGCCGCGGTAATTCCAGCTCCAATAGCGTATATTAAAGTTGTTGT
GGTTAAAAAGCTCGTAGTTGAACCTTGGGCCTGGCTTGTCGGTCCCCCTCACCGGGTGCA
CCGTTCCAGCCGGGCCTTTCCCTCTGTGGAACCCCATGGCCTTTACTGGTCGTGGCGGGG
AAACAGGACTTTTACTTTGAAAAAATTAGAGTGCTCCAGGCAGGCCTATGCTCGAATACA
TTAGCATGGAATAATAAAATAGGACGCGTGGTTCTATTTTGTTGGTTTCTAGGACCGCCG
TAATGATTAATAGGGACAGTCGGGGGCGTCTGTATTCAATTGTCAGAGGTGAAATTCTTG
GATCTATTGAAGACAAACTACTGCGAAAGCATTCGCCAAGGATGTTTTCATTGATAAGGA
ACGAAAGTTAGGGGATCGAAGACGATCAGATACCGTCGTAGTCTTAACTATAAACTATGC
CGACTAGGGATCGGACGATGTTATTTTTTGACTCGTTCGGCACCTTTCGAGAAATCAAA
