# Supplementary material for: Redefining the Genus Corollospora Based on Morphological and Phylogenetic Approaches
Source: J Fungi (Basel). 2023 Aug 11;9(8):841. doi: 10.3390/jof9080841 (PMC10455288; doi:10.3390/jof9080841)
Supplement: Supplementary file 1 [file jof-09-00841-s001.zip › File S3 (V2)/MSA_28S gene.fasta]

>Corollospora maritima FCUL280207CF8
CAACAGCTCAAATTTGAAATCTGGCCCCCTAGGGGGTCCGAGTTGTAATTTGCAGAGGAT
GCTTTTGGCGAGGCGCCGGCCGAGTGCCCTGGAATGGGACGCCGTAGAGGGTGAGAGCCC
CGTACGGCCGGACGTCGAGCCTCTGTAAAGCTCCCTCGACGAGTCGAGTAGTTTGGGAAT
GCTGCTCTAAACGGGAGGTAAACCCCTTCTAAAGCTAAATACCGGCCAGAGACCGATAGC
GCACAAGTAGAGTGATCGAAAGATGAAAAGCACTTTGAAAAGAGAGTTAAACAGCACGTG
AAATTGTTGAAAGGGAAGCGCTTGTGGCCAGACTTGCGCCCGGCGGCTCAGCCGTCCCTC
GTGGGCGGTGCACTCCGCCGGGCTCAGGCCAGCATCAGCTCGCTGCTGGGGAGAAAGGCG
GTGGGAACGTGGCTCTTCGGAGTGTTATAGCCCGCCGCCATGCCCTCCAGCGGGCTGAGG
TTCGCGCCTGGCAAGGATGCTGG
>Corollospora maritima FCUL CaC1
CAACAGCTCAAATTTGAAATCTGGCTCCCTAGGGGGTCCGAGTTGTAATTTGCAGAGGAT
GCTTTTGGCGAGGCGCCGGCCGAGTGCCCTGGAATGGGACGCCGTAGAGGGTGAGAGCCC
CGTACGGCCGGACGTCGAGCCTCTGTAAAGCTCCCTCGACGAGTCGAGTAGTTTGGGAAT
GCTGCTCTAAACGGGAGGTAAACCCCTTCTAAAGCTAAATACCGGCCAGAGACCGATAGC
GCACAAGTAGAGTGATCGAAAGATGAAAAGCACTTTGAAAAGAGAGTTAAACAGCACGTG
AAATTGTTGAAAGGGAAGCGCTTGTGGCCAGACTTGCGCCCGGCGGCTCAGCCGTCCCTC
GTGGGCGGTGCACTCCGCCGGGCTCAGGCCAGCATCAGCTCGCTGCTGGGGAGAAAGGCG
GTGGGAACGTGGCTCTTCGGAGTGTTATAGCCCGCCGCCATGCCCTCCAGCGGGCTGAGG
TTCGCGCCTGGCAAGGATGCTGG
>Corollospora maritima NBRC 32117 (JN941492)
CAACAGCTCAAATTTGAAATCTGGCCCCCTAGGGGGTCCGAGTTGTAATTTGCAGAGGAT
GCTTTTGGCGAGGCGCCGGCCGAGTGCCCTGGAATGGGACGCCGTAGAGGGTGAGAGCCC
CGTACGGCCGGACGTCGAGCCTCTGTAAAGCTCCCTCGACGAGTCGAGTAGTTTGGGAAT
GCTGCTCTAAACGGGAGGTAAACCCCTTCTAAAGCTAAATACCGGCCAGAGACCGATAGC
GCACAAGTAGAGTGATCGAAAGATGAAAAGCACTTTGAAAAGAGAGTTAAACAGCACGTG
AAATTGTTGAAAGGGAAGCGCTTGTGGCCAGACTTGCGCCCGGCGGCTCAGCCGTCCCTC
GTGGGCGGTGCACTCCGCCGGGCTCAGGCCAGCATCAGCTCGCTGCTGGGGAGAAAGGCG
GTGGGAACGTGGCTCTTCGGAGTGTTATAGCCCGCCGCCATGCCCTCCAGCGGGCTGAGG
TTCGCGCCTGGCAAGGATGCTGG
>Corollospora sp. CMG 52 (MT232383)
CAACAGCTCAAATTTGAAATCTGGCCCCCTAGGGGGTCCGAGTTGTAATTTGCAGAGGAT
GCTTTTGGCGAGGCGCCGGCCGAGTGCCCTGGAATGGGACGCCGTAGAGGGTGAGAGCCC
CGTACGGCCGGACGTCGAGCCTCTGTAAAGCTCCCTCGACGAGTCGAGTAGTTTGGGAAT
GCTGCTCTAAACGGGAGGTAAACCCCTTCTAAAGCTAAATACCGGCCAGAGACCGATAGC
GCACAAGTAGAGTGATCGAAAGATGAAAAGCACTTTGAAAAGAGAGTTAAACAGCACGTG
AAATTGTTGAAAGGGAAGCGCTTGTGGCCAGACTTGCGCCCGGCGGCTCAGCCGTCCCTC
GTGGGCGGTGCACTCCGCCGGGCTCAGGCCAGCATCAGCTCGCTGCTGGGGAGAAAGGCG
GTGGGAACGTGGCTCTTCGGAGTGTTATAGCCCGCCGCCATGCCCTCCAGCGGGCTGAGG
TTCGCGCCTGGCAAGGATGCTGG
>Corollospora mediterranea MUT 5040 (MW584958)
CAACAGCTCAAATTTGAAATCTGGCCCCCTAGGGGGTCCGAGTTGTAATTTGCAGAGGAT
GCTTTTGGCGAGGCGCCGGCCGAGTGCCCTGGAATGGGCCGCCGTAGAGGGTGAGAGCCC
CGTACGGCCGGACGTCGAGCCTCTGTAAAGCTCCCTCGACGAGTCGAGTAGTTTGGGAAT
GCTGCTCTAAACGGGAGGTAAACCCCTTCTAAAGCTAAATATAGGCCAGAGACCGATAGC
GCACAAGTAGAGTGATCGAAAGATGAAAAGCACTTTGAAAAGAGAGTTAAACAGCACGTG
AAATTGTTGAAAGGGAAGCGCTTGTGGCCAGACTTGGGCCCGGTGGCTCAGCCGTCCCCT
GTGGGCGGTGCACTCCGCCGGGCCCAGGCCAGCATCAGCTCGCTGCTGGGGAGAAAGGCG
GTGGGAACGTGGCTCTTCGGAGTGTTATAGCCCGCCGCCATGCCCTCCAGCGGGCTGAGG
TTCGCGCCTGGCAAGGATGCTGG
>Corollospora mediterranea MUT 5048 (MW584959)
CAACAGCTCAAATTTGAAATCTGGCCCCCTAGGGGGTCCGAGTTGTAATTTGCAGAGGAT
GCTTTTGGCGAGGCGCCGGCCGAGTGCCCTGGAATGGGCCGCCGTAGAGGGTGAGAGCCC
CGTACGGCCGGACGTCGAGCCTCTGTAAAGCTCCCTCGACGAGTCGAGTAGTTTGGGAAT
GCTGCTCTAAACGGGAGGTAAACCCCTTCTAAAGCTAAATATAGGCCAGAGACCGATAGC
GCACAAGTAGAGTGATCGAAAGATGAAAAGCACTTTGAAAAGAGAGTTAAACAGCACGTG
AAATTGTTGAAAGGGAAGCGCTTGTGGCCAGACTTGGGCCCGGTGGCTCAGCCGTCCCCT
GTGGGCGGTGCACTCCGCCGGGCCCAGGCCAGCATCAGCTCGCTGTTGGGGAGAAAGGCG
GTGGGAACGTGGCTCTTCGGAGTGTTATAGCCCGCCGCCATGCCCTCCAGCGGGCTGAGG
TTCGCGCCTGGCAAGGATGCTGG
>Corollospora quinqueseptata NBRC 32114 (JN941498)
CAGCAGCTCAAATTTGAAATCTGGCCCCCCCGGGGGTCCGAGTTGTAATTTGCAGAGGAT
GCTTTTGGCGAGGCGCCTTCCAAGTGCCCTAGAATGGGACGCCGTAGAGGGTGAGAGCCC
CGTACGGTCGGACGCCGAGCCTCTGTAAAGCTCCCTCGACGAGTCGAGTAGTTTGGGAAT
GCTGCTCTAAACGGGAGGTAAACCCCTTCTAAAGCTAAATACCGGCCAGAGACCGATAGC
GCACAAGTAGAGTGATCGAAAGATGAAAAGCACTTTGAAAAGAGAGTTAAACAGCACGTG
AAATTGTTGAAAGGGAAGCGCTTGTGGCCAGACTTGCGCCCGGCGGCTCAGCCGTCCCTC
GTGGGCGGTGCACTCCGCCGGGCTCAGGCCAGCATCAGCTCGCTGCTGGGGAGAAAGGCG
GTGGGAACGTGGCTCTTCGGAGTGTTATAGCCCGCCGCCATGCCCTCCAGCGGGCTGAGG
TTCGCGCTCCGCAAGGATGCTGG
>Corollospora quinqueseptata NBRC 32115 (JN941499)
CAGCAGCTCAAATTTGAAATCTGGCCCCCCCGGGGGTCCGAGTTGTAATTTGCAGAGGAT
GCTTTTGGCGAGGCGCCTTCCAAGTGCCCTAGAATGGGACGCCGTAGAGGGTGAGAGCCC
CGTACGGTCGGACGCCGAGCCTCTGTAAAGCTCCCTCGACGAGTCGAGTAGTTTGGGAAT
GCTGCTCTAAACGGGAGGTAAACCCCTTCTAAAGCTAAATACCGGCCAGAGACCGATAGC
GCACAAGTAGAGTGATCGAAAGATGAAAAGCACTTTGAAAAGAGAGTTAAACAGCACGTG
AAATTGTTGAAAGGGAAGCGCTTGTGGCCAGACTTGCGCCCGGCGGCTCAGCCGTCCCTC
GTGGGCGGTGCACTCCGCCGGGCTCAGGCCAGCATCAGCTCGCTGCTGGGGAGAAAGGCG
GTGGGAACGTGGCTCTTCGGAGTGTTATAGCCCGCCGCCATGCCCTCCAGCGGGCTGAGG
TTCGCGCTCCGCAAGGATGCTGG
>? Corollospora intermedia NBRC 104402
CAACAGCTCAAATTTGAAATCTGGCCCCCCCGGGGGTCCGAGTTGTAATTTGCAGAGGAT
GCTTTTGGCGAGGCGCCTTCCGAGTTCCCTGGAACGGGACGCCGCAGAGGGTGAGAGCCC
CGTACGGTTGGACGCCGAGCCTATGTAAAGCTCCCTCGACGAGTCGAGTAGTTTGGGAAT
GCTGCTCTAAACGGGAGGTAAACCCCTTCTAAAGCTAAATACCGGCCAGAGACCGATAGC
GCACAAGTAGAGTGATCGAAAGATGAAAAGCACTTTGAAAAGAGAGTTAAACAGCACGTG
AAATTGTTGAAAGGGAAGCGCTTGTGGCCAGACTTGCGCCCGGCGGCTCAGCCGTCCCTC
GTGGGCGGTGCACTCCGCCGGGCTCAGGCCAGCATCAGCTCGCTGCTGGGGAGAAAGGCG
GTGGGAACGTGGCTCTTCGGAGTGTTATAGCCCGCCGCCATGCCCTCCAGCGGGCTGAGG
TTCGCGCTCCGCAAGGATGCTGG
>Corollosporopsis sp. 3 NBRC 32118 (JN941493)
CAACAGCTCAAATTTGAAATCTGGCCTCCTGCGGGGTCCGAGTTGTAGTTTGCAGAGGAT
GCTTTGGGCAAGGCGCCTTCCGAGTGCCCTGGAACGGGACGCCGCAGAGGGTGAGAGCCC
CCTACGGTTGGTGGCCGAGCCTGTGTAAAGCTCCCTCGACGAGTCGAGTAGTTTGGGAAT
GCTGCTCTAAATGGGAGGTACACCCCTTCTAAAGCTAAATACCCGCCAGAGACCGATAGC
GCACAAGTAGAGTGATCGAAAGATGAAAAGCACTTTGAAAAGAGAGTTAAACAGCACGTG
AAATTGTTGAAAGGGAAGCGCTTGTGGCCAGACTCGGGCCCGGTGGCTCAGCCGTCCCTC
GCGGGCGGTGCACTCTGCCGGGCCTGGGCCAGCATCAGCTTGTGGCGGGGGAGAAAGGCG
GTGGGAACGTGGCTCTTCGGAGTGTTATAGCCCGCCGTCATGCCCCGCCGCGGGCTGAGG
TTCGCGCTCCGCAAGGATGCTGG
>Corollosporopsis portsaidica IMI395684 (NG078629)
CAACAGCTCAAATTTGAAATCTGGCCTCCTGCGGGGTCCGAGTTGTAGTTTGCAGAGGAT
GCTTTGGGCAAGGCGCCTTCCGAGTGCCCTGGAACGGGACGCCGCAGAGGGTGAGAGCCC
CCTACGGTTGGTGGCCGAGCCTGTGTAAAGCTCCCTCGACGAGTCGAGTAGTTTGGGAAT
GCTGCTCTAAATGGGAGGTACACCCCTTCTAAAGCTAAATACCCGCCAGAGACCGATAGC
GCACAAGTAGAGTGATCGAAAGATGAAAAGCACTTTGAAAAGAGAGTTAAACAGCACGTG
AAATTGTTGAAAGGGAAGCGCTTGTGGCCAGACTCGGGCCCGGTGGCTCAGCCGTCCCTC
GCGGGCGGTGCACTCTGCCGGGCCTGGGCCAGCATCAGCTTGTGGCGGGGGAGAAAGGCG
GTGGGAACGTGGCTCTTCGGAGTGTTATAGCCCGCCGTCATGCCCCGCCGCGGGCTGAGG
TTCGCGCTCCGCAAGGATGCTGG
>Corollosporopsis portsaidica MD1301 (KJ406564)
CAACAGCTCAAATTTGAAATCTGGCCTCCTGCGGGGTCCGAGTTGTAGTTTGCAGAGGAT
GCTTTGGGCAAGGCGCCTTCCGAGTGCCCTGGAACGGGACGCCGCAGAGGGTGAGAGCCC
CCTACGGTTGGTGGCCGAGCCTGTGTAAAGCTCCCTCGACGAGTCGAGTAGTTTGGGAAT
GCTGCTCTAAATGGGAGGTACACCCCTTCTAAAGCTAAATACCCGCCAGAGACCGATAGC
GCACAAGTAGAGTGATCGAAAGATGAAAAGCACTTTGAAAAGAGAGTTAAACAGCACGTG
AAATTGTTGAAAGGGAAGCGCTTGTGGCCAGACTCGGGCCCGGTGGCTCAGCCGTCCCTC
GCGGGCGGTGCACTCTGCCGGGCCTGGGCCAGCATCAGCTTGTGGCGGGGGAGAAAGGCG
GTGGGAACGTGGCTCTTCGGAGTGTTATAGCCCGCCGTCATGCCCCGCCGCGGGCTGAGG
TTCGCGCTCCGCAAGGATGCTGG
>Corollosporopsis sp. 5 NBRC 106651
CAACAGCTCAAATTTGAAATCTGGTCCCCTGCGGTGCCCGAGTTGTAGTTTGCAGAGGAT
GCTTTGGGCGAGGCGCCTTCCGAGTGCCCTGGAACGGGACGCCGCAGAGGGTGAGAGCCC
CCTACGGTCGGCTGCCGAGCCTCTGTAAAGCTCCCTCGACGAGTCGAGTAGTTTGGGAAT
GCTGCTCTAAACGGGAGGTACACCCCTTCTAAAGCTAAATACCCGCCAGAGACCGATAGC
GCACAAGTAGAGTGATCGAAAGATGAAAAGCACTTTGAAAAGAGAGTTAAACAGCACGTG
AAATTGTTGAAAGGGAAGCGCTTGTGGCCAGACTCGGGCCCGGCGGCTCAGCCGTCCCTC
GCGGGCGGTGCACTCTGCCGGGCCTGGGCCAGCATCAGCTCGCGGCGGGGGAGAAAGGCG
GTGGGAACGTGGCTCTTCGGAGTGTTATAGCCCGCCGTCATGCCCTGCTGCGGGCTGAGG
TTCGCGCTCCGCAAGGATGCTGG
>pNGenus D NBRC 32125 (JN941479)
CAACAGCTCAAATTTGAAATCTGGCCCCGTGCGGGGTCCGAGTTGTAATTTGCAGAGGAT
GCTTTCGGCGAGGCGCCTTCCGAGTGCCCTGGAACGGGCCGCCGCAGAGGGTGAGAGCCC
CGTACGGTCGGACGCCGAGCCGGTGTAAAGCTCCCTCGACGAGTCGAGTAGTTTGGGAAT
GCTGCTCTAAACGGGAGGTAAACCCCTTCTAAAGCTAAATACCGGCCAGAGACCGATAGC
GCACAAGTAGAGTGATCGAAAGATGAAAAGCACTTTGAAAAGAGAGTCAAACAGCACGTG
AAATTGTTGAAAGGGAAGCGCTTGTGGCCAGACTTGCGCCCGGCGGCTCAGCCGTCCCTC
GTGGGCGGTGCACTCCGCCGGGCGCAGGCCAGCATCAGCTCGTGGCGGGGGAGAAAGGCG
GCGGGAACGTGGCTCTTCGGAGTGTTATAGCCCGCCGCTACGCCCCACCGCGGGCTGAGG
TACGCGCTCCGCAAGGATGCTGG
>pNGenus D NBRC 32126 (JN941480)
CAACAGCTCAAATTTGAAATCTGGCCCCGTGCGGGGTCCGAGTTGTAATTTGCAGAGGAT
GCTTTCGGCGAGGCGCCTTCCGAGTGCCCTGGAACGGGCCGCCGCAGAGGGTGAGAGCCC
CGTACGGTCGGACGCCGAGCCGGTGTAAAGCTCCCTCGACGAGTCGAGTAGTTTGGGAAT
GCTGCTCTAAACGGGAGGTAAACCCCTTCTAAAGCTAAATACCGGCCAGAGACCGATAGC
GCACAAGTAGAGTGATCGAAAGATGAAAAGCACTTTGAAAAGAGAGTCAAACAGCACGTG
AAATTGTTGAAAGGGAAGCGCTTGTGGCCAGACTTGCGCCCGGCGGCTCAGCCGTCCCTC
GTGGGCGGTGCACTCCGCCGGGCGCAGGCCAGCATCAGCTCGTGGCGGGGGAGAAAGGCG
GCGGGAACGTGGCTCTTCGGAGTGTTATAGCCCGCCGCTACGCCCCACCGCGGGCTGAGG
TACGCGCTCCGCAAGGATGCTGG
>Corollosporella anglusa NBRC 104919
CAACAGCTCAAATTTGAAATCTGGCCCCGCGCGGGGTCCGAGTTGTAATTTGCAGAGGAT
GCTTTCGGCGAGGCGCCTTCCGAGTGCCCTGGAACGGGCCGCCGCAGAGGGTGAGAGCCC
CGTACGGTAGGATGCCGAGCCGGTGTAAAGCTCCCTCGACGAGTCGAGTAGTTTGGGAAT
GCTGCTCTAAACGGGAGGTAAACCCCTTCTAAAGCTAAATACCGGCCAGAGACCGATAGC
GCACAAGTAGAGTGATCGAAAGATGAAAAGCACTTTGAAAAGAGAGTCAAACAGCACGTG
AAATTGTTGAAAGGGAAGCGCTTGTGGCCAGACTTGCGCCCGGCGGCTCAGCCGTCCCTC
GCGGGCGGTGCACTCTGCCGGGCGCAGGCCAGCATCAGCTCGTGGCGGGGGAGAAAGGCG
GCGGGAACGTGGCTCTTCGGAGTGTTATAGCCCGCCGTTATGCCCTGCCGCGGGCTGAGG
TTCGCGCTCCGCAAGGATGCTGG
>Corollosporella ramulosa CBS 398.65(MH870274)
CAACAGCTCAAATTTGAAATCTGGCCCCGTCCGGGGTCCGAGTTGTAATTTGCAGAGGAT
GCTTTCGGCGAGGCGCCTTCCGAGTGCCCTGGAACGGGCCGCCGGAGAGGGTGAGAGCCC
CGTACGGTAGGACGCCGAGCCGGTGTAAAGCTCCCTCGACGAGTCGAGTAGTTTGGGAAT
GCTGCTCTAAACGGGAGGTAAACCCCTTCTAAAGCTAAATACCGGCCAGAGACCGATAGC
GCACAAGTAGAGTGATCGAAAGATGAAAAGCACTTTGAAAAGAGAGTCAAACAGCACGTG
AAATTGTTGAAAGGGAAGCGCTTGTGGCCAGACTTGCGCCCGGCAGCTCAGCCGTCCCTC
GCGGGCGGCGCACTCTGCCGGGCGCAGGCCAGCATCAGCTCGTGGCGGGGGAGAAAGGCG
GCGGGAACGTGGCTCTTCGGAGTGTTATAGCCCGCCGCTATGCCCTGCCGCGGGCTGAGG
TACGCGCACCGCAAGGATGCTGG
>? Corollosporella prolifera NBRC 32120
CAACAGCTCAAATTTGAAATCTGGCCCCCCC-GGGGTCCGAGTTGTAATTTGCAGAGGAT
GCTTTCGGCGAGGCGCCTTCCGAGTGCCCTGGAACGGGCCGCCGCAGAGGGTGAGAGCCC
CGTACGGTGGGACGCCGAGCCGGTGTAAAGCTCCCTCGACGAGTCGAGTAGTTTGGGAAT
GCTGCTCTAAACGGGAGGTAAACCCCTTCTAAAGCTAAATACCGGCCAGAGACCGATAGC
GCACAAGTAGAGTGATCGAAAGATGAAAAGCACTTTGAAAAGAGAGTCAAACAGCACGTG
AAATTGTTGAAAGGGAAGCGCTTGTGGCCAGACTTGCGCCCGGCGGCTCAGCCGTCCCTC
GCGGGCGGTGCACTCTGCCGGGCGCAGGCCAGCATCAGCTCGTGGCGGGGGAGAAAGGCG
GCGGGAACGTGGCTCTTCGGAGTGTTATAGCCCGCCGCTATGCCCTGTCGCGGGCTGAGG
TACGCGCTCCGCAAGGATGCTGG
>Shirahamella gracilis NBRC 32111(JN941487)
CAACAGCTCAAATTTGAAATCTGGCCCCCCGCGGGGTCCGAGTTGTAATTTGCAGAGGAT
GCTTTTGGCGAGGCGCCTTCCGAGTGCCCTGGAACGGGCCGCCGGAGAGGGTGAGAGCCC
CGTACGGTCGGATGCCGAGCCAGTGTAAAGCTCCCTCGACGAGTCGAGTAGTTTGGGAAT
GCTGCTCTAAACGGGAGGTAAACCCCTTCTAAAGCTAAATACCGGCCAGAGACCGATAGC
GCACAAGTAGAGTGATCGAAAGATGAAAAGCACTTTGAAAAGAGAGTCAAACAGCACGTG
AAATTGTTGAAAGGGAAGCGCTTGTGGCCAGACTTGCGCGCGGCGGCTCAGCCGTCCCTC
GTGGGCGGTGCACTCCGCCGGGCGCAGGCCAGCATCAGCTCGTGGCGGGGGAGAAAGGCG
GCGGGAACGTGGCTCTTCGGAGTGTTATAGCCCGCCGTTACGCCCTGCCGCGGGCTGAGG
TACGCGCTCCGCAAGGATGCTGG
>Shirahamella sp. MD 828 (AB361019)
CAACAGCTCAAATTTGAAATCTGGCCCCCCGCGGGGTCCGAGTTGTAATTTGCAGAGGAT
GCTTTTGGCGAGGCGCCTTCCGAGTGCCCTGGAACGGGCCGCCGGAGAGGGTGAGAGCCC
CGTACGGTCGGATGCCGAGCCAGTGTAAAGCTCCCTCGACGAGTCGAGTAGTTTGGGAAT
GCTGCTCTAAACGGGAGGTAAACCCCTTCTAAAGCTAAATACCGGCCAGAGACCGATAGC
GCACAAGTAGAGTGATCGAAAGATGAAAAGCACTTTGAAAAGAGAGTCAAACAGCACGTG
AAATTGTTGAAAGGGAAGCGCTTGTGGCCAGACTTGCGCGCGGCGGCTCAGCCGTCCCTC
GTGGGCGGTGCACTCCGCCGGGCGCAGGCCAGCATCAGCTCGTGGCGGGGGAGAAAGGCG
GCGGGAACGTGGCTCTTCGGAGTGTTATAGCCCGCCGTTACGCCCTGCCGCGGGCTGAGG
TACGCGCTCCGCAAGGATGCTGG
>Ajigaurospora pseudopulchella NBRC 32112 (JN941494)
CAACAGCTCAAATTTGAAATCTGGCCCCCTGCGGGGTCCGAGTTGTAATTTGCAGAGGAT
GCTTTTGGCGAGGTGCCTTCCGAGTGCCCTGGAACGGGCCGCCGCAGAGGGTGAGAGCCC
CGTACGGTAGGACGCCGAGCCAGTGTAAAGCTCCCTCGACGAGTCGAGTAGTTTGGGAAT
GCTGCTCTAAACGGGAGGTAAACCCCTTCTAAAGCTAAATACCGGCCAGAGACCGATAGC
GCACAAGTAGAGTGATCGAAAGATGAAAAGCACTTTGAAAAGAGAGTCAAACAGCACGTG
AAATTGTTGAAAGGGAAGCGCTTGTGGCCAGACTTGCGCCCGGCGGCTCAGCCGTCCCTC
GTGGGCGGTGCACTCCGCCGGGCGCAGGCCAGCATCAGCTCGTGGCAGGGGAGAAAGGCG
GCGGGAACGTGGCTCTTCGGAGTGTTATAGCCCGCCGTCACGCCCTACCGCGGGCTGAGG
TACGCGCTCCGCAAGGATGCTGG
>Ajigaurospora pseudopulchella NBRC 32113 (JN941495)
CAACAGCTCAAATTTGAAATCTGGCCCCCTGCGGGGTCCGAGTTGTAATTTGCAGAGGAT
GCTTTTGGCGAGGTGCCTTCCGAGTGCCCTGGAACGGGCCGCCGCAGAGGGTGAGAGCCC
CGTACGGTAGGACGCCGAGCCAGTGTAAAGCTCCCTCGACGAGTCGAGTAGTTTGGGAAT
GCTGCTCTAAACGGGAGGTAAACCCCTTCTAAAGCTAAATACCGGCCAGAGACCGATAGC
GCACAAGTAGAGTGATCGAAAGATGAAAAGCACTTTGAAAAGAGAGTCAAACAGCACGTG
AAATTGTTGAAAGGGAAGCGCTTGTGGCCAGACTTGCGCCCGGCGGCTCAGCCGTCCCTC
GTGGGCGGTGCACTCCGCCGGGCGCAGGCCAGCATCAGCTCGTGGCAGGGGAGAAAGGCG
GCGGGAACGTGGCTCTTCGGAGTGTTATAGCCCGCCGTCACGCCCTACCGCGGGCTGAGG
TACGCGCTCCGCAAGGATGCTGG
>Halosphaeriaceae G PP3909 (AF491262)
-AACAGCTCAAATTTGAAATCTGGCCCCCTGCGGGGTCCGAGTTGTAATTTGCAGAGGAT
-CTTTTGGCGAGGTGCCTTCCGAGTG-CCTGGAACGGGCCGCCGCAGAGGGTGAGAGCCC
CGTACGGTAGGACGCCGAGCCAGTGTAAAGCTCCCTCGACGAGTCGAGTAGTTTGGGAAT
GCTGCTCTAAACGGGAGGTAAACCCCTTCTAAAGCTAAATACCGGCCAGAGACCGATAGC
GCACAAGTAGAGTGATCGAAAGATGAAAAGCACTTTGAAAAGAGAGTCAAACAGCACGTG
AAATTGTTGAAAGGGAAGCGCTTGTGGCCAGACTTGCGCCCGGCGGCTCAGCCGTCCCTC
T-GGGCGGTGCACTCCGCCGGGCGCAG--CCACATCAGCTCGTGGCAGGGGAGAAAGGCG
GCGGGAACGTGGCTCTTCGGAGTGTTATAGCCCGCCGTCACGCCCTAACGCGGGCTGAGT
ACCGT------CAAGGATGCTGG
>Garethelia parvula IFO 32159 (DQ104810)
CAACAGCTCAAATTTGAAATCTGGCCCCCTGCGGGGTCCGAGTTGTAATTTGCAGAGGAT
GCTTTCGGCAAGGCGCCTTCCGAGTGCCCTGGAACGGGCCGCCGTAGAGGGTGAGAGCCC
CGTACGGTTGGATGCCGAGCCGGTGTAAAGCTCCTTCGACGAGTCGAGTAGTTTGGGAAT
GCTGCTCTAAACGGGAGGTAAACCCCTTCTAAAGCTAAATACCGGCCAGAGACCGATAGC
GCACAAGTAGAGTGATCGAAAGATGAAAAGCACTTTGAAAAGAGAGTCAAACAGCACGTG
AAATTGTTGAAAGGGAAGCGCTTGTGGCCAGACTTGCGCCCTGCGGCTCAGCCGTCCCTC
GTGGGCGGTGCACTCCGCCGGGCGCAGGCCAGCATCAGCTCGCGGCAGGGAAGAAAGGCG
GCGGGAACGTGGCTCTTCGGAGTGTTATAGCCCGCCGCTACGCCCTCCTGCGGGCTGAGG
TACGCGCTCCGCAAGGATGCTGG
>Garethelia parvula NBRC 32160
CAACAGCTCAAATTTGAAATCTGGCCCCCTGCGGGGTCCGAGTTGTAATTTGCAGAGGAT
GCTTTCGGCAAGGCGCCTTCCGAGTGCCCTGGAACGGGCCGCCGTAGAGGGTGAGAGCCC
CGTACGGTTGGATGCCGAGCCGGTGTAAAGCTCCTTCGACGAGTCGAGTAGTTTGGGAAT
GCTGCTCTAAACGGGAGGTAAACCCCTTCTAAAGCTAAATACCGGCCAGAGACCGATAGC
GCACAAGTAGAGTGATCGAAAGATGAAAAGCACTTTGAAAAGAGAGTCAAACAGCACGTG
AAATTGTTGAAAGGGAAGCGCTTGTGGCCAGACTTGCGCCCTGCGGCTCAGCCGTCCCTC
GTGGGCGGTGCACTCCGCCGGGCGCAGGCCAGCATCAGCTCGCGGCAGGGAAGAAAGGCG
GCGGGAACGTGGCTCTTCGGAGTGTTATAGCCCGCCGCTACGCCCTCCTGCGGGCTGAGG
TACGCGCTCCGCAAGGATGCTGG
>Paracorollospora angusta NBRC 32101(JN941477)
CAACAGCTCAAATTTGAAATCTGGCTCCT-AGCGGGTCCGAGTTGTAATTTGCAGAGGAT
GCTTTTGGCGCGGTGCCTTCCGAGTTCCCTGGAACGGGACGCCGGAGAGGGTGAGAGCCC
CGTACGGTTGGCCGCCTAGCCTGTGTAAAGCTCCTTCGACGAGTCGAGTAGTTTGGGAAT
GCTGCTCTAAACGGGAGGTACACCCCTTCTAAAGCTAAATACCGGCCAGAGACCGATAGC
GCACAAGTAGAGTGATCGAAAGATGAAAAGCACTTTGAAAAGAGAGTCAAACAGCACGTG
AAATTGTTGAAAGGGAAGCGCTTGTGGCCAGACCTGTCCC-GGCAGCTCAGCCGTCCCTC
GTGGGCGGTGCACTCTGCCGGGTGCAGGCCAGCATCAGCTCGTGGCGGGGGAGAAAGGCA
GCGGGAACGTGGCTCTTCGGAGTGTTATAGCCCGCCGCTACGCCCCACCGCGGGCTGAGG
TTCGCGCTCCGCAAGGATGCTGG
>Paracorollospora angusta NBRC 32102 (JN941478)
CAACAGCTCAAATTTGAAATCTGGCTCCT-AGCGGGTCCGAGTTGTAATTTGCAGAGGAT
GCTTTTGGCGCGGTGCCTTCCGAGTTCCCTGGAACGGGACGCCGGAGAGGGTGAGAGCCC
CGTACGGTTGGCCGCCTAGCCTGTGTAAAGCTCCTTCGACGAGTCGAGTAGTTTGGGAAT
GCTGCTCTAAACGGGAGGTACACCCCTTCTAAAGCTAAATACCGGCCAGAGACCGATAGC
GCACAAGTAGAGTGATCGAAAGATGAAAAGCACTTTGAAAAGAGAGTCAAACAGCACGTG
AAATTGTTGAAAGGGAAGCGCTTGTGGCCAGACCTGTCCC-GGCAGCTCAGCCGTCCCTC
GTGGGCGGTGCACTCTGCCGGGTGCAGGCCAGCATCAGCTCGTGGCGGGGGAGAAAGGCA
GCGGGAACGTGGCTCTTCGGAGTGTTATAGCCCGCCGCTACGCCCCACCGCGGGCTGAGG
TTCGCGCTCCGCAAGGATGCTGG
>Paracorollospora marina NBRC 103271
CAACAGCTCAAATTTGAAATCTGGCTCCTTAGCGGGTCCGAGTTGTAATTTGCAGAGGAT
GCTTTTGGCGAGGCGCCTTCCGAGTTCCCTGGAACGGGACGCCGGAGAGGGTGAGAGCCC
CGTACGGTCGGTCGCCTAGCCTCTGTAAAGCTCCTTCGACGAGTCGAGTAGTTTGGGAAT
GCTGCTCTAAACGGGAGGTAAACCCCTTCTAAAGCTAAATACCGGCCAGAGACCGATAGC
GCACAAGTAGAGTGATCGAAAGATGAAAAGCACTTTGAAAAGAGAGTCAAACAGCACGTG
AAATTGTTGAAAGGGAAGCGCTTGTGGCCAGACCTGGGCCCGGCAGCTCAACCGTCCCTC
GTGGGCGGTGCACTCTGCCGGGTGCAGGCCAGCATCAGCTCGTGGCGGGGGAGAAAGGCG
GCGGGAACGTGGCTCTTCGGAGTGTTATAGCCCGCCGCTACGCCCCACCGCGGGCTGAGG
TTCGCGCTCCGCAAGGATGCTGG
>Paracorollospora marina AFTOL- ID 5008(FJ176898)
CAACAGCTCAAATTTGAAATCTGGCTCCTT-GCGGGTCCGAGTTGTAATTTGCAGAGGAT
GCTTTTGGCGAGGCGCCTTCCGAGTTCCCTGGAACGGGACGCCGGAGAGGGTGAGAGCCC
CGTAC-----------------CTGTAAAGCTCCTTCGACGAGTCGAGTAGTTTGGGAAT
GCTGCTCTAAACGGGAGGTAAACCCCTTCTAAAGCTAAATACCGGCCAGAGACCGATAGC
GCACAAGTAGAGTGATCGAAAGATGAAAAGCACTTTGAAAAGAGAGTCAAACAGCACGTG
AAATTGTTGAAAGGGAAGCGCTTGTGGCCAGACCTGG----------TCAATCGT-----
-----GGGTGCACTCTGCC----GCAGGCCAGCATCAGCTCGTGGCGGGGGAGAAAGGCG
GCGGGAACGTGGCTCT--GGAGTGTTATAG--------TACGCCCCACCGCGGGCTGAGG
TTCGCGCTCCGCAAGGATGCTGG
>Paracorollospora luteola NBRC 31315 (JN941490)
CAACAGCTCAAATTTGAAATCTGGCTCCCTGCGGGGTCCGAGTTGTAATTTGCAGAGGAT
GCTTTTGGCGAGGCGCCTTCCGAGTTCCCTGGAACGGGACGCCGGAGAGGGTGAGAGCCC
CGTACGGTCGGTCGCCTAGCCTCTGTAAAGCTCCTTCGACGAGTCGAGTAGTTTGGGAAT
GCTGCTCTAAACGGGAGGTAAACCCCTTCTAAAGCTAAATACCGGCCAGAGACCGATAGC
GCACAAGTAGAGTGATCGAAAGATGAAAAGCACTTTGAAAAGAGAGTCAAACAGCACGTG
AAATTGTTGAAAGGGAAGCGCTTGTGGCCAGACCTGGGCCCGGCAGCTCAGCCGTCCCTC
GTGGGCGGTGCACTCTGCCGGGTGCAGGCCAGCATCAGCTCGTGGCGGGGGAGAAAGGCG
GCGGGAACGTGGCTCTTCGGAGTGTTATAGCCCGCCGCTACGCCCCACCGCGGGCTGAGG
TTCGCGCTCCGCAAGGATGCTGG
>Paracorollospora luteola NBRC 31316 (JN941491)
CAACAGCTCAAATTTGAAATCTGGCTCCCTGCGGGGTCCGAGTTGTAATTTGCAGAGGAT
GCTTTTGGCGAGGCGCCTTCCGAGTTCCCTGGAACGGGACGCCGGAGAGGGTGAGAGCCC
CGTACGGTCGGTCGCCTAGCCTCTGTAAAGCTCCTTCGACGAGTCGAGTAGTTTGGGAAT
GCTGCTCTAAACGGGAGGTAAACCCCTTCTAAAGCTAAATACCGGCCAGAGACCGATAGC
GCACAAGTAGAGTGATCGAAAGATGAAAAGCACTTTGAAAAGAGAGTCAAACAGCACGTG
AAATTGTTGAAAGGGAAGCGCTTGTGGCCAGACCTGGGCCCGGCAGCTCAGCCGTCCCTC
GTGGGCGGTGCACTCTGCCGGGTGCAGGCCAGCATCAGCTCGTGGCGGGGGAGAAAGGCG
GCGGGAACGTGGCTCTTCGGAGTGTTATAGCCCGCCGCTACGCCCCACCGCGGGCTGAGG
TTCGCGCTCCGCAAGGATGCTGG
>Keraliethelia pulchella NBRC 32123(JN941496)
CAACAGCTCAAATTTGAAATCTGGCCCTCCCGGGGGTCCGAGTTGTAATTTGCAGAGGGT
GCCTTTGGCGAGGCGCCGGCCGAGTGCCCTGGAACGGGACGCCACAGAGGGTGAGAGCCC
CGTACGGCCGCGCGTCGAGCCTCTGTAAGGCCCCTTCGAAGAGTCGAGTAGTTTGGGAAT
GCTGCTCTAAGCGGGAGGTAAACTCCTTCTAAAGCTAAATACCTGCCAGAGACCGATAGC
GCACAAGTAGAGTGATCGAAAGATGAAAAGCACTTTGAAAAGAGAGTCAAACAGCACGTG
AAATTGTTGAAAGGGAAGCGCTTGCGGCCAGACTTGCACCCAGCGGCTCAGCCGCCCCCC
GCGGGCGGTGCACTCCGCTGGGCGCAGGCCAGCATCGGTTCGAGGCCGGGGACAAAGGCG
GCGGGGACGTGGCTCCTCGGAGTGTTATAACCCACCGCTACGCCCGGCCGCGGACCGAGG
TCCGCGCCCGGCAAGGATGCTGG
>Keraliethelia pulchella NBRC 31323
CAACAGCTCAAATTTGAAATCTGGCCCTCCCGGGGGTCCGAGTTGTAATTTGCAGAGGGT
GCCTTTGGCGAGGCGCCGGCCGAGTGCCCTGGAACGGGACGCCACAGAGGGTGAGAGCCC
CGTACGGCCGCGCGTCGAGCCTCTGTAAGGCCCCTTCGAAGAGTCGAGTAGTTTGGGAAT
GCTGCTCTAAGCGGGAGGTAAACTCCTTCTAAAGCTAAATACCTGCCAGAGACCGATAGC
GCACAAGTAGAGTGATCGAAAGATGAAAAGCACTTTGAAAAGAGAGTCAAACAGCACGTG
AAATTGTTGAAAGGGAAGCGCTTGCGGCCAGACTTGCACCCAGCGGCTCAGCCGCCCCCC
GCGGGCGGTGCACTCCGCTGGGCGCAGGCCAGCATCGGTTCGAGGCCGGGGACAAAGGCG
GCGGGGACGTGGCTCCTCGGAGTGTTATAACCCACCGCTACGCCCGGCCGCGGACCGAGG
TCCGCGCCCGGCAAGGATGCTGG
>Keraliethelia pulchella NTOU5725 (OQ130070)
CAACAGCTCAAATTTGAAATCTGGCCCCCCCGGGGGTCCGAGTTGTAATTTGCAGAGGGT
GCCTTTGGCGAGGCGCCGGCCGAGTGCCCTGGAACGGGACGCCATAGAGGGTGAGAGCCC
CGTACGGCCGCGCGTCGAGCCTCTGTAAGGCCCCTTCGAAGAGTCGAGTAGTTTGGGAAT
GCTGCTCTAAGCGGGAGGTAAACTCCTTCTAAAGCTAAATACCTGCCAGAGACCGATAGC
GCACAAGTAGAGTGATCGAAAGATGAAAAGCACTTTGAAAAGAGAGTCAAACAGCACGTG
AAATTGTTGAAAGGGAAGCGCTTGCGGCCAGACTTGCACCCAGCGGCTCAGCCGCCCCCC
GCGGGCGGTGCACTCCGCTGGGCGCAGGCCAGCATCGGTTCGCGGCCGGGGACAAAGGCG
GCGGGGACGTGGCTCCTCGGAGTGTTATAACCCGCCGCTACGCCCGGCCACGGACCGAGG
TCCGCGCCCGGCAAGGATGCTGG
>Keraliethelia pulchella NTOU5727 (OQ130071)
CAACAGCTCAAATTTGAAATCTGGCCCTCCCGGGGGTCCGAGTTGTAATTTGCAGAGGGT
GCCTTTGGCGAGGCGCCGGCCGAGTGCCCTGGAACGGGACGCCATAGAGGGTGAGAGCCC
CGTACGGCCGCGCGTCGAGCCTCTGTAAGGCCCCTTCGAAGAGTCGAGTAGTTTGGGAAT
GCTGCTCTAAGCGGGAGGTAAACTCCTTCTAAAGCTAAATACCTGCCAGAGACCGATAGC
GCACAAGTAGAGTGATCGAAAGATGAAAAGCACTTTGAAAAGAGAGTCAAACAGCACGTG
AAATTGTTGAAAGGGAAGCGCTTGCGGCCAGACTTGCACCCAGCGGCTCAGCCGCCCCCC
GCGGGCGGTGCACTCCGCTGGGCGCAGGCCAGCATCGGTTCGCGGCCGGGGACAAAGGCG
GCGGGGACGTGGCTCCTCGGAGTGTTATAACCCGCCGCTACGCCCGGCCACGGACCGAGG
TCCGCGCCCGGCAAGGATGCTGG
>Keraliethelia sp.1 NTOU5732 (OQ130075)
CAACAGCTCAAATTTGAAATCTGGCCCTCCCGGGGGTCCGAGTTGTAATTTGCAGAGGGT
GCCTCTGGCGAGGCGCCGGCCGAGTTCCCTGGAACGGGACGCCGCAGAGGGTGAGAGCCC
CGTACGGCCGCGCGTCGAGCCTCTGTGAGGCCCCTTCGAAGAGTCGAGTAGTTTGGGAAT
GCTGCTCTAAGCGGGAGGTAAACTCCTTCTAAAGCTAAATACCTGCCAGAGACCGATAGC
GCACAAGTAGAGTGATCGAAAGATGAAAAGCACTTTGAAAAGAGAGTCAAACAGCACGTG
AAATTGTTGAAAGGGAAGCGCTCGCGGCCAGACTTGCGCCCAGCGGCTCAGCCGCCCCCC
CCGGGCGGCGCACTCCGCTGGGCGCAGGCCAGCATCGGTTCGCGGCCGGGGAGAAGGGCG
GTGGGAACGTGGCTCCTCGGAGTGTTATAGCCCGCCGCTACGCCCGGCCCAGGACCGAGG
TCCGCGCCCGGCAAGGATGCTGG
>Keraliethelia sp.1 NTOU5730 (OQ130076)
CAACAGCTCAAATTTGAAATCTGGCCCTCCCGGGGGTCCGAGTTGTAATTTGCAGAGGGT
GCCTCTGGCGAGGCGCCGGCCGAGTTCCCTGGAACGGGACGCCGCAGAGGGTGAGAGCCC
CGTACGGCCGCGCGTCGAGCCTCTGTGAGGCCCCTTCGAAGAGTCGAGTAGTTTGGGAAT
GCTGCTCTAAGCGGGAGGTAAACTCCTTCTAAAGCTAAATACCTGCCAGAGACCGATAGC
GCACAAGTAGAGTGATCGAAAGATGAAAAGCACTTTGAAAAGAGAGTCAAACAGCACGTG
AAATTGTTGAAAGGGAAGCGCTCGCGGCCAGACTTGCGCCCAGCGGCTCAGCCGCCCCCC
CCGGGCGGCGCACTCCGCTGGGCGCAGGCCAGCATCGGTTCGCGGCCGGGGAGAAGGGCG
GTGGGAACGTGGCTCCTCGGAGTGTTATAGCCCGCCGCTACGCCCGGCCCAGGACCGAGG
TCCGCGCCCGGCAAGGATGCTGG
>Honshuriella fusca NBRC 32107 (JN941483)
CAACAGCTCAAATTTGAAATCTGGTCCCCTGCGGGGCCCGAGTTGTAATTTGCAGAGGAT
GCTTTTGGCGAGGCGCCTTCCGAGTTCCCTGGAACGGGACGCCGGAGAGGGTGAGAGCCC
CGTACGGTCGGACGCCGGACCAGTGTAAAGCTCCCTCGACGAGTCGAGTAGTTTGGGAAT
GCTGCTCTAAATGGGAGGTAAACCCCTTCTAAAGCTAAATACCGGCCAGAGACCGATAGC
GCACAAGTAGAGTGATCGAAAGATGAAAAGCACCTTGAAAAGAGGGTTAAACAGCACGTG
AAATTGTTGAAAGGGAAGCGCTTGCGGCCAGACCTGCGCCCGGCAGCTCGGCCGTCCCTC
GTGGGCGGTGCACTCTGCCGGGTCCAGGCCAGCATCGGCTCGCAGCGGGGGAGAAAGGCG
ACGGGAACGTGGCTCCTCGGAGTGTTATAGCCCGCCGCTATGCCCCGCCGCGGGCCGAGG
TTCGCGCGCCGCAAGGATGCTGG
>Honshuriella fusca NRC 32108 (JN941484)
CAACAGCTCAAATTTGAAATCTGGTCCCCTGCGGGGCCCGAGTTGTAATTTGCAGAGGAT
GCTTTTGGCGAGGCGCCTTCCGAGTTCCCTGGAACGGGACGCCGGAGAGGGTGAGAGCCC
CGTACGGTCGGACGCCGGACCAGTGTAAAGCTCCCTCGACGAGTCGAGTAGTTTGGGAAT
GCTGCTCTAAATGGGAGGTAAACCCCTTCTAAAGCTAAATACCGGCCAGAGACCGATAGC
GCACAAGTAGAGTGATCGAAAGATGAAAAGCACCTTGAAAAGAGGGTTAAACAGCACGTG
AAATTGTTGAAAGGGAAGCGCTTGCGGCCAGACCTGCGCCCGGCAGCTCGGCCGTCCCTC
GTGGGCGGTGCACTCTGCCGGGTCCAGGCCAGCATCGGCTCGCAGCGGGGGAGAAAGGCG
ACGGGAACGTGGCTCCTCGGAGTGTTATAGCCCGCCGCTATGCCCCGCCGCGGGCCGAGG
TTCGCGCGCCGCAAGGATGCTGG
>Honshuriella sp.1 NBRC 32109 (JN941485)
CAACAGCTCAAATTTGAAATCTGGTCCCCCCGGGGGCCCGAGTTGTAATTTGCAGAGGAT
GCTTTTGGCGAGGCGCCTTCCGAGTTCCCTGGAACGGGACGCCGGAGAGGGTGAGAGCCC
CGTACGGTCGGACGCCGGACCACTGTAAAGCTCCCTCGACGAGTCGAGTAGTTTGGGAAT
GCTGCTCCAAATGGGAGGTAAACCCCTTCTAAAGCTAAATACCGGCCAGAGACCGATAGC
GCACAAGTAGAGTGATCGAAAGATGAAAAGCACCTTGGAAAGAGGGTTAAACAGCACGTG
AAATTGTTGAAAGGGAAGCGCTTGCGGCCAGACCTGCGCCCGGCAGCTCGGCCGTCCCTC
GCGGGCGGTGCACTCTGTCGGGTCCAGGCCAGCATCGGCTCGCAGCGGGGGAGAAAGGCG
ACGGGAACGTGGCTCCTCGGAGTGTTATAGCCCGTCGCTATGCCCCGCCGCGGGCCGAGG
TTCGCGCGCCGCAAGGATGCTGG
>Nakagariella filiformis CBS 125146 (MH874958)
CAACAGCTCAAATTTGAAATCTGGCCCCGCCCGGGGCCCGAGTTGTTATTTGCAGAGGAT
GCCTTGGGCGACGCGCCGGTCGAGTGCCCTGGAATGGGCCGCCGTAGAGGGTGAGAGCCC
CGTACGGCCGGACGCCCAGCCGCTGTAAGGCTCCCTCGAAGAGTCGAGTAGCTTGGGAAT
GCTGCTCTAATCTGGAGGTAAACCCCTTCTAAAGCTAAATACTCGCCGGAGACCGATTGC
GCACAAGTAGAGTGATCGAAAGATGAAAAGCACTTTGAAAAGAGAGTCAAACAGCACGTG
AAATTGTTGAAAGGGAAGCGCTTGCGGCCAGACTTGCGCCCGGCGGCTCAGTCGTCCCCT
GTGGGCGGCTCACTCCGCCGGGCGCAGGCCAGCATCAGTTCGTGGTCGGGGGGAAAGGCG
GCGGGAACGTGGCTCCTAGGAGTGTTACAGCCCGCCGCTACGCCCGCCCGCGGACTGAGG
TCCGCGCCCGGCAAGGATGCTGG
>Nakagariella filiformis NTOU5714 (OQ130067)
CAACAGCTCAAATTTGAAATCTGGCCCCGCCCGGGGCCCGAGTTGTAATTTGCAGAGGAC
GCCTTGGGCGACGCGCCGGCCGAGTGCCCTGGAACGGGCCGCCGTAGAGGGTGAGAGCCC
CGTACGGCCGGACGCCGAGCCGCTGTAAGGCTCCCTCGAAGAGTCGAGTAGCTTGGGAAT
GCTGCTCTAATCGGGAGGTAAACCCCTTCTAAAGCTAAATACCCGCCAGAGACCGATAGC
GCACAAGTAGAGTGATCGAAAGATGAAAAGCACTTTGAAAAGAGAGTCAAACAGCACGTG
AAATTGTTGAAAGGGAAGCGCTTGCGGCCAGACTTGCGCCCGGCGGCTCAGTCGTCCCCT
GTGGGCGGCGCACTCCGCCGGGCGCAGGCCAGCATCAGTTCGTGGTCGGGGGGAAAGGCG
GCGGGAACGTGGCTCCTAGGAGTGTTACAGCCCGCCGCTACGCCCGCCCGCGGACTGAGG
TCCGCGCCCGGCAAGGATGCTGG
>Nakagariella filiformis NTOU5712 (OQ130066)
CAACAGCTCAAATTTGAAATCTGGCCCCGCCCGGGGCCCGAGTTGTAATTTGCAGAGGAC
GCCTTGGGCGACGCGCCGGCCGAGTGCCCTGGAACGGGCCGCCGTAGAGGGTGAGAGCCC
CGTACGGCCGGACGCCGAGCCGCTGTAAGGCTCCCTCGAAGAGTCGAGTAGCTTGGGAAT
GCTGCTCTAATCGGGAGGTAAACCCCTTCTAAAGCTAAATACCCGCCAGAGACCGATAGC
GCACAAGTAGAGTGATCGAAAGATGAAAAGCACTTTGAAAAGAGAGTCAAACAGCACGTG
AAATTGTTGAAAGGGAAGCGCTTGCGGCCAGACTTGCGCCCGGCGGCTCAGTCGTCCCCT
GTGGGCGGCGCACTCCGCCGGGCGCAGGCCAGCATCAGTTCGTGGTCGGGGGGAAAGGCG
GCGGGAACGTGGCTCCTAGGAGTGTTACAGCCCGCCGCTACGCCCGCCCGCGGACTGAGG
TCCGCGCCCGGCAAGGATGCTGG
>Nakagariella filiformis NBRC 32106
CAACAGCTCAAATTTGAAATCTGGCCCCGCCCGGGGCCCGAGTTGTAATTTGCAGAGGAT
GCCTTGGGCGACGCGCCGGCCGAGTGCCCTGGAATGGGCCGCCGTAGAGGGTGAGAGCCC
CGTACGGCCGGACGCCGAGCCGCTGTAAGGCTCCCTCGAAGAGTCGAGTAGCTTGGGAAT
GCTGCTCTAATCGGGAGGTAAACCCCTTCTAAAGCTAAATACACGCCAGAGACCGATAGC
GCACAAGTAGAGTGATCGAAAGATGAAAAGCACTTTGAAAAGAGAGTCAAACAGCACGTG
AAATTGTTGAAAGGGAAGCGCTTGCGGCCAGACTTGCGCCCGGCGGCTCAGTCGTCCCCT
GTGGGCGGCGCACTCCGCCGGGCGCAGGCCAGCATCAGTTCGTGGTCGGGGGGAAAGGCG
GCGGGAACGTGGCTCCTAGGAGTGTTACAGCCCGCCGCTACGCCCGCCCGCGGACTGAGG
TCCGCGCCCGGCAAGGATGCTGG
>pNGenus B NBRC 32105 (JN941482)
CAACAGCTCAAATTTGAAATCTGGCCCCCC-GCGGGTCCGAGTTGTAATTTGCAGAGGAT
GCTTTGGGCGAGGGACCTTCCGAGTTCCCTGGAACGGGACGCCAGAGAGGGTGAGAGCCC
CGTACGGTCGGACCCCGAGCCCGCGTAAAGCTCCCTCGAAGAGTCGAGTAGTTTGGGAAT
GCTGCTCCAAGCGGGAGGTAAACCCCTTCTAAAGCTAAATACCTGCCAGAGACCGATAGC
GCACAAGTAGAGTGATCGAAAGATGAAAAGCACTTTGGAAAGAGAGTCAAACAGCACGTG
AAATTGTTGAAAGGGAAGCGCTTGCGGCCAGACCTGCGCGCCGCGGCTCAGCCGTCCCTC
GCGGGCGGTGCACTCCGCGGCGTGCAGGCCAGCATCGTCTCGCGGTCGGGAACAAGGGCG
GTGGGAACGTGGCTCCCCGGAGTGTTATAGCCCGCCGCTACGCCCCTCCGCGGGTCGAGG
AACGCGCCCGGCAAGGATGCTGG
>pNGenus C NBRC 106650
CAACAGCTCAAATTTGAAATCTGGCCCCC-AGCGGGTCCGAGTTGTAATTTGCAGAGGAT
GCCTTGGGCGAGGGACCTTCCGAGTTCCCTGGAACGGGACGCCAGAGAGGGTGAGAGCCC
CGTACGGTCGGACCCCTAGCCGCTGTAAGGCTCCCTCGAAGAGTCGAGTAGTTTGGGAAT
GCTGCTCCAAGCGGGAGGTAAACCCCTTCTAAAGCTAAATACCTGCCAGAGACCGATAGC
GCACAAGTAGAGTGATCGAAAGATGAAAAGCACTTTGGAAAGAGAGTCAAACAGCACGTG
AAATTGTTGAAAGGGAAGCGCCTGCGGCCAGACCTGCGCGCTGCGGCTCAGCCGTCCCTC
GCGGGCGGTGCACTCCGCGGCGTGCAGGCCAGCATCGTCTCGCCGGGGGGAACAAGGGCG
GTGGGAACGTGGCTCCCCGGAGTGTTATAGCCCGCCGCTACGCCCCCCAGCGGGTCGAGG
AACGCGCCCGGCAAGGATGCTGG
>Tokuratelia colossa NBRC 32103 (JN941481)
CAACAGCTCAAATTTGAAATCTGGCCTCCCGCGGGGTCCGAGTTGTAATTTGCAGAGGAT
GCTTTGGGCGAGGGACCTTCCGAGTTCCCTGGAACGGGACGCCACAGAGGGTGAGAGCCC
CGTCTGGTCGGTCTCCGAGCCCGTGTACAGCTCCCTCGAAGAGTCGAGTAGTTTGGGAAT
GCTGCTCTAAGCGGGAGGTAAACCCCTTCTAAAGCTAAATATCTGCCAGAGACCGATAGC
GCACAAGTAGAGTGATCGAAAGATGAAAAGCACTTTGAAAAGAGAGTCAAACAGCACGTG
AAATTGTTGAAAGGGAAGCGCTTGCGGCCAGACCTGCGCCCGACGGCTCAGCCGTCCCTC
GCGGGCGGTGCACTCCGGCGGGTGCAGGCCAGCATCGGCTTGCGGGCGGGGAGAAAGGCG
GCGGGAACGTGGCTCCTAGGAGTGTTATAGCCCACCGTCACGCCCGCCTGCAGGTCGAGG
AACGCGTCCGGCAAGGATGCTGG
>pNGenus E NBRC 32121 (JN941488)
CAGCAGCTCAAATTTGAAATCTGGCCCC--GCGGGGTCCGAGTTGTAATTTGCAGAGGAT
GCCCCTGGCGAGGCGCCTGCCGAGTTCCCTGGAACGGGACGCCGTGGAGGGTGAGAGCCC
CGTGCGGCCGGCCGCCGAGCCTCTGTGGGGCTCCTTCGACGAGTCGAGTAGTTTGGGAAT
GCTGCTCTAAACGGGAGGTAAACCCCTTCTAAAGCTAAATACCGGCCAGAGACCGATAGC
GCACAAGTAGAGTGATCGAAAGATGAAAAGCACTTTGAAAAGAGAGTCAAACAGCACGTG
AAATTGTTGAAAGGGAAGCGCTCGTGGCCAGACCTGCGGCCGGCAGCTCAGCCGCCCCTC
GCGGGCGGTGCACTCTGCCG-GCCCAGGCCAGCATCGGTTCGCGGCGGGGGAGAAGGGCG
GCGGGAACGTGGCTCCTAGGAGTGTTACAGCCCGCCGCTATGCCCCGCCGGGGACCGAGG
TTTGCGCTCCGCAAGGATGCTGG
>pNGenus E NBRC 32122 (JN941489)
CAGCAGCTCAAATTTGAAATCTGGCCCC--GCGGGGTCCGAGTTGTAATTTGCAGAGGAT
GCCCCTGGCGAGGCGCCTGCCGAGTTCCCTGGAACGGGACGCCGTGGAGGGTGAGAGCCC
CGTGCGGCCGGCCGCCGAGCCTCTGTGGGGCTCCTTCGACGAGTCGAGTAGTTTGGGAAT
GCTGCTCTAAACGGGAGGTAAACCCCTTCTAAAGCTAAATACCGGCCAGAGACCGATAGC
GCACAAGTAGAGTGATCGAAAGATGAAAAGCACTTTGAAAAGAGAGTCAAACAGCACGTG
AAATTGTTGAAAGGGAAGCGCTCGTGGCCAGACCTGCGGCCGGCAGCTCAGCCGCCCCTC
GCGGGCGGTGCACTCTGCCG-GCCCAGGCCAGCATCGGTTCGCGGCGGGGGAGAAGGGCG
GCGGGAACGTGGCTCCTAGGAGTGTTACAGCCCGCCGCTATGCCCCGCCGGGGACCGAGG
TTTGCGCTCCGCAAGGATGCTGG
>pNGenus F NBRC 106641
CAACAGCTCAAATTTGAAATCTGGCCCCCC---GGGTCCGAGTTGTAACCTGCAGAGGAT
GCCTTCGGCGAGGCGCCGTCCGAGTTCCCTGGAACGGGACGCCGCAGAGGGTGAGAGCCC
CGTGCGGACGGACGCCGAGCCGGTGCAAGGCTCCCTCGACGAGTCGAGTAGTTTGGGAAT
GCTGCTCTAAGCGGGAGGTAAACCCCTTCTAAAGCTAAATACCGGCCAGAGACCGATAGC
GCACAAGTAGAGTGATCGAAAGATGAAAAGCACTTTGAAAAGAGAGTTAAAAAGCACGTG
AAATTGTTGAAAGGGAAGCGCTTGTGGCCAGACCCGCGCCCGCCTGATCAGCCGTCCCTC
GCGGGCGGCGCACTCGGGCGGGTGCGGGCCAGCATCGGCTCGCGGCGGGGGAGAAAGGCG
GCGGGAACGTGGCTCCTCGGAGTGTTATAGCCCGCCGCTACGCCCCCCCGCGGGCCGAGG
TTCGCGCTTGGCACGGATGCTGG
>pNGenus F NBRC 106642
CAACAGCTCAAATTTGAAATCTGGCCCCCC---GGGTCCGAGTTGTAACCTGCAGAGGAT
GCCTTCGGCGAGGCGCCGTCCGAGTTCCCTGGAACGGGACGCCGCAGAGGGTGAGAGCCC
CGTGCGGACGGACGCCGAGCCGGTGCAAGGCTCCCTCGACGAGTCGAGTAGTTTGGGAAT
GCTGCTCTAAGCGGGAGGTAAACCCCTTCTAAAGCTAAATACCGGCCAGAGACCGATAGC
GCACAAGTAGAGTGATCGAAAGATGAAAAGCACTTTGAAAAGAGAGTTAAAAAGCACGTG
AAATTGTTGAAAGGGAAGCGCTTGTGGCCAGACCCGCGCCCGCCTGATCAGCCGTCCCTC
GCGGGCGGCGCACTCGGGCGGGTGCGGGCCAGCATCGGCTCGCGGCGGGGGAGAAAGGCG
GCGGGAACGTGGCTCCTCGGAGTGTTATAGCCCGCCGCTACGCCCCCCCGCGGGCCGAGG
TTCGCGCTTGGCACGGATGCTGG
>Cucullosporella mangrovei NBRC 32477
CAACAGCTCAAATTTGAAATCTGGCCCCTC-CGGGGCCCGAGTTGTAATTTGCAGAGGAT
GCTTTTGGCGACGCGCCTTCCGAGTTCCCTGGAACGGGACGCCTGAGAGGGTGAGAGCCC
CGTACGGTCCGGTGCCGAGCCTCTGTAAAGCTCCCTCGACGAGTCGAGTAGTTTGGGAAT
GCTGCTCTAAATGGGAGGTAAACTCCTTCTAAAGCTAAATACCCGCCAGAGACCGATAGC
GCACAAGTAGAGTGATCGAAAGATGAAAAGCACTTTGAAAAGAGAGTTAAACAGCACGTG
AAATTGTTGAAAGGGAAGCGCTTGTGACCAGACTCGGGCCCGGCAGCTCAGCCGTCCTTC
CAGGGCGGTGCACTCTGCCGTGCCCGGGCCAGCATCAGTTTCCGGGAGGGGAGAAACGCG
GCGGGAACGTGGCCCTTCGGGGTGTTATAGCCCGCCGCCATGCCCTCCGGGGGACTGAGG
TCCGCGCGTCGCGAGGATGCTGG
>Cucullosporella mangrovei NBRC 105272
CAACAGCTCAAATTTGAAATCTGGCCCCTC--GGGGCCCGAGTTGTAATTTGCAGAGGAT
GCTTTTGGCGACGCGCCTTCCGAGTTCCCTGGAACGGGACGCCTGAGAGGGTGAGAGCCC
CGTACGGTCCGGTGCCGAGCCTCTGTAAAGCTCCCTCGACGAGTCGAGTAGTTTGGGAAT
GCTGCTCTAAATGGGAGGTAAACTCCTTCTAAAGCTAAATACCCGCCAGAGACCGATAGC
GCACAAGTAGAGTGATCGAAAGATGAAAAGCACTTTGAAAAGAGAGTTAAACAGCACGTG
AAATTGTTGAAAGGGAAGCGCTTGTGACCAGACTCGGGCCCGGCAGCTCAGCCGTCCTTC
CAGGGCGGTGCACTCTGCCGTGCCCGGGCCAGCATCAGTTTCCGGGAGGGGAGAAACGCG
GCGGGAACGTGGCCCTTCGGGGTGTTATAGCCCGCCGCCATGCCCTCCGGGGGACTGAGG
TCCGCGCGTCGCGAGGATGCTGG
>Trailia ascophylli NBRC 106638
CAACAGCTCAAATTTGAAATCTGGCCTC----TGGGTCCGAGTTGTATTCTGTAGAGGAA
GCTTCAGGCACGGCCCCGCCCGAGTACCCTGGAACGGGACGCCACGGAGGGTGATAGCCC
CGTACGGTGGGATGCCTAGCCTACGTGAAGCAACCTCGACGAGTCGAGTAGTTTGGGAAT
GCTGCTCTAAGTGGGAGGTATACACCTTCTAAAGCTAAATACCGGCCGGAGACCGATAGC
GCACAAGTAGAGTGATCGAAAGATGAAAAGTACTTTGAAAAGAGGGTTAAACAGTACGTG
AAATTGCTAAAAGGGAAGCGCTTGTGGCCAGACTCGTGACGAGATGTTCGTTAGGCTTTC
G-AGCTCAAGCTATTCATCTCGTCCGGGCCAGCACCGGTTTGTGTTGGGGTTTAAAGACG
TTGGGAATGTGACTCCTTGGAGTGTTATAGCCCGGCGTAATGCCCTGGTGCAGACCGAGG
AACGCGCATTGCGAGGGTGCTGG
>Trailia ascophylli NBRC 106637
CAACAGCTCAAATTTGAAATCTGGCCTCT----GGGTCCGAGTTGTATTCTGTAGAGGAA
GCTTCAGGCACGGCCCCGCCCGAGTACCCTGGAACGGGACGCCACGGAGGGTGATAGCCC
CGTACGGTGGGATGCCTAGCCTACGTGAAGCAACCTCGACGAGTCGAGTAGTTTGGGAAT
GCTGCTCTAAGTGGGAGGTATACACCTTCTAAAGCTAAATACCGGCCGGAGACCGATAGC
GCACAAGTAGAGTGATCGAAAGATGAAAAGTACTTTGAAAAGAGGGTTAAACAGTACGTG
AAATTGCTAAAAGGGAAGCGCTTGTGGCCAGACTCGTGACGAGATGTTCGTTAGGCTTTC
G-AGCTCAAGCTATTCATCTCGTCCGGGCCAGCACCGGTTTGTGTTGGGGTTTAAAGACG
TTGGGAATGTGACTCCTTGGAGTGTTATAGCCCGGCGTAATGCCCTGGTGCAGACCGAGG
AACGCGCATTGCGAGGGTGCTGG
