# Supplementary material for: Redefining the Genus Corollospora Based on Morphological and Phylogenetic Approaches
Source: J Fungi (Basel). 2023 Aug 11;9(8):841. doi: 10.3390/jof9080841 (PMC10455288; doi:10.3390/jof9080841)
Supplement: Supplementary file 1 [file jof-09-00841-s001.zip › File S3 (V2)/MSA_Concatenated (ITS+28S+18S).fas]

>Corollospora_maritima_FCUL_280207CF8         
AACAGCTCAAATTTGAAATCTGGCCCCCTAGGGGGTCCGAGTTGTAATTTGCAGAGGATGCTTTTGGCGAGGCGCCGGCC
GAGTGCCCTGGAATGGGACGCCGTAGAGGGTGAGAGCCCCGTACGGCCGGACGTCGAGCCTCTGTAAAGCTCCCTCGACG
AGTCGAGTAGTTTGGGAATGCTGCTCTAAACGGGAGGTAAACCCCTTCTAAAGCTAAATACCGGCCAGAGACCGATAGCG
CACAAGTAGAGTGATCGAAAGATGAAAAGCACTTTGAAAAGAGAGTTAAACAGCACGTGAAATTGTTGAAAGGGAAGCGC
TTGTGGCCAGACTTGCGCCCGGCGGCTCAGCCGTCCCTCGTGGGCGGTGCACTCCGCCGGGCTCAGGCCAGCATCAGCTC
GCTGCTGGGGAGAAAGGCGGTGGGAACGTGGCTCTTCGGAGTGTTATAGCCCGCCGCCATGCCCTCCAGCGGGCTGAGGT
TCGCGCCTTGGCAAGGATCGGCGGGCGGGGCAGGGGGGGGGACGCCCCCCCGGAACGCCCGCCGGCGGTGCC-AAACCTT
CTGTATTTATAGCGGCCTT-C-ACTGAGTGGTACTGCAAGCAAGCAAAAAAAAACTTTCAACAACGGATCTCTTGGCTCT
GGCATCGATGAAGAACGCAGCGAAATGCGATAAGTAATGCGAATTGCAGATTTCAGTGAATCATCGAATTTTTGAACGCA
CATTGCACCCGGCGGCATTCCGCCGGGTCTGCCTGTTCGAGCGTCGTTTCTCCCCTCGAGACCCCCG-GGACTCGGTGTT
GGGGATCTGC-AGGGCCCCCACGGGCGCTGCAGTCCCTGAAATTCAGTGGCGGGACATGCTG-GAGGCCCCCTGCGCAGT
AAC-A---AT-CTCGCATCGGGTGCC??????????????????????????????????????????????????????
????????????????????????????????????????????????????????????????????????????????
????????????????????????????????????????????????????????????????????????????????
????????????????????????????????????????????????????????????????????????????????
????????????????????????????????????????????????????????????????????????????????
????????????????????????????????????????????????????????????????????????????????
????????????????????????????????????????????????????????????????????????????????
????????????????????????????????????????????????????????????????????????????????
????????????????????????????????????????????????????????????????????????????????
????????????????????????????????????????????????????????????????????????????????
??
>Corollospora_maritima_FCUL_CaC1              
AACAGCTCAAATTTGAAATCTGGCTCCCTAGGGGGTCCGAGTTGTAATTTGCAGAGGATGCTTTTGGCGAGGCGCCGGCC
GAGTGCCCTGGAATGGGACGCCGTAGAGGGTGAGAGCCCCGTACGGCCGGACGTCGAGCCTCTGTAAAGCTCCCTCGACG
AGTCGAGTAGTTTGGGAATGCTGCTCTAAACGGGAGGTAAACCCCTTCTAAAGCTAAATACCGGCCAGAGACCGATAGCG
CACAAGTAGAGTGATCGAAAGATGAAAAGCACTTTGAAAAGAGAGTTAAACAGCACGTGAAATTGTTGAAAGGGAAGCGC
TTGTGGCCAGACTTGCGCCCGGCGGCTCAGCCGTCCCTCGTGGGCGGTGCACTCCGCCGGGCTCAGGCCAGCATCAGCTC
GCTGCTGGGGAGAAAGGCGGTGGGAACGTGGCTCTTCGGAGTGTTATAGCCCGCCGCCATGCCCTCCAGCGGGCTGAGGT
TCGCGCCTTGGCAAGGATTGGGGGGCGGGGCAGGGGGGGGGACGCCCCCCCGGAACGCCCGCCGGCGGTGCC-AAACCTT
CTGTATTTATAGCGGCCTT-C-ACTGAGTGGTACTGCAAGCAAGCAAAAAAAAACTTTCAACAACGGATCTCTTGGCTCT
GGCATCGATGAAGAACGCAGCGAAATGCGATAAGTAATGCGAATTGCAGATTTCAGTGAATCATCGAATTTTTGAACGCA
CATTGCACCCGGCGGCATTCCGCCGGGTCTGCCTGTTCGAGCGTCGTTTCTCCCCTCGAGACCCCCG-GGACTCGGTGTT
GGGGATCTGC-AGGGCCCCCACGGGCGCTGCAGTCCCTGAAATTCAGTGGCGGGACATGCTG-GAGGCCCCCTGCGCAGT
AAC-A---AT-CTCGCATCGGGTGCC??????????????????????????????????????????????????????
????????????????????????????????????????????????????????????????????????????????
????????????????????????????????????????????????????????????????????????????????
????????????????????????????????????????????????????????????????????????????????
????????????????????????????????????????????????????????????????????????????????
????????????????????????????????????????????????????????????????????????????????
????????????????????????????????????????????????????????????????????????????????
????????????????????????????????????????????????????????????????????????????????
????????????????????????????????????????????????????????????????????????????????
????????????????????????????????????????????????????????????????????????????????
??
>Corollospora_maritima_NBRC_32117             
AACAGCTCAAATTTGAAATCTGGCCCCCTAGGGGGTCCGAGTTGTAATTTGCAGAGGATGCTTTTGGCGAGGCGCCGGCC
GAGTGCCCTGGAATGGGACGCCGTAGAGGGTGAGAGCCCCGTACGGCCGGACGTCGAGCCTCTGTAAAGCTCCCTCGACG
AGTCGAGTAGTTTGGGAATGCTGCTCTAAACGGGAGGTAAACCCCTTCTAAAGCTAAATACCGGCCAGAGACCGATAGCG
CACAAGTAGAGTGATCGAAAGATGAAAAGCACTTTGAAAAGAGAGTTAAACAGCACGTGAAATTGTTGAAAGGGAAGCGC
TTGTGGCCAGACTTGCGCCCGGCGGCTCAGCCGTCCCTCGTGGGCGGTGCACTCCGCCGGGCTCAGGCCAGCATCAGCTC
GCTGCTGGGGAGAAAGGCGGTGGGAACGTGGCTCTTCGGAGTGTTATAGCCCGCCGCCATGCCCTCCAGCGGGCTGAGGT
TCGCGCCTTGGCAAGGATCGGCGGGCGGGGCAGGGGGGGGGACGCCCCCCCGGAACGCCCGCCGGCGGTGCC-AAACCTT
CTGTATTTATAGCGGCCTT-C-ACTGAGTGGTACTGCAAGCAAGCAAAAAAAAACTTTCAACAACGGATCTCTTGGCTCT
GGCATCGATGAAGAACGCAGCGAAATGCGATAAGTAATGCGAATTGCAGATTTCAGTGAATCATCGAATTTTTGAACGCA
CATTGCACCCGGCGGCATTCCGCCGGGTCTGCCTGTTCGAGCGTCGTTTCTCCCCTCGAGACCCCCG-GGACTCGGTGTT
GGGGATCTGC-AGGGCCCCCACGGGCGCTGCAGTCCCTGAAATTCAGTGGCGGGACATGCTG-GAGGCCCCCTGCGCAGT
AAC-A---AT-CTCGCATCGGGTGCCTTTCGATGCGATGATCTGGTCATCGCATGGTTACAACGGGTAACGGAGGGTTAG
GGCTTGACCCCGGAGAAGGAGCCTGAGAGACGGCTACTACATCCAAGGAAGGCAGCAGGCGCGCAAATTACCCAATCCCG
ACACGGGGAGGTAGTGACAATAAATACTGATACAGGGCTCTTTTGGGTCTTGTAATTGGAATGAGTACAATTTAAATCCC
TTAACGAGGAACAATTGGAGGGCAAGTCTGGTGCCAGCAGCCGCGGTAATTCCAGCTCCAATAGCGTATATTAAAGTTGT
TGTGGTTAAAAAGCTCGTAGTTGAACCTTGGGCCTGGCTGGCCGGTCCCCCTCACCGGGTGCACTGATCCAGCCGGGCCT
TTCCCTCTACGGAACCCCATGGCCTTCACTGGCCGTGGCGGGGAAGTAGGACTTTTACTTTGAAAAAATTAGAGTGCTCC
AGGCAGGCCTATGCTCGAATACATTAGCATGGAATAATAGAATAGGACGCGTGGTTCTATTTTGTTGGTTTCTAGGACCG
CCGTAATGCTTAATAGGGACAGTCGGGGGCATCAGTATTCAATTGTCAGAGGTGAAATTCTTGGATCTATTGAAGACTAA
CTACTGCGAAAGCATTTGCCAAGGATGTTTTCATTGATCAGGAACGAAAGTTAGGGGATCGAAAACGATCAGATACCGTT
GTAGTCTTAACTATAAACTATGCCGACTAGGGATCGGACGATGTTATTACTTGACTCGTTCGGCACCTTTCGAGAAATCA
AA
>Corollospora_sp._1_CMG_52                    
AACAGCTCAAATTTGAAATCTGGCCCCCTAGGGGGTCCGAGTTGTAATTTGCAGAGGATGCTTTTGGCGAGGCGCCGGCC
GAGTGCCCTGGAATGGGACGCCGTAGAGGGTGAGAGCCCCGTACGGCCGGACGTCGAGCCTCTGTAAAGCTCCCTCGACG
AGTCGAGTAGTTTGGGAATGCTGCTCTAAACGGGAGGTAAACCCCTTCTAAAGCTAAATACCGGCCAGAGACCGATAGCG
CACAAGTAGAGTGATCGAAAGATGAAAAGCACTTTGAAAAGAGAGTTAAACAGCACGTGAAATTGTTGAAAGGGAAGCGC
TTGTGGCCAGACTTGCGCCCGGCGGCTCAGCCGTCCCTCGTGGGCGGTGCACTCCGCCGGGCTCAGGCCAGCATCAGCTC
GCTGCTGGGGAGAAAGGCGGTGGGAACGTGGCTCTTCGGAGTGTTATAGCCCGCCGCCATGCCCTCCAGCGGGCTGAGGT
TCGCGCCTTGGCAAGGATCGGCGGGCGGGGCAGGGGGGGGGACGCCCCCCCGGAACGCCCGCCGGCGGTGCC-AAACCTT
CTGTATTTATAGCGGCCTT-C-ACTGAGTGGTACTGCAAGCAAGCAAAAAAAAACTTTCAACAACGGATCTCTTGGCTCT
GGCATCAATGAAAAACGCAGCGAAATGCGATAAGTAATGCGAATTGCAAATTTCAGTGAATCATCAAATTTTTGAACGCA
CTTTGCACCCGGGGGCATTCCGCCGGGTCTGCCTGTTCAAGCGTCTTTTCTCCCCTCGAAACCCCCG-GAACTCGGGGTT
GGGAATCTGC-AGGGCCCCCACGGGCGCTGCAGTCCTTGAAATTCAGGGGGGGAACATGCTG-GAGGCCCCCTGCGCAGT
AAC-A---AT-CTCGCATCGGGGGCC??????????????????????????????????????????????????????
????????????????????????????????????????????????????????????????????????????????
????????????????????????????????????????????????????????????????????????????????
????????????????????????????????????????????????????????????????????????????????
????????????????????????????????????????????????????????????????????????????????
????????????????????????????????????????????????????????????????????????????????
????????????????????????????????????????????????????????????????????????????????
????????????????????????????????????????????????????????????????????????????????
????????????????????????????????????????????????????????????????????????????????
????????????????????????????????????????????????????????????????????????????????
??
>Corollospora_mediterranea_MUT_5040           
AACAGCTCAAATTTGAAATCTGGCCCCCTAGGGGGTCCGAGTTGTAATTTGCAGAGGATGCTTTTGGCGAGGCGCCGGCC
GAGTGCCCTGGAATGGGCCGCCGTAGAGGGTGAGAGCCCCGTACGGCCGGACGTCGAGCCTCTGTAAAGCTCCCTCGACG
AGTCGAGTAGTTTGGGAATGCTGCTCTAAACGGGAGGTAAACCCCTTCTAAAGCTAAATATAGGCCAGAGACCGATAGCG
CACAAGTAGAGTGATCGAAAGATGAAAAGCACTTTGAAAAGAGAGTTAAACAGCACGTGAAATTGTTGAAAGGGAAGCGC
TTGTGGCCAGACTTGGGCCCGGTGGCTCAGCCGTCCCCTGTGGGCGGTGCACTCCGCCGGGCCCAGGCCAGCATCAGCTC
GCTGCTGGGGAGAAAGGCGGTGGGAACGTGGCTCTTCGGAGTGTTATAGCCCGCCGCCATGCCCTCCAGCGGGCTGAGGT
TCGCGCCTTGGCAAGGATCGGCGGGCGGGGCAGGGGGGGGGACGCCCCCCCGGAACGCCCGCCGGCGGTGCCAAAACCTT
CTGTATTTATAGTGGCCTT-C-ACTGAGTGG-ACTGCAAGCAAGC-AAAAAAAACTTTCAACAACGGATCTCTTGGCTCT
GGCATCGATGAAGAACGCAGCGAAATGCGATAAGTAATGCGAATTGCAGATTTCAGTGAATCATCGAATTTTTGAACGCA
CATTGCGCCCGGCGGCACTCCGCCGGGCCTGCCTGTTCGAGCGTCGTTTCTCCCCTCGAGTCCCCTG-GGACTCGGTGTT
GGGGATCTGC-AGGGCCCCCACGGGCGCTGCAGTCCCTTAAATTTAGTGGCGGGACGTGCTG-GAGGCCCCCTGCGTAGT
AAC-A---AT-CTCGCATGGGGCGCCTTTCGATGCGATGATCTGGTCATCGCATGGTTACAACGGGTAACGGAGGGTTAG
GGCTTGACCCCGGAGAAGGAGCCTGAGAGACGGCTACTACATCCAAGGAAGGCAGCAGGCGCGCAAATTACCCAATCCCG
ACACGGGGAGGTAGTGACAATAAATACTGATACAGGGCTCTTTTGGGTCTTGTAATTGGAATGAGTACAATTTAAATCCC
TTAACGAGGAACAATTGGAGGGCAAGTCTGGTGCCAGCAGCCGCGGTAATTCCAGCTCCAATAGCGTATATTAAAGTTGT
TGTGGTTAAAAAGCTCGTAGTTGAACCTTGGGCCTGGCTGGCCGGTCCCCCTCACCGGGTGCACTGATCCAGCCGGGCCT
TTCCCTCTACCGAACCCCATGGCYTTCACTGGCCGTGGCGGGGAAGTAGGACTTTTACTTTGAAAAAATTAGAGTGCTCC
AGGCAGGCCTATGCTCGAATACATTAGCATGGAATAATAGAATAGGACGTGTGGTTCTATTTTGTTGGTTTCTAGGACCG
CCGTAATGCTTAATAGGGACAGTCGGGGGCATCAGTATTCAATTGTCAGAGGTGAAATTCTTGGATCTATTGAAGACTAA
CTACTGCGAAAGCATTTGCCAAGGATGTTTTCATTGATCAGGAACGAAAGTTAGGGGATCGAAAACGATCAGATACCGTT
GTAGTCTTAACTATAAACTATGCCGACTAGGGATCGGACGATGTTATTACTTGACTCGTTCGGCACCTTTCGAGAAATCA
AA
>Corollospora_mediterranea_MUT_5048           
AACAGCTCAAATTTGAAATCTGGCCCCCTAGGGGGTCCGAGTTGTAATTTGCAGAGGATGCTTTTGGCGAGGCGCCGGCC
GAGTGCCCTGGAATGGGCCGCCGTAGAGGGTGAGAGCCCCGTACGGCCGGACGTCGAGCCTCTGTAAAGCTCCCTCGACG
AGTCGAGTAGTTTGGGAATGCTGCTCTAAACGGGAGGTAAACCCCTTCTAAAGCTAAATATAGGCCAGAGACCGATAGCG
CACAAGTAGAGTGATCGAAAGATGAAAAGCACTTTGAAAAGAGAGTTAAACAGCACGTGAAATTGTTGAAAGGGAAGCGC
TTGTGGCCAGACTTGGGCCCGGTGGCTCAGCCGTCCCCTGTGGGCGGTGCACTCCGCCGGGCCCAGGCCAGCATCAGCTC
GCTGTTGGGGAGAAAGGCGGTGGGAACGTGGCTCTTCGGAGTGTTATAGCCCGCCGCCATGCCCTCCAGCGGGCTGAGGT
TCGCGCCTTGGCAAGGATCGGCGGGCGGGGCAGGGGGGGGGACGCCCCCCCGGAACGCCCGCCGGCGGTGCCAAAACCTT
CTGTATTTATAGTGGCCTT-C-ACTGAGTGG-ACTGCAAGCAAGC-AAAAAAAACTTTCAACAACGGATCTCTTGGCTCT
GGCATCGATGAAGAACGCAGCGAAATGCGATAAGTAATGCGAATTGCAGATTTCAGTGAATCATCGAATTTTTGAACGCA
CATTGCGCCCGGCGGCACTCCGCCGGGCCTGCCTGTTCGAGCGTCGTTTCTCCCCTCGAGTCCCCTG-GGACTCGGTGTT
GGGGATCTGC-AGGGCCCCCACGGGCGCTGCAGTCCCTTAAATTTAGTGGCGGGACGTGCTG-GAGGCCCCCTGCGTAGT
AAC-A---AT-CTCGCATGGGGCGCCTTTCGATGCGATGATCTGGTCATCGCATGGTTACAACGGGTAACGGAGGGTTAG
GGCTTGACCCCGGAGAAGGAGCCTGAGAGACGGCTACTACATCCAAGGAAGGCAGCAGGCGCGCAAATTACCCAATCCCG
ACACGGGGAGGTAGTGACAATAAATACTGATACAGGGCTCTTTTGGGTCTTGTAATTGGAATGAGTACAATTTAAATCCC
TTAACGAGGAACAATTGGAGGGCAAGTCTGGTGCCAGCAGCCGCGGTAATTCCAGCTCCAATAGCGTATATTAAAGTTGT
TGTGGTTAAAAAGCTCGTAGTTGAACCTTGGGCCTGGCTGGCCGGTCCCCCTCACCGGGTGCACTGATCCAGCCGGGCCT
TTCCCTCTACCGAACCCCATGGCCTTCACTGGCCGTGGCGGGGAAGTAGGACTTTTACTTTGAAAAAATTAGAGTGCTCC
AGGCAGGCCTATGCTCGAATACATTAGCATGGAATAATAGAATAGGACGTGTGGTTCTATTTTGTTGGTTTCTAGGACCG
CCGTAATGCTTAATAGGGACAGTCGGGGGCATCAGTATTCAATTGTCAGAGGTGAAATTCTTGGATCTATTGAAGACTAA
CTACTGCGAAAGCATTTGCCAAGGATGTTTTCATTGATCAGGAACGAAAGTTAGGGGATCGAAAACGATCAGATACCGTT
GTAGTCTTAACTATAAACTATGCCGACTAGGGATCGGACGATGTTATTACTTGACTCGTTCGGCACCTTTCGAGAAATCA
AA
>Corollospora_mediterranea_MUT_1950           
AACAGCTCAAATTTGAAATCTGGCCCCCTAGGGGGTCCGAGTTGTAATTTGCAGAGGATGCTTTTGGCGAGGCGCCGGCC
GAGTGCCCTGGAATGGGCCGCCGTAGAGGGTGAGAGCCCCGTACGGCCGGACGTCGAGCCTCTGTAAAGCTCCCTCGACG
AGTCGAGTAGTTTGGGAATGCTGCTCTAAACGGGAGGTAAACCCCTTCTAAAGCTAAATATAGGCCAGAGACCGATAGCG
CACAAGTAGAGTGATCGAAAGATGAAAAGCACTTTGAAAAGAGAGTTAAACAGCACGTGAAATTGTTGAAAGGGAAGCGC
TTGTGGCCAGACTTGGGCCCGGTGGCTCAGCCGTCCCCTGTGGGCGGTGCACTCCGCCGGGCCCAGGCCAGCATCAGCTC
GCTGTTGGGGAGAAAGGCGGTGGGAACGTGGCTCTTCGGAGTGTTATAGCCCGCCGCCATGCCCTCCAGCGGGCTGAGGT
TCGCGCCTTGGCAAGGA???????????????????????????????????????????????????????????????
????????????????????????????????????????????????????????????????????????????????
????????????????????????????????????????????????????????????????????????????????
????????????????????????????????????????????????????????????????????????????????
????????????????????????????????????????????????????????????????????????????????
??????????????????????????TTT-----------------------------------------------TTTA
GGCT------------------------------TACTACATCCAAGGAAGGCAGCAGGCGCGCAAATTACCCAATCCCG
ACACGGGGAGGTAGTGACAATAAATACTGATACAGGGCTCTTTTGGGTCTTGTAATTGGAATGAGTACAATTTAAATCCC
TTAACGAGGAACAATTGGAGGGCAAGTCTGGTGCCAGCAGCCGCGGTAATTCCAGCTCCAATAGCGTATATTAAAGTTGT
TGTGGTTAAAAAGCTCGTAGTTGAACCTTGGGCCTGGCTGGCCGGTCCCCCTCACCGGGTGCACTGATCCAGCCGGGCCT
TTCCCTCTACCGAACCCCATGGCCTTCACTGGCCGTGGCGGGGAAGTAGGACTTTTACTTTGAAAAAATTAGAGTGCTCC
AGGCAGGCCTATGCTCGAATACATTAGCATGGAATAATAGAATAGGACGTGTGGTTCTATTTTGTTGGTTTCTAGGACCG
CCGTAATGCTTAATAGGGACAGTCGGGGGCATCAGTATTCAATTGTCAGAGGTGAAATTCTTGGATCTATTGAAGACTAA
CTACTGCGAAAGCATTTGCCAAGGATGTTTTCATTGATCAGGAACGAAAGTTAGGGGATCGAAAACGATCAGATACCGTT
GTAGTCTTAACTATAAACTATGCCGACTAGGGATCGGACGATGTTATTACTTGACTCGTTCGGCACCTTTCGAGAAATCA
AA
>Corollospora_quinqueseptata_NBRC_32114       
AGCAGCTCAAATTTGAAATCTGGCCCCCCCGGGGGTCCGAGTTGTAATTTGCAGAGGATGCTTTTGGCGAGGCGCCTTCC
AAGTGCCCTAGAATGGGACGCCGTAGAGGGTGAGAGCCCCGTACGGTCGGACGCCGAGCCTCTGTAAAGCTCCCTCGACG
AGTCGAGTAGTTTGGGAATGCTGCTCTAAACGGGAGGTAAACCCCTTCTAAAGCTAAATACCGGCCAGAGACCGATAGCG
CACAAGTAGAGTGATCGAAAGATGAAAAGCACTTTGAAAAGAGAGTTAAACAGCACGTGAAATTGTTGAAAGGGAAGCGC
TTGTGGCCAGACTTGCGCCCGGCGGCTCAGCCGTCCCTCGTGGGCGGTGCACTCCGCCGGGCTCAGGCCAGCATCAGCTC
GCTGCTGGGGAGAAAGGCGGTGGGAACGTGGCTCTTCGGAGTGTTATAGCCCGCCGCCATGCCCTCCAGCGGGCTGAGGT
TCGCGCTCC-GCAAGGA???????????????????????????????????????????????????????????????
????????????????????????????????????????????????????????????????????????????????
????????????????????????????????????????????????????????????????????????????????
????????????????????????????????????????????????????????????????????????????????
????????????????????????????????????????????????????????????????????????????????
??????????????????????????TTTCGATGCGAAGATCTGGTCTTCGCATGGTTACAACGGGTAACGGAGGGTTAG
GGCTCGACCCCGGAGAAGGAGCCTGAGAGACGGCTACTACATCCAAGGAAGGCAGCAGGCGCGCAAATTACCCAATCCCG
ACACGGGGAGGTAGTGACAATAAATACTGATACAGGGCTCTTTTGGGTCTTGTAATTGGAATGAGTACAATTTAAATCCC
TTAACGAGGAACAATTGGAGGGCAAGTCTGGTGCCAGCAGCCGCGGTAATTCCAGCTCCAATAGCGTATATTAAAGTTGT
TGTGGTTAAAAAGCTCGTAGTTGAACCTTGGGCCTGGCTGGCTGGTCCCCCTCACCGGGTGCACTTGCCCAGCCGGGCCT
TTCCCTCTACGGAACCCCATGGCCTTCACTGGTCGTGGCGGGGAAGTAGGACTTTTACTTTGAAAAAATTAGAGTGCTCC
AGGCAGGCCTATGCTCGAATACATTAGCATGGAATAATAGAATAGGACGCGTGGTTCTATTTTGTTGGTTTCTAGGACCG
CCGTAATGATTAATAGGGACAGTCGGGGGCATCAGTATTCAATTGTCAGAGGTGAAATTCTTGGATCTATTGAAGACTAA
CTACTGCGAAAGCATTTGCCAAGGATGTTTTCATTGATAAGGAACGAAAGTTAGGGGATCGAAGACGATCAGATACCGTC
GTAGTCTTAACTATAAACTATGCCGACTAGGGATCGGACGATGTTATCACTTGACTCGTTCGGCACCTTTCGAGAAATCA
AA
>Corollospora_quinqueseptata_NBRC_32115       
AGCAGCTCAAATTTGAAATCTGGCCCCCCCGGGGGTCCGAGTTGTAATTTGCAGAGGATGCTTTTGGCGAGGCGCCTTCC
AAGTGCCCTAGAATGGGACGCCGTAGAGGGTGAGAGCCCCGTACGGTCGGACGCCGAGCCTCTGTAAAGCTCCCTCGACG
AGTCGAGTAGTTTGGGAATGCTGCTCTAAACGGGAGGTAAACCCCTTCTAAAGCTAAATACCGGCCAGAGACCGATAGCG
CACAAGTAGAGTGATCGAAAGATGAAAAGCACTTTGAAAAGAGAGTTAAACAGCACGTGAAATTGTTGAAAGGGAAGCGC
TTGTGGCCAGACTTGCGCCCGGCGGCTCAGCCGTCCCTCGTGGGCGGTGCACTCCGCCGGGCTCAGGCCAGCATCAGCTC
GCTGCTGGGGAGAAAGGCGGTGGGAACGTGGCTCTTCGGAGTGTTATAGCCCGCCGCCATGCCCTCCAGCGGGCTGAGGT
TCGCGCTCC-GCAAGGA???????????????????????????????????????????????????????????????
????????????????????????????????????????????????????????????????????????????????
????????????????????????????????????????????????????????????????????????????????
????????????????????????????????????????????????????????????????????????????????
????????????????????????????????????????????????????????????????????????????????
??????????????????????????TTTCGATGCGAAGATCTGGTCTTCGCATGGTTACAACGGGTAACGGAGGGTTAG
GGCTCGACCCCGGAGAAGGAGCCTGAGAGACGGCTACTACATCCAAGGAAGGCAGCAGGCGCGCAAATTACCCAATCCCG
ACACGGGGAGGTAGTGACAATAAATACTGATACAGGGCTCTTTTGGGTCTTGTAATTGGAATGAGTACAATTTAAATCCC
TTAACGAGGAACAATTGGAGGGCAAGTCTGGTGCCAGCAGCCGCGGTAATTCCAGCTCCAATAGCGTATATTAAAGTTGT
TGTGGTTAAAAAGCTCGTAGTTGAACCTTGGGCCTGGCTGGCTGGTCCCCCTCACCGGGTGCACTTGCCCAGCCGGGCCT
TTCCCTCTACGGAACCCCATGGCCTTCACTGGTCGTGGCGGGGAAGTAGGACTTTTACTTTGAAAAAATTAGAGTGCTCC
AGGCAGGCCTATGCTCGAATACATTAGCATGGAATAATAGAATAGGACGCGTGGTTCTATTTTGTTGGTTTCTAGGACCG
CCGTAATGATTAATAGGGACAGTCGGGGGCATCAGTATTCAATTGTCAGAGGTGAAATTCTTGGATCTATTGAAGACTAA
CTACTGCGAAAGCATTTGCCAAGGATGTTTTCATTGATAAGGAACGAAAGTTAGGGGATCGAAGACGATCAGATACCGTC
GTAGTCTTAACTATAAACTATGCCGACTAGGGATCGGACGATGTTATCACTTGACTCGTTCGGCACCTTTCGAGAAATCA
AA
>Corollospora_intermedia_NBRC_104402          
AACAGCTCAAATTTGAAATCTGGCCCCCCGCGGGGTCCGAGTTGTAATTTGCAGAGGATGCTTTTGGCGAGGCGCCTTCC
GAGTTCCCTGGAACGGGACGCCGCAGAGGGTGAGAGCCCCGTACGGTTGGACGCCGAGCCTATGTAAAGCTCCCTCGACG
AGTCGAGTAGTTTGGGAATGCTGCTCTAAACGGGAGGTAAACCCCTTCTAAAGCTAAATACCGGCCAGAGACCGATAGCG
CACAAGTAGAGTGATCGAAAGATGAAAAGCACTTTGAAAAGAGAGTTAAACAGCACGTGAAATTGTTGAAAGGGAAGCGC
TTGTGGCCAGACTTGCGCCCGGCGGCTCAGCCGTCCCTCGTGGGCGGTGCACTCCGCCGGGCTCAGGCCAGCATCAGCTC
GCTGCTGGGGAGAAAGGCGGTGGGAACGTGGCTCTTCGGAGTGTTATAGCCCGCCGCCATGCCCTCCAGCGGGCTGAGGT
TCGCGCTCC-GCAAGGATCGGCGGGCGGGGCGGGGGGGAGGACGCTCCCCCGGAACGCCCGCCGGCGGCGCCAAACCTCT
CTCTATACATAGCGGCATTAC-ACTGAGTGGCACTGCAAGCAAGCAAAAAAAAACTTTCAACAACGGATCTCTTGGCTCT
GGCATCGATGAAGAACGCAGCGAAATGCGATAAGTAATGCGAATTGCAGATTTCAGTGAATCATCGAATCTTTGAACGCA
CATTGCACCCGGCGGCATTCCGCCGGGTCTGCCTGTCCGAGCGTCGTTTCGCCCCTCGGGTCCGCTGAGGACCCGGTGTT
GGGGATCTGC-AGCGCCCCCATGGGCGCTGCAGGCCCTGAAATACAGTGGCGGGCCCTGCTG-GAAACCCCCTGCGCAGT
AGACA---CT-CTCGCATCGGGCGCCTTTCGATGCGAAGATCTGGTCTTCGCATGGTTACAACGGGTAACGGAGGGTTAG
GGCTCGACCCCGGAGAAGGAGCCTGAGAGACGGCTACTACATCCAAGGAAGGCAGCAGGCGCGCAAATTACCCAATCCCG
ACACGGGGAGGTAGTGACAATAAATACTGATACAGGGCTCTTTTGGGTCTTGTAATTGGAATGAGTACAATTTAAATCCC
TTAACGAGGAACAATTGGAGGGCAAGTCTGGTGCCAGCAGCCGCGGTAATTCCAGCTCCAATAGCGTATATTAAAGTTGT
TGTGGTTAAAAAGCTCGTAGTTGAACCTTGGGCCTGGCTGGCCGGTCCCCCTCACCGGGTGCACTGATCCAGCCGGGCCT
TTCCCTCTACGGAACCCCATGGCCTTCACTGGTCGTGGCGGGGAAGTAGGACTTTTACTTTGAAAAAATTAGAGTGCTCC
AGGCAGGCCTATGCTCGAATACATTAGCATGGAATAATAGAATAGGACGTGTGGTTCTATTTTGTTGGTTTCTAGGACCG
CCGTAATGATTAATAGGGACAGTCGGGGGCATCAGTATTCAATTGTCAGAGGTGAAATTCTTGGATCTATTGAAGACTAA
CTACTGCGAAAGCATTTGCCAAGGATGTTTTCATTGATAAGGAACGAAAGTTAGGGGATCGAAGACGATCAGATACCGTC
GTAGTCTTAACTATAAACTATGCCGACTAGGGATCGGACGATGTTATTACTTGACTCGTTCGGCACCTTTCGAGAAATCA
AA
>Corollosporopsis_sp._3_NBRC_32118            
AACAGCTCAAATTTGAAATCTGGCCTCCTGCGGGGTCCGAGTTGTAGTTTGCAGAGGATGCTTTGGGCAAGGCGCCTTCC
GAGTGCCCTGGAACGGGACGCCGCAGAGGGTGAGAGCCCCCTACGGTTGGTGGCCGAGCCTGTGTAAAGCTCCCTCGACG
AGTCGAGTAGTTTGGGAATGCTGCTCTAAATGGGAGGTACACCCCTTCTAAAGCTAAATACCCGCCAGAGACCGATAGCG
CACAAGTAGAGTGATCGAAAGATGAAAAGCACTTTGAAAAGAGAGTTAAACAGCACGTGAAATTGTTGAAAGGGAAGCGC
TTGTGGCCAGACTCGGGCCCGGTGGCTCAGCCGTCCCTCGCGGGCGGTGCACTCTGCCGGGCCTGGGCCAGCATCAGCTT
GTGGCGGGGGAGAAAGGCGGTGGGAACGTGGCTCTTCGGAGTGTTATAGCCCGCCGTCATGCCCCGCCGCGGGCTGAGGT
TCGCGCTCC-GCAAGGATCGGCGGGCGCCGCGGGGGAGGGCCCCGCCCCCCGGAACGCCCGCCGGCGGCGGCAAACTCTT
CTATGATG-TAGTGGC-TT-T-ACTGAGTGGCACTGCAAGCAAGC-AGAAACAACTTTCAACAACGGATCTCTTGGCTCT
GGCATCGATGAAGAACGCAGCGAAATGCGATAAGTAATGCGAATTGCAGATTTCAGTGAGTCATCGAATCTTTGAACGCA
CATTGCACCCGGCGGCATTCCGCCGGGTCTGCCTGTTCGAGCGTCGTTTCACCCCTCGGGCGTCTTGGGCACCCGGTGTT
GGAGGCCCGC-AGCGCCGCACGCGGCGCTGCGGCCTCCGAAATATAGTGGCGGGCCCCTCGG-CGAACCCCCTGCGCAGT
AGT-A---CT-CTCGCATCGGGTGCCTTTCGATGCGAGGGTCTTGGCCTCGCATGGTTACAACGGGTAACGGAGGGTTAG
GGCTCGGCCCCGGAGAAGGAGCCTGAGAAACGGCTACTACATCCAAGGAAGGCAGCAGGCGCGCAAATTACCCAATCCCG
ACACGGGGAGGTAGTGACAATAAATACTGATACAGGGCTCTTTTGGGTCTTGTAATTGGAATGAGTACAATTTAAATCCC
TTAACGAGGAACAATTGGAGGGCAAGTCTGGTGCCAGCAGCCGCGGTAATTCCAGCTCCAATAGCGTATATTAAAGTTGT
TGTGGTTAAAAAGCTCGTAGTTGAACCTTGGGCCTGGCTGGCCGGTCCCCCTCACCGGGTGCACTGATCCAGCCGGGCCT
TTCCCTCTACGGAACCCCATGGCCTTCACTGGCCGTGGCGGGGAAGTAGGACTTTTACTTTGAAAAAATTAGAGTGCTCC
AGGCAGGCCTATGCTCGAATACATTAGCATGGAATAATGAAATAGGACGCGTGGTTCTATTTTGTTGGTTTCTAGGACCG
CCGTAATGATTAATAGGGACAGTCGGGGGCATCAGTATTCAACTGTCAGAGGTGAAATTCTTGGATCAGTTGAAGACTAA
CTACTGCGAAAGCATTTGCCAAGGATGTTTTCATTGATAAGGAACGAAAGTTAGGGGATCGAAGACGATCAGATACCGTC
GTAGTCTTAACTATAAACTATGCCGACTAGGGATCGGACGATGTTATTACTTGACTCGTTCGGCACCTTTCGAGAAATCA
AA
>Corollosporopsis_portsaidica_IMI_395684      
AACAGCTCAAATTTGAAATCTGGCCTCCTGCGGGGTCCGAGTTGTAGTTTGCAGAGGATGCTTTGGGCAAGGCGCCTTCC
GAGTGCCCTGGAACGGGACGCCGCAGAGGGTGAGAGCCCCCTACGGTTGGTGGCCGAGCCTGTGTAAAGCTCCCTCGACG
AGTCGAGTAGTTTGGGAATGCTGCTCTAAATGGGAGGTACACCCCTTCTAAAGCTAAATACCCGCCAGAGACCGATAGCG
CACAAGTAGAGTGATCGAAAGATGAAAAGCACTTTGAAAAGAGAGTTAAACAGCACGTGAAATTGTTGAAAGGGAAGCGC
TTGTGGCCAGACTCGGGCCCGGTGGCTCAGCCGTCCCTCGCGGGCGGTGCACTCTGCCGGGCCTGGGCCAGCATCAGCTT
GTGGCGGGGGAGAAAGGCGGTGGGAACGTGGCTCTTCGGAGTGTTATAGCCCGCCGTCATGCCCCGCCGCGGGCTGAGGT
TCGCGCTCC-GCAAGGATCGGCGGGCGCCGCGGGGGAGGGCCCGCCCCCCCGGAACGCCCGCCGGCGGCGGCAAACTCTT
CTATAATG-TAGTGGCTTT-T-ACTGAGTGGCACTGCAAGCAAGC--AAAACAACTTTCAACAACGGATCTCTTGGCTCT
GGCATCGATGAAGAACGCAGCGAAATGCGATAAGTAATGCGAATTGCAGATTTCAGTGAGTCATCGAATCTTTGAACGCA
CATTGCACCCGGCGGCATTCCGCCGGGTCTGCCTGTTCGAGCGTCGTTTCACCCCTCGGGCGTCTTGGGCACCCGGTGTT
GGAGGCCCGC-AGCGCCGCACGCGGCGCTGCGGCCTCCGAAATACAGTGGCGGGCCCCTCGG-CGAACCCCCTGCGCAGT
AGT-A---CTCCTCGCATCGGGTGCC??????????????????????????????????????????????????????
????????????????????????????????????????????????????????????????????????????????
????????????????????????????????????????????????????????????????????????????????
????????????????????????????????????????????????????????????????????????????????
????????????????????????????????????????????????????????????????????????????????
????????????????????????????????????????????????????????????????????????????????
????????????????????????????????????????????????????????????????????????????????
????????????????????????????????????????????????????????????????????????????????
????????????????????????????????????????????????????????????????????????????????
????????????????????????????????????????????????????????????????????????????????
??
>Corollosporopsis_portsaidica_MD1301          
AACAGCTCAAATTTGAAATCTGGCCTCCTGCGGGGTCCGAGTTGTAGTTTGCAGAGGATGCTTTGGGCAAGGCGCCTTCC
GAGTGCCCTGGAACGGGACGCCGCAGAGGGTGAGAGCCCCCTACGGTTGGTGGCCGAGCCTGTGTAAAGCTCCCTCGACG
AGTCGAGTAGTTTGGGAATGCTGCTCTAAATGGGAGGTACACCCCTTCTAAAGCTAAATACCCGCCAGAGACCGATAGCG
CACAAGTAGAGTGATCGAAAGATGAAAAGCACTTTGAAAAGAGAGTTAAACAGCACGTGAAATTGTTGAAAGGGAAGCGC
TTGTGGCCAGACTCGGGCCCGGTGGCTCAGCCGTCCCTCGCGGGCGGTGCACTCTGCCGGGCCTGGGCCAGCATCAGCTT
GTGGCGGGGGAGAAAGGCGGTGGGAACGTGGCTCTTCGGAGTGTTATAGCCCGCCGTCATGCCCCGCCGCGGGCTGAGGT
TCGCGCTCC-GCAAGGA???????????????????????????????????????????????????????????????
????????????????????????????????????????????????????????????????????????????????
????????????????????????????????????????????????????????????????????????????????
????????????????????????????????????????????????????????????????????????????????
????????????????????????????????????????????????????????????????????????????????
????????????????????????????????????????????????????????????????????????????????
????????????????????????????????????????????????????????????????????????????????
????????????????????????????????????????????????????????????????????????????????
????????????????????????????????????????????????????????????????????????????????
????????????????????????????????????????????????????????????????????????????????
????????????????????????????????????????????????????????????????????????????????
????????????????????????????????????????????????????????????????????????????????
????????????????????????????????????????????????????????????????????????????????
????????????????????????????????????????????????????????????????????????????????
????????????????????????????????????????????????????????????????????????????????
??
>Corollosporopsis_sp._5_NBRC_106651           
AACAGCTCAAATTTGAAATCTGGTCCCCTGCGGTGCCCGAGTTGTAGTTTGCAGAGGATGCTTTGGGCGAGGCGCCTTCC
GAGTGCCCTGGAACGGGACGCCGCAGAGGGTGAGAGCCCCCTACGGTCGGCTGCCGAGCCTCTGTAAAGCTCCCTCGACG
AGTCGAGTAGTTTGGGAATGCTGCTCTAAACGGGAGGTACACCCCTTCTAAAGCTAAATACCCGCCAGAGACCGATAGCG
CACAAGTAGAGTGATCGAAAGATGAAAAGCACTTTGAAAAGAGAGTTAAACAGCACGTGAAATTGTTGAAAGGGAAGCGC
TTGTGGCCAGACTCGGGCCCGGCGGCTCAGCCGTCCCTCGCGGGCGGTGCACTCTGCCGGGCCTGGGCCAGCATCAGCTC
GCGGCGGGGGAGAAAGGCGGTGGGAACGTGGCTCTTCGGAGTGTTATAGCCCGCCGTCATGCCCTGCTGCGGGCTGAGGT
TCGCGCTCC-GCAAGGATCGGCGGGCTCC----AGGGGGG-ACGCCCCCATGGGACGCCCGCCGGCGGCGGCAAACCCTT
CTGCAACCTGAGCGTCTT--CCACTGAGTGGCACTGCAAGCAAGCAGAAAACAACTTTCAACAACGGATCTCTTGGCTCT
GGCATCGATGAAGAACGCAGCGAAATGCGATAAGTAATGCGAATTGCAGATTTCAGTGAGTCATCGAATCTTTGAACGCA
CATTGCACCCGGCGGCATTCCGCCGGGTCTGCCTGTTCGAGCGTCGTTTCATCCCTCGGGCCCTCTGCGCACCCGGTGTT
GGAGGCCCGC-AGCGCCCCTGGCGGCGCCGCGGCCTCTGAAATACAGTGGCGGGCCCCTCGGCGA-ACCCCCTGCGCAGT
AGTGTATCTCTCTCGCATCGGGCGTC??????????????????????????????????????????????????????
????????????????????????????????????????????????????????????????????????????????
????????????????????????????????????????????????????????????????????????????????
????????????????????????????????????????????????????????????????????????????????
????????????????????????????????????????????????????????????????????????????????
????????????????????????????????????????????????????????????????????????????????
????????????????????????????????????????????????????????????????????????????????
????????????????????????????????????????????????????????????????????????????????
????????????????????????????????????????????????????????????????????????????????
????????????????????????????????????????????????????????????????????????????????
??
>pNGenus_D_sp._1_NBRC_32125                   
AACAGCTCAAATTTGAAATCTGGCCCCTCGCGGGGTCCGAGTTGTAATTTGCAGAGGATGCTTTCGGCGAGGCGCCTTCC
GAGTGCCCTGGAACGGGCCGCCGCAGAGGGTGAGAGCCCCGTACGGTCGGACGCCGAGCCGGTGTAAAGCTCCCTCGACG
AGTCGAGTAGTTTGGGAATGCTGCTCTAAACGGGAGGTAAACCCCTTCTAAAGCTAAATACCGGCCAGAGACCGATAGCG
CACAAGTAGAGTGATCGAAAGATGAAAAGCACTTTGAAAAGAGAGTCAAACAGCACGTGAAATTGTTGAAAGGGAAGCGC
TTGTGGCCAGACTTGCGCCCCGCGGCTCAGCCGTCCCTCGTGGGCGGTGCACTCCGCCGGGCGCAGGCCAGCATCAGCTC
GTGGCGGGGGAGAAAGGCGGCGGGAACGTGGCTCTTCGGAGTGTTATAGCCCGCCGCTACGCCCCACCGCGGGCTGAGGT
ACGCGCTCC-GCAAGGA???????????????????????????????????????????????????????????????
????????????????????????????????????????????????????????????????????????????????
????????????????????????????????????????????????????????????????????????????????
????????????????????????????????????????????????????????????????????????????????
????????????????????????????????????????????????????????????????????????????????
??????????????????????????TTTCGATGCGAAGGTCTTGTCTTCGCATGGTTACAACGGGTAACGGAGGGTTAG
GGCTCGACCCCGGAGAAGGAGCCTGAGAAACGGCTACTACATCCAAGGAAGGCAGCAGGCGCGCAAATTACCCAATCCCG
ACTCGGGGAGGTAGTGACAATAAATACTGATACAGGGCTCTTTTGGGTCTTGTAATTGGAATGAGTACAATTTAAATCCC
TTAACGAGGAACAATTGGAGGGCAAGTCTGGTGCCAGCAGCCGCGGTAATTCCAGCTCCAATAGCGTATATTAAAGTTGT
TGTGGTTAAAAAGCTCGTAGTTGAACCTTGGGCCTGGCTGGCCGGTCCCCCTCACCGGGTGCACTGATCCAGCCGGGCCT
TTCCCGCTACGGAACCCCATGGCCTTCACTGGTCGTGGCGGGGAAGTAGTACTTTTACTTTGAAAAAATTAGAGTGCTCC
AGGCAGGCCTATGCTCGAATACATTAGCATGGAATAATGGAATAGGACGCGTGGTTCTATTTTGTTGGTTTCTAGGACCG
CCGTAATGATTAATAGGGACAGTCGGGGGCATCAGTATTCAATTGTCAGAGGTGAAATTCTTGGATCTATTGAAGACTAA
CTACTGCGAAAGCATTTGCCAAGGATGTTTTCATTGATAAGGAACGAAAGTTAGGGGATCGAAGACGATCAGATACCGTC
GTAGTCTTAACTATAAACTATGCCGACTAGGGATCGGACGATGTTATTACTTGACTCGTTCGGCACCTTTCGAGAAATCA
AA
>pNGenus_D_sp._1_NBRC_32126                   
AACAGCTCAAATTTGAAATCTGGCCCCTCGCGGGGTCCGAGTTGTAATTTGCAGAGGATGCTTTCGGCGAGGCGCCTTCC
GAGTGCCCTGGAACGGGCCGCCGCAGAGGGTGAGAGCCCCGTACGGTCGGACGCCGAGCCGGTGTAAAGCTCCCTCGACG
AGTCGAGTAGTTTGGGAATGCTGCTCTAAACGGGAGGTAAACCCCTTCTAAAGCTAAATACCGGCCAGAGACCGATAGCG
CACAAGTAGAGTGATCGAAAGATGAAAAGCACTTTGAAAAGAGAGTCAAACAGCACGTGAAATTGTTGAAAGGGAAGCGC
TTGTGGCCAGACTTGCGCCCCGCGGCTCAGCCGTCCCTCGTGGGCGGTGCACTCCGCCGGGCGCAGGCCAGCATCAGCTC
GTGGCGGGGGAGAAAGGCGGCGGGAACGTGGCTCTTCGGAGTGTTATAGCCCGCCGCTACGCCCCACCGCGGGCTGAGGT
ACGCGCTCC-GCAAGGA???????????????????????????????????????????????????????????????
????????????????????????????????????????????????????????????????????????????????
????????????????????????????????????????????????????????????????????????????????
????????????????????????????????????????????????????????????????????????????????
????????????????????????????????????????????????????????????????????????????????
??????????????????????????TTTCGATGCGAAGGTCTTGTCTTCGCATGGTTACAACGGGTAACGGAGGGTTAG
GGCTCGACCCCGGAGAAGGAGCCTGAGAAACGGCTACTACATCCAAGGAAGGCAGCAGGCGCGCAAATTACCCAATCCCG
ACTCGGGGAGGTAGTGACAATAAATACTGATACAGGGCTCTTTTGGGTCTTGTAATTGGAATGAGTACAATTTAAATCCC
TTAACGAGGAACAATTGGAGGGCAAGTCTGGTGCCAGCAGCCGCGGTAATTCCAGCTCCAATAGCGTATATTAAAGTTGT
TGTGGTTAAAAAGCTCGTAGTTGAACCTTGGGCCTGGCTGGCCGGTCCCCCTCACCGGGTGCACTGATCCAGCCGGGCCT
TTCCCGCTACGGAACCCCATGGCCTTCACTGGTCGTGGCGGGGAAGTAGTACTTTTACTTTGAAAAAATTAGAGTGCTCC
AGGCAGGCCTATGCTCGAATACATTAGCATGGAATAATGGAATAGGACGCGTGGTTCTATTTTGTTGGTTTCTAGGACCG
CCGTAATGATTAATAGGGACAGTCGGGGGCATCAGTATTCAATTGTCAGAGGTGAAATTCTTGGATCTATTGAAGACTAA
CTACTGCGAAAGCATTTGCCAAGGATGTTTTCATTGATAAGGAACGAAAGTTAGGGGATCGAAGACGATCAGATACCGTC
GTAGTCTTAACTATAAACTATGCCGACTAGGGATCGGACGATGTTATTACTTGACTCGTTCGGCACCTTTCGAGAAATCA
AA
>Corollosporella_anglusa_NBRC_104919          
AACAGCTCAAATTTGAAATCTGGCCCCCCGCGGGGTCCGAGTTGTAATTTGCAGAGGATGCTTTCGGCGAGGCGCCTTCC
GAGTGCCCTGGAACGGGCCGCCGCAGAGGGTGAGAGCCCCGTACGGTAGGATGCCGAGCCGGTGTAAAGCTCCCTCGACG
AGTCGAGTAGTTTGGGAATGCTGCTCTAAACGGGAGGTAAACCCCTTCTAAAGCTAAATACCGGCCAGAGACCGATAGCG
CACAAGTAGAGTGATCGAAAGATGAAAAGCACTTTGAAAAGAGAGTCAAACAGCACGTGAAATTGTTGAAAGGGAAGCGC
TTGTGGCCAGACTTGCGCCCCGCGGCTCAGCCGTCCCTCGCGGGCGGTGCACTCTGCCGGGCGCAGGCCAGCATCAGCTC
GTGGCGGGGGAGAAAGGCGGCGGGAACGTGGCTCTTCGGAGTGTTATAGCCCGCCGTTATGCCCTGCCGCGGGCTGAGGT
TCGCGCTCC-GCAAGGATCGGCGGGCGGGGCGGGGGGGAGCTCTCCCCCCAGGTACGCCCGCCGGCGGTGCCGAACCACA
CTGCAATGTAAGCGGCATTCCCACTGAGTGGCAAGGCAAGCAAGC-AAATACAACTTTCAACAACGGATCTCTTGGCTCT
GGCATCGATGAAGAACGCAGCGAAATGCGATAAGTAATGCGAATTGCAGATTTCAGTGAATCATCGAATCTTTGAACGCA
CATTGCACCCGGCGGCACTCCGCCGGGTCTGCCTGTCCGAGCGTCGTTTCAACCCTCGAGTCCACTGGGCACTCGGCGTT
GGGGATCTGCAAGCGCGAG---ACGCGCCGCAGGCCCCGAAATGCAGTGGCGGGCCCGCCGCTGGAACCCCCTGCGCAGT
AAGTCTTCTTCCTCGCATCGGGCGAC??????????????????????????????????????????????????????
????????????????????????????????????????????????????????????????????????????????
????????????????????????????????????????????????????????????????????????????????
????????????????????????????????????????????????????????????????????????????????
????????????????????????????????????????????????????????????????????????????????
????????????????????????????????????????????????????????????????????????????????
????????????????????????????????????????????????????????????????????????????????
????????????????????????????????????????????????????????????????????????????????
????????????????????????????????????????????????????????????????????????????????
????????????????????????????????????????????????????????????????????????????????
??
>Corollosporella_ramulosa_CBS:398.65          
AACAGCTCAAATTTGAAATCTGGCCCCTC-CGGGGTCCGAGTTGTAATTTGCAGAGGATGCTTTCGGCGAGGCGCCTTCC
GAGTGCCCTGGAACGGGCCGCCGGAGAGGGTGAGAGCCCCGTACGGTAGGACGCCGAGCCGGTGTAAAGCTCCCTCGACG
AGTCGAGTAGTTTGGGAATGCTGCTCTAAACGGGAGGTAAACCCCTTCTAAAGCTAAATACCGGCCAGAGACCGATAGCG
CACAAGTAGAGTGATCGAAAGATGAAAAGCACTTTGAAAAGAGAGTCAAACAGCACGTGAAATTGTTGAAAGGGAAGCGC
TTGTGGCCAGACTTGCGCCCCGCAGCTCAGCCGTCCCTCGCGGGCGGCGCACTCTGCCGGGCGCAGGCCAGCATCAGCTC
GTGGCGGGGGAGAAAGGCGGCGGGAACGTGGCTCTTCGGAGTGTTATAGCCCGCCGCTATGCCCTGCCGCGGGCTGAGGT
ACGCGCACC-GCAAGGATGGGCGAGAAGCGGCGGGGGGAGGACGCCCCCCAGGAACGCCCGCCGGCGGTGCCGAAACACA
CTGCAATGTAAGCGGCATTCCCACTGAGTGGCAAGGCAAGCAAGC-AAATACAACTTTCAACAACGGATCTCTTGGCTCT
GGCATCGATGAAGAACGCAGCGAAATGCGATAAGTAATGCGAATTGCAGATTTCAGTGAATCATCGAATCTTTGAACGCA
CATTGCACCCGGCGGCACTCCGCCGGGTCTGCCTGTCCGAGCGTCGTTTCAACCCTCGAGTCCACTGAGCACTCGGCGTT
GGGGATCTGCAGGCGCAC----GCGCACCGCGGGCCCCGAAATGCAGTGGCGGGCCCGCCGCTGGAACCCCCTGCGCAGT
AAGTCTTCTTCCTCGCATCGGGTGAC??????????????????????????????????????????????????????
????????????????????????????????????????????????????????????????????????????????
????????????????????????????????????????????????????????????????????????????????
????????????????????????????????????????????????????????????????????????????????
????????????????????????????????????????????????????????????????????????????????
????????????????????????????????????????????????????????????????????????????????
????????????????????????????????????????????????????????????????????????????????
????????????????????????????????????????????????????????????????????????????????
????????????????????????????????????????????????????????????????????????????????
????????????????????????????????????????????????????????????????????????????????
??
>Corollosporella_prolifera_NBRC_32120         
AACAGCTCAAATTTGAAATCTGGCCCCCCGCGGGGTCCGAGTTGTAATTTGCAGAGGATGCTTTCGGCGAGGCGCCTTCC
GAGTGCCCTGGAACGGGCCGCCGCAGAGGGTGAGAGCCCCGTACGGTGGGACGCCGAGCCGGTGTAAAGCTCCCTCGACG
AGTCGAGTAGTTTGGGAATGCTGCTCTAAACGGGAGGTAAACCCCTTCTAAAGCTAAATACCGGCCAGAGACCGATAGCG
CACAAGTAGAGTGATCGAAAGATGAAAAGCACTTTGAAAAGAGAGTCAAACAGCACGTGAAATTGTTGAAAGGGAAGCGC
TTGTGGCCAGACTTGCGCCCCGCGGCTCAGCCGTCCCTCGCGGGCGGTGCACTCTGCCGGGCGCAGGCCAGCATCAGCTC
GTGGCGGGGGAGAAAGGCGGCGGGAACGTGGCTCTTCGGAGTGTTATAGCCCGCCGCTATGCCCTGTCGCGGGCTGAGGT
ACGCGCTCC-GCAAGGATCGGCGGGCGGGGCGGGGGGGAGGACGCCCCCCAGGAACGCCCGCCGGCGGTGCCGAACCACA
CTGCAATTTAAGCGGCATTCCCACTGAGTGGCAAG---AGCAAGC-AAATACAACTTTCAACAACGGATCTCTTGGCTCT
GGCATCGATGAAGAACGCAGCGAAATGCGATAAGTAATGCGAATTGCAGATTTCAGTGAATCATCGAATCTTTGAACGCA
CATTGCACCCGGCGGCACTCCGCCGGGTCTGCCTGTCCGAGCGTCGTTTCAACCCTCGAGTCCACTGAGCACTCGGCGTT
GGGGATCTGCAGGCGCAC----GCGCGCCGCAGGCCCCGAAATGCAGTGGCGGGCCCGCCGCCGGAACCCCCTGCGCAGT
AAGTCCTCTTCCTCGCATCGGGTGAC??????????????????????????????????????????????????????
????????????????????????????????????????????????????????????????????????????????
????????????????????????????????????????????????????????????????????????????????
????????????????????????????????????????????????????????????????????????????????
????????????????????????????????????????????????????????????????????????????????
????????????????????????????????????????????????????????????????????????????????
????????????????????????????????????????????????????????????????????????????????
????????????????????????????????????????????????????????????????????????????????
????????????????????????????????????????????????????????????????????????????????
????????????????????????????????????????????????????????????????????????????????
??
>Shirahamella_gracilis_NBRC_32110             
AACAGCTCAAATTTGAAATCTGGCCCCCCGCGGGGTCCGAGTTGTAATTTGCAGAGGATGCTTTTGGCGAGGCGCCTTCC
GAGTGCCCTGGAACGGGCCGCCGGAGAGGGTGAGAGCCCCGTACGGTCGGATGCCGAGCCAGTGTAAAGCTCCCTCGACG
AGTCGAGTAGTTTGGGAATGCTGCTCTAAACGGGAGGTAAACCCCTTCTAAAGCTAAATACCGGCCAGAGACCGATAGCG
CACAAGTAGAGTGATCGAAAGATGAAAAGCACTTTGAAAAGAGAGTCAAACAGCACGTGAAATTGTTGAAAGGGAAGCGC
TTGTGGCCAGACTTGCGCGCCGCGGCTCAGCCGTCCCTCGTGGGCGGTGCACTCCGCCGGGCGCAGGCCAGCATCAGCTC
GTGGCGGGGGAGAAAGGCGGCGGGAACGTGGCTCTTCGGAGTGTTATAGCCCGCCGTTACGCCCTGCCGCGGGCTGAGGT
ACGCGCTCC-GCAAGGA???????????????????????????????????????????????????????????????
????????????????????????????????????????????????????????????????????????????????
????????????????????????????????????????????????????????????????????????????????
????????????????????????????????????????????????????????????????????????????????
????????????????????????????????????????????????????????????????????????????????
??????????????????????????TTTCGATGCGAAGGTCTTGTCTTCGCATGGTTACAACGGGTAACGGAGGGTTAG
GGCTCGACCCCGGAGAAGGAGCCTGAGAGACGGCTACTACATCCAAGGAAGGCAGCAGGCGCGCAAATTACCCAATCCCG
ACACGGGGAGGTAGTGACAATAAATACTGATACAGGGCTCTTTTGGGTCTTGTAATTGGAATGAGTACAATTTAAATCCC
TTAACGAGGAACAATTGGAGGGCAAGTCTGGTGCCAGCAGCCGCGGTAATTCCAGCTCCAATAGCGTATATTAAAGTTGT
TGTGGTTAAAAAGCTCGTAGTTGAACCTTGGGCCTGGCTGGCCGGTCCCCCTCACCGGGTGCACTGATCCAGCCGGGCCT
TTCCCTCTACGGAACCCCATGGCCTTCACTGGCCGTGGCGGGGAAGTAGGACTTTTACTTTGAAAAAATTAGAGTGCTCC
AGGCAGGCCTATGCTCGAATACATTAGCATGGAATAATGGAATAGGACGCGTGGTTCTATTTTGTTGGTTTCTAGGACCG
CCGTAATGATTAATAGGGACAGTCGGGGGCATCAGTATTCAATTGTCAGAGGTGAAATTCTTGGATCTATTGAAGACTAA
CTACTGCGAAAGCATTTGCCAAGGATGTTTTCATTGATAAGGAACGAAAGTTAGGGGATCGAAGACGATCAGATACCGTC
GTAGTCTTAACTATAAACTATGCCGACTAGGGATCGGACGATGTTATTACTTGACTCGTTCGGCACCTTTCGAGAAATCA
AA
>Shirahamella_gracilis_NBRC_32111             
AACAGCTCAAATTTGAAATCTGGCCCCCCGCGGGGTCCGAGTTGTAATTTGCAGAGGATGCTTTTGGCGAGGCGCCTTCC
GAGTGCCCTGGAACGGGCCGCCGGAGAGGGTGAGAGCCCCGTACGGTCGGATGCCGAGCCAGTGTAAAGCTCCCTCGACG
AGTCGAGTAGTTTGGGAATGCTGCTCTAAACGGGAGGTAAACCCCTTCTAAAGCTAAATACCGGCCAGAGACCGATAGCG
CACAAGTAGAGTGATCGAAAGATGAAAAGCACTTTGAAAAGAGAGTCAAACAGCACGTGAAATTGTTGAAAGGGAAGCGC
TTGTGGCCAGACTTGCGCGCCGCGGCTCAGCCGTCCCTCGTGGGCGGTGCACTCCGCCGGGCGCAGGCCAGCATCAGCTC
GTGGCGGGGGAGAAAGGCGGCGGGAACGTGGCTCTTCGGAGTGTTATAGCCCGCCGTTACGCCCTGCCGCGGGCTGAGGT
ACGCGCTCC-GCAAGGATCGGCGGGCGGGGCGGGGGCCGG-ACGCCGCCC-GAAACGCCCGCCGGCGGTGCCGAAACACA
CTGCAGTCTAAGCGGTCTTCCCACTGAGTGGCACGGCAAGCAAGC--AAAACAACTTTCAACAACGGATCTCTTGGCTCT
GGCATCGATGAAGAACGCAGCGAAATGCGATAAGTAATGCGAATTGCAGATTTCAGTGAATCATCGAATCTTTGAACGCA
CATTGCACCCGGCGGCACTCCGCCGGGTCTGCCTGTCCGAGCGTCGTTTCGACCCTCGGGCGCCTCCGGGCCCCGGTGTT
GGGGATCTGCAGGCGCCCCTCCGACCGCTGCAGGCCCCGAAATACAGTGGCGGGCCCGCCGCTGGAACCCCCTGCGCAGT
AAGTACACCTTCTCGCATCGGGCGCCTTTCGATGCGAAGGTCTTGTCTTCGCATGGTTACAACGGGTAACGGAGGGTTAG
GGCTCGACCCCGGAGAAGGAGCCTGAGAGACGGCTACTACATCCAAGGAAGGCAGCAGGCGCGCAAATTACCCAATCCCG
ACACGGGGAGGTAGTGACAATAAATACTGATACAGGGCTCTTTTGGGTCTTGTAATTGGAATGAGTACAATTTAAATCCC
TTAACGAGGAACAATTGGAGGGCAAGTCTGGTGCCAGCAGCCGCGGTAATTCCAGCTCCAATAGCGTATATTAAAGTTGT
TGTGGTTAAAAAGCTCGTAGTTGAACCTTGGGCCTGGCTGGCCGGTCCCCCTCACCGGGTGCACTGATCCAGCCGGGCCT
TTCCCTCTACGGAACCCCATGGCCTTCACTGGCCGTGGCGGGGAAGTAGGACTTTTACTTTGAAAAAATTAGAGTGCTCC
AGGCAGGCCTATGCTCGAATACATTAGCATGGAATAATGGAATAGGACGCGTGGTTCTATTTTGTTGGTTTCTAGGACCG
CCGTAATGATTAATAGGGACAGTCGGGGGCATCAGTATTCAATTGTCAGAGGTGAAATTCTTGGATCTATTGAAGACTAA
CTACTGCGAAAGCATTTGCCAAGGATGTTTTCATTGATAAGGAACGAAAGTTAGGGGATCGAAGACGATCAGATACCGTC
GTAGTCTTAACTATAAACTATGCCGACTAGGGATCGGACGATGTTATTACTTGACTCGTTCGGCACCTTTCGAGAAATCA
AA
>Shirahamella_gracilis_MD_828                 
AACAGCTCAAATTTGAAATCTGGCCCCCCGCGGGGTCCGAGTTGTAATTTGCAGAGGATGCTTTTGGCGAGGCGCCTTCC
GAGTGCCCTGGAACGGGCCGCCGGAGAGGGTGAGAGCCCCGTACGGTCGGATGCCGAGCCAGTGTAAAGCTCCCTCGACG
AGTCGAGTAGTTTGGGAATGCTGCTCTAAACGGGAGGTAAACCCCTTCTAAAGCTAAATACCGGCCAGAGACCGATAGCG
CACAAGTAGAGTGATCGAAAGATGAAAAGCACTTTGAAAAGAGAGTCAAACAGCACGTGAAATTGTTGAAAGGGAAGCGC
TTGTGGCCAGACTTGCGCGCCGCGGCTCAGCCGTCCCTCGTGGGCGGTGCACTCCGCCGGGCGCAGGCCAGCATCAGCTC
GTGGCGGGGGAGAAAGGCGGCGGGAACGTGGCTCTTCGGAGTGTTATAGCCCGCCGTTACGCCCTGCCGCGGGCTGAGGT
ACGCGCTCC-GCAAGGATCGGCGGGCAGGGACGGGGGGAGCACGCTCCCCCGGAACGCCCGCCGGCGGTGCCGAAACACA
CTGCAGTACACGCGGCCTG-CCACTGACTGGCACGGCAAGCAAGCAAAAACAGACTTTCAACAACGGATCTCTTGGCTCT
GGCATCGATGAAGAACGCAGCGAAATGCGATAAGTAATGCGAATTGCAGATTTCAGTGAATCATCGAATCTTTGAACGCA
CATTGCACCCGGCGGCACTCCGCCGGGTCTGCCTGTCCGAGCGTCGTTTCGACCCTCGGGCGCCTCCGGGCCCCGGTGTT
GGGGATCTGCAGGCGCCCCTTCGGCCGCTGCAGGCCCCGAAATACAGTGGCGGGCCCGCCGCTGGAACCCCCTGCGCAGT
AAGTACACCTTCTCGCATCGGGCGCC??????????????????????????????????????????????????????
????????????????????????????????????????????????????????????????????????????????
????????????????????????????????????????????????????????????????????????????????
????????????????????????????????????????????????????????????????????????????????
????????????????????????????????????????????????????????????????????????????????
????????????????????????????????????????????????????????????????????????????????
????????????????????????????????????????????????????????????????????????????????
????????????????????????????????????????????????????????????????????????????????
????????????????????????????????????????????????????????????????????????????????
????????????????????????????????????????????????????????????????????????????????
??
>Ajigaurospora_pseudopulchella_NBRC_32112     
AACAGCTCAAATTTGAAATCTGGCCCCCTGCGGGGTCCGAGTTGTAATTTGCAGAGGATGCTTTTGGCGAGGTGCCTTCC
GAGTGCCCTGGAACGGGCCGCCGCAGAGGGTGAGAGCCCCGTACGGTAGGACGCCGAGCCAGTGTAAAGCTCCCTCGACG
AGTCGAGTAGTTTGGGAATGCTGCTCTAAACGGGAGGTAAACCCCTTCTAAAGCTAAATACCGGCCAGAGACCGATAGCG
CACAAGTAGAGTGATCGAAAGATGAAAAGCACTTTGAAAAGAGAGTCAAACAGCACGTGAAATTGTTGAAAGGGAAGCGC
TTGTGGCCAGACTTGCGCCCCGCGGCTCAGCCGTCCCTCGTGGGCGGTGCACTCCGCCGGGCGCAGGCCAGCATCAGCTC
GTGGCAGGGGAGAAAGGCGGCGGGAACGTGGCTCTTCGGAGTGTTATAGCCCGCCGTCACGCCCTACCGCGGGCTGAGGT
ACGCGCTCC-GCAAGGATCGGCGGGCGGGGCGGGGGGAGGCTCTCCTCCCCGGAACGCCCGCCGGCGGTGCCGAAACACA
CTGCAATTTAAGCGGTCTTCCCACTGAGTGGCAAA---TGCAAACAAAAAACAACTTTCAACAACGGATCTCTTGGCTCT
GGCATCGATGAAGAACGCAGCGAAATGCGATAAGTAATGCGAATTGCAGATTTCAGTGAATCATCGAATCTTTGAACGCA
CATTGCACCCGGCGGCACTCCGCCGGGTCTGCCTGTCCGAGCGTCGTTTCACCCCTCGGGTCCGCTGAAGGCCCGGCGTT
GGGGATCTGCAGGTGCCCTCC-GGGCGCTGCAGGCCCCGAAATACAGTGGCGGGCCCGCCGCTGGAACCCCCTGCGCAGT
AAGTCAGCTTCCTCGCATCGGGTGCCTTTCGATGCGAAGGTCTTGTCTTCGCATGGTTACAACGGGTAACGGAGGGTTAG
GGCTCGACCCCGGAGAAGGAGCCTGAGAAACGGCTACTACATCCAAGGAAGGCAGCAGGCGCGCAAATTACCCAATCCCG
ACTCGGGGAGGTAGTGACAATAAATACTGATACAGGGCTCTTTTGGGTCTTGTAATTGGAATGAGTACAATTTAAATCCC
TTAACGAGGAACAATTGGAGGGCAAGTCTGGTGCCAGCAGCCGCGGTAATTCCAGCTCCAATAGCGTATATTAAAGTTGT
TGTGGTTAAAAAGCTCGTAGTTGAACCTTGGGCCTGGCTGGCCGGTCCCCCTCACCGGGTGCACTGATCCAGCCGGGCCT
TTCCCGCTACGGAACCCCATGGCCTTCACTGGTCGTGGCGGGGAAGTAGTACTTTTACTTTGAAAAAATTAGAGTGCTCC
AGGCAGGCCTATGCTCGAATACATTAGCATGGAATAATGGAATAGGACGCGTGGTTCTATTTTGTTGGTTTCTAGGACCG
CCGTAATGATTAATAGGGACAGTCGGGGGCATCAGTATTCAATTGTCAGAGGTGAAATTCTTGGATCTATTGAAGACTAA
CTACTGCGAAAGCATTTGCCAAGGATGTTTTCATTGATAAGGAACGAAAGTTAGGGGATCGAAGACGATCAGATACCGTC
GTAGTCTTAACTATAAACTATGCCGACTAGGGATCGGACGATGTTATTACTTGACTCGTTCGGCACCTTTCGAGAAATCA
AA
>Ajigaurospora_pseudopulchella_NBRC_32113     
AACAGCTCAAATTTGAAATCTGGCCCCCTGCGGGGTCCGAGTTGTAATTTGCAGAGGATGCTTTTGGCGAGGTGCCTTCC
GAGTGCCCTGGAACGGGCCGCCGCAGAGGGTGAGAGCCCCGTACGGTAGGACGCCGAGCCAGTGTAAAGCTCCCTCGACG
AGTCGAGTAGTTTGGGAATGCTGCTCTAAACGGGAGGTAAACCCCTTCTAAAGCTAAATACCGGCCAGAGACCGATAGCG
CACAAGTAGAGTGATCGAAAGATGAAAAGCACTTTGAAAAGAGAGTCAAACAGCACGTGAAATTGTTGAAAGGGAAGCGC
TTGTGGCCAGACTTGCGCCCCGCGGCTCAGCCGTCCCTCGTGGGCGGTGCACTCCGCCGGGCGCAGGCCAGCATCAGCTC
GTGGCAGGGGAGAAAGGCGGCGGGAACGTGGCTCTTCGGAGTGTTATAGCCCGCCGTCACGCCCTACCGCGGGCTGAGGT
ACGCGCTCC-GCAAGGA???????????????????????????????????????????????????????????????
????????????????????????????????????????????????????????????????????????????????
????????????????????????????????????????????????????????????????????????????????
????????????????????????????????????????????????????????????????????????????????
????????????????????????????????????????????????????????????????????????????????
??????????????????????????TTTCGATGCGAAGGTCTTGTCTTCGCATGGTTACAACGGGTAACGGAGGGTTAG
GGCTCGACCCCGGAGAAGGAGCCTGAGAAACGGCTACTACATCCAAGGAAGGCAGCAGGCGCGCAAATTACCCAATCCCG
ACTCGGGGAGGTAGTGACAATAAATACTGATACAGGGCTCTTTTGGGTCTTGTAATTGGAATGAGTACAATTTAAATCCC
TTAACGAGGAACAATTGGAGGGCAAGTCTGGTGCCAGCAGCCGCGGTAATTCCAGCTCCAATAGCGTATATTAAAGTTGT
TGTGGTTAAAAAGCTCGTAGTTGAACCTTGGGCCTGGCTGGCCGGTCCCCCTCACCGGGTGCACTGATCCAGCCGGGCCT
TTCCCGCTACGGAACCCCATGGCCTTCACTGGTCGTGGCGGGGAAGTAGTACTTTTACTTTGAAAAAATTAGAGTGCTCC
AGGCAGGCCTATGCTCGAATACATTAGCATGGAATAATGGAATAGGACGCGTGGTTCTATTTTGTTGGTTTCTAGGACCG
CCGTAATGATTAATAGGGACAGTCGGGGGCATCAGTATTCAATTGTCAGAGGTGAAATTCTTGGATCTATTGAAGACTAA
CTACTGCGAAAGCATTTGCCAAGGATGTTTTCATTGATAAGGAACGAAAGTTAGGGGATCGAAGACGATCAGATACCGTC
GTAGTCTTAACTATAAACTATGCCGACTAGGGATCGGACGATGTTATTACTTGACTCGTTCGGCACCTTTCGAGAAATCA
AA
>pNGenus_G_sp._1_PP3909                       
AACAGCTCAAATTTGAAATCTGGCCCCCTGCGGGGTCCGAGTTGTAATTTGCAGAGGAT-CTTTTGGCGAGGTGCCTTCC
GAGTG-CCTGGAACGGGCCGCCGCAGAGGGTGAGAGCCCCGTACGGTAGGACGCCGAGCCAGTGTAAAGCTCCCTCGACG
AGTCGAGTAGTTTGGGAATGCTGCTCTAAACGGGAGGTAAACCCCTTCTAAAGCTAAATACCGGCCAGAGACCGATAGCG
CACAAGTAGAGTGATCGAAAGATGAAAAGCACTTTGAAAAGAGAGTCAAACAGCACGTGAAATTGTTGAAAGGGAAGCGC
TTGTGGCCAGACTTGCGCCCGGCGGCTCAGCCGTCCCTC-TGGGCGGTGCACTCCGCCGGGCGCAG--CCACATCAGCTC
GTGGCAGGGGAGAAAGGCGGCGGGAACGTGGCTCTTCGGAGTGTTATAGCCCGCCGTCACGCCCTAACGCGGGCTGAGTA
CCG-------TCAAGGA???????????????????????????????????????????????????????????????
????????????????????????????????????????????????????????????????????????????????
????????????????????????????????????????????????????????????????????????????????
????????????????????????????????????????????????????????????????????????????????
????????????????????????????????????????????????????????????????????????????????
????????????????????????????????????????????????????????????????????????????????
????????????????????????????????????????????????????????????????????????????????
????????????????????????????????????????????????????????????????????????????????
????????????????????????????????????????????????????????????????????????????????
????????????????????????????????????????????????????????????????????????????????
????????????????????????????????????????????????????????????????????????????????
????????????????????????????????????????????????????????????????????????????????
????????????????????????????????????????????????????????????????????????????????
????????????????????????????????????????????????????????????????????????????????
????????????????????????????????????????????????????????????????????????????????
??
>Garethelia_parvula_IFO32159                  
AACAGCTCAAATTTGAAATCTGGCCCCCTGCGGGGTCCGAGTTGTAATTTGCAGAGGATGCTTTCGGCAAGGCGCCTTCC
GAGTGCCCTGGAACGGGCCGCCGTAGAGGGTGAGAGCCCCGTACGGTTGGATGCCGAGCCGGTGTAAAGCTCCTTCGACG
AGTCGAGTAGTTTGGGAATGCTGCTCTAAACGGGAGGTAAACCCCTTCTAAAGCTAAATACCGGCCAGAGACCGATAGCG
CACAAGTAGAGTGATCGAAAGATGAAAAGCACTTTGAAAAGAGAGTCAAACAGCACGTGAAATTGTTGAAAGGGAAGCGC
TTGTGGCCAGACTTGCGCCCTGCGGCTCAGCCGTCCCTCGTGGGCGGTGCACTCCGCCGGGCGCAGGCCAGCATCAGCTC
GCGGCAGGGAAGAAAGGCGGCGGGAACGTGGCTCTTCGGAGTGTTATAGCCCGCCGCTACGCCCTCCTGCGGGCTGAGGT
ACGCGTCC--GCAAGGATCGGCGGACGGGGCGGGAGAGGA--CGCTCTCCCGGAACGTCCGCCGGCGGCGCCGAACAC-A
CTGCAATTTAAGCGGTCTTCCCACTGAGTGGCAT-------ATGCAGAAAACAACTTTCAACAACGGATCTCTTGGCTCT
GGCATCGATGAAGAACGCAGCGAAATGCGATAAGTAATGCGAATTGCAGATTTCAGTGAATCATCGAATCTTTGAACGCA
CATTGCACCCGGCGGCACTCCGCCGGGTCTGCCTGTCCGAGCGTCGTTTCACCCCTCGAGTCCACTAGGCACTCGGCGTT
GGGGATCTGCGGACGCCCGACCGGGTGCCGCAGGCCCCGAAATACAGTGGCGGGCCCGCCGCTGGAACCCCCTGCGCAGT
AAG-TCAGCTTCTCGCATCGGGTGCCTTTCGATGCGAAGGTCTTGTCTTCGCATGGTTACAACGGGTAACGGAGGGTTAG
GGCTCGACCCCGGAGAAGGAGCCTGAGAAACGGCTACTACATCCAAGGAAGGCAGCAGGCGCGCAAATTACCCAATCCCG
ACACGGGGAGGTAGTGACAATAAATACTGATACAGGGCTCTTTTGGGTCTTGTAATTGGAATGAGTACAATTTAAATCCC
TTAACGAGGAACAATTGGAGGGCAAGTCTGGTGCCAGCAGCCGCGGTAATTCCAGCTCCAATAGCGTATATTAAAGTTGT
TGTGGTTAAAAAGCTCGTAGTTGAACCTTGGGCCTGGCTGGCCGGTCCCCCTCACCGGGTGCACTGATCCAGCCGGGTCT
TTCCCTCTACGGAACCCCATGGCCTTCACTGGCCGTGGCGGGGAAGTAGGACTTTTACTTTGAAAAAATTAGAGTGCTCC
AGGCAGGCCTATGCTCGAATACATTAGCATGGAATAATGGAATAGGACGTGTGGTTCTATTTTGTTGGTTTCTAGGACCG
CCGTAATGATTAATAGGGACAGTCGGGGGCATCAGTATTCAATTGTCAGAGGTGAAATTCTTGGATCTATTGAAGACTAA
CTACTGCGAAAGCATTTGCCAAGGATGTTTTCATTGATAAGGAACGAAAGTTAGGGGATCGAAGACGATCAGATACCGTC
GTAGTCTTAACTATAAACTATGCCGACTAGGGATCGGACGATGTTATTACTTGACTCGTTCGGCACCTTTCGAGAAATCA
AA
>Garethelia_parvula_NBRC_32160                
AACAGCTCAAATTTGAAATCTGGCCCCCTGCGGGGTCCGAGTTGTAATTTGCAGAGGATGCTTTCGGCAAGGCGCCTTCC
GAGTGCCCTGGAACGGGCCGCCGTAGAGGGTGAGAGCCCCGTACGGTTGGATGCCGAGCCGGTGTAAAGCTCCTTCGACG
AGTCGAGTAGTTTGGGAATGCTGCTCTAAACGGGAGGTAAACCCCTTCTAAAGCTAAATACCGGCCAGAGACCGATAGCG
CACAAGTAGAGTGATCGAAAGATGAAAAGCACTTTGAAAAGAGAGTCAAACAGCACGTGAAATTGTTGAAAGGGAAGCGC
TTGTGGCCAGACTTGCGCCCTGCGGCTCAGCCGTCCCTCGTGGGCGGTGCACTCCGCCGGGCGCAGGCCAGCATCAGCTC
GCGGCAGGGAAGAAAGGCGGCGGGAACGTGGCTCTTCGGAGTGTTATAGCCCGCCGCTACGCCCTCCTGCGGGCTGAGGT
ACGCGCTCC-GCAAGGA???????????????????????????????????????????????????????????????
????????????????????????????????????????????????????????????????????????????????
????????????????????????????????????????????????????????????????????????????????
????????????????????????????????????????????????????????????????????????????????
????????????????????????????????????????????????????????????????????????????????
????????????????????????????????????????????????????????????????????????????????
????????????????????????????????????????????????????????????????????????????????
????????????????????????????????????????????????????????????????????????????????
????????????????????????????????????????????????????????????????????????????????
????????????????????????????????????????????????????????????????????????????????
????????????????????????????????????????????????????????????????????????????????
????????????????????????????????????????????????????????????????????????????????
????????????????????????????????????????????????????????????????????????????????
????????????????????????????????????????????????????????????????????????????????
????????????????????????????????????????????????????????????????????????????????
??
>Paracorollospora_angusta_NBRC_32101          
AACAGCTCAAATTTGAAATCTGGCTCC--AGCGGGTCCGAGTTGTAATTTGCAGAGGATGCTTTTGGCGCGGTGCCTTCC
GAGTTCCCTGGAACGGGACGCCGGAGAGGGTGAGAGCCCCGTACGGTTGGCCGCCTAGCCTGTGTAAAGCTCCTTCGACG
AGTCGAGTAGTTTGGGAATGCTGCTCTAAACGGGAGGTACACCCCTTCTAAAGCTAAATACCGGCCAGAGACCGATAGCG
CACAAGTAGAGTGATCGAAAGATGAAAAGCACTTTGAAAAGAGAGTCAAACAGCACGTGAAATTGTTGAAAGGGAAGCGC
TTGTGGCCAGACCTGT-CCCGGCAGCTCAGCCGTCCCTCGTGGGCGGTGCACTCTGCCGGGTGCAGGCCAGCATCAGCTC
GTGGCGGGGGAGAAAGGCAGCGGGAACGTGGCTCTTCGGAGTGTTATAGCCCGCCGCTACGCCCCACCGCGGGCTGAGGT
TCGCGCTCC-GCAAGGATCGGCGGGCGGGGCGGGGGGGGTCCCGCCCGGCCGGCGCGTCCGCCGGCGGTGTCGAACTATT
CTGTACTTGTCTCGGATTA-CAACTGAGTGGAATT---TACAAGC-AAATAAAACTTTCAACAACGGATCTCTTGGCTCT
GGCATCGATGAAGAACGCAGCGAAATGCGATAAGTAATGCGAATTGCAGATTTCAGTGAATCATCGAATCTTTGAACGCA
CATTGCACCCGGCGGCACTCCGCCGGGTATGCCTGTCCGAGCGTCGTTTCACCACTCGAGC--CCCGGG--CTCGGCGTT
GGGGACCTGCGGGCAC------AGCCGTCGCAGCCCCCTAAATACAGTGGCGGGCCTACCGTTGGAACCCCCTGCGCAGT
AGCTTCAGCATCTCGCATCGGGTCCCTTTCGATGCGAAGGTCTTGTCTTCGCATGGTTACAACGGGTAACGGAGGGTTAG
GGCTCGACCCCGGAGAAGGAGCCTGAGAAACGGCTACTACATCCAAGGAAGGCAGCAGGCGCGCAAATTACCCAATCCCG
ACACGGGGAGGTAGTGACAATAAATACTGATACAGGGCTCTTTTGGGTCTTGTAATTGGAATGAGTACAATTTAAATCCC
TTAACGAGGAACAATTGGAGGGCAAGTCTGGTGCCAGCAGCCGCGGTAATTCCAGCTCCAATAGCGTATATTAAAGTTGT
TGTGGTTAAAAAGCTCGTAGTTGAACCTTGGGCCTGGCTGGCCGGTCCCCCTCACCGGGCGCACTGATCCAGCCGGGCCT
TTCCCTCTACGGAACCCCATGGCCTTCACTGGTCGTGGCGGGGAAGTAGGACTTTTACTTTGAAAAAATTAGAGTGCTCC
AGGCAGGCCTATGCTCGAATACATTAGCATGGAATAATGGAATAGGACGCGCGGTTCTATTTTGTTGGTTTCTAGGACCG
CCGTAATGATTAATAGGGACAGTCGGGGGCATCAGTATTCAATTGTCAGAGGTGAAATTCTTGGATCTATTGAAGACTAA
CTACTGCGAAAGCATTTGCCAAGGATGTTTTCATTGATAAGGAACGAAAGTTAGGGGATCGAAAACGATCAGATACCGTT
GTAGTCTTAACTATAAACTATGCCGACTAGGGATCGGACGATGTTATTTATTGACTCGTTCGGCACCTTTCGAGAAATCA
AA
>Paracorollospora_angusta_NBRC_32102          
AACAGCTCAAATTTGAAATCTGGCTCCTAGC-GGGTCCGAGTTGTAATTTGCAGAGGATGCTTTTGGCGCGGTGCCTTCC
GAGTTCCCTGGAACGGGACGCCGGAGAGGGTGAGAGCCCCGTACGGTTGGCCGCCTAGCCTGTGTAAAGCTCCTTCGACG
AGTCGAGTAGTTTGGGAATGCTGCTCTAAACGGGAGGTACACCCCTTCTAAAGCTAAATACCGGCCAGAGACCGATAGCG
CACAAGTAGAGTGATCGAAAGATGAAAAGCACTTTGAAAAGAGAGTCAAACAGCACGTGAAATTGTTGAAAGGGAAGCGC
TTGTGGCCAGACCTGT-CCCGGCAGCTCAGCCGTCCCTCGTGGGCGGTGCACTCTGCCGGGTGCAGGCCAGCATCAGCTC
GTGGCGGGGGAGAAAGGCAGCGGGAACGTGGCTCTTCGGAGTGTTATAGCCCGCCGCTACGCCCCACCGCGGGCTGAGGT
TCGCGCTCC-GCAAGGATCGGCGGGCGGGGCGGGGGGGGTCCCGCCCGGCCGGCGCGTCCGCCGGCGGTGTCGAACTATT
CTGTACTTGTCTCGGATTACCAACTGAGTGGAATT---TACAAGC--AATAAAACTTTCAACAACGGATCTCTTGGCTCT
GGCATCGATGAAGAACGCAGCGAAATGCGATAAGTAATGCGAATTGCAGATTTCAGTGAATCATCGAATCTTTGAACGCA
CATTGCACCCGGCGGCACTCCGCCGGGTATGCCTGTCCGAGCGTCGTTTCACCACTCGAGC--CCCGGG--CTCGGCGTT
GGGGACCTGCGGGCAC------AGCCGTCGCAGCCCCCTAAATACAGTGGCGGGCCTACCGTTGGAACCCCCTGCGCAGT
AGCTTCAGCATCTCGCATCGGGTCCCTTTCGATGCGAAGGTCTTGTCTTCGCATGGTTACAACGGGTAACGGAGGGTTAG
GGCTCGACCCCGGAGAAGGAGCCTGAGAAACGGCTACTACATCCAAGGAAGGCAGCAGGCGCGCAAATTACCCAATCCCG
ACACGGGGAGGTAGTGACAATAAATACTGATACAGGGCTCTTTTGGGTCTTGTAATTGGAATGAGTACAATTTAAATCCC
TTAACGAGGAACAATTGGAGGGCAAGTCTGGTGCCAGCAGCCGCGGTAATTCCAGCTCCAATAGCGTATATTAAAGTTGT
TGTGGTTAAAAAGCTCGTAGTTGAACCTTGGGCCTGGCTGGCCGGTCCCCCTCACCGGGCGCACTGATCCAGCCGGGCCT
TTCCCTCTACGGAACCCCATGGCCTTCACTGGTCGTGGCGGGGAAGTAGGACTTTTACTTTGAAAAAATTAGAGTGCTCC
AGGCAGGCCTATGCTCGAATACATTAGCATGGAATAATGGAATAGGACGCGCGGTTCTATTTTGTTGGTTTCTAGGACCG
CCGTAATGATTAATAGGGACAGTCGGGGGCATCAGTATTCAATTGTCAGAGGTGAAATTCTTGGATCTATTGAAGACTAA
CTACTGCGAAAGCATTTGCCAAGGATGTTTTCATTGATAAGGAACGAAAGTTAGGGGATCGAAAACGATCAGATACCGTT
GTAGTCTTAACTATAAACTATGCCGACTAGGGATCGGACGATGTTATTTATTGACTCGTTCGGCACCTTTCGAGAAATCA
AA
>Paracorollospora_marina_NBRC_103271          
AACAGCTCAAATTTGAAATCTGGCTCCTTGC-GGGTCCGAGTTGTAATTTGCAGAGGATGCTTTTGGCGAGGCGCCTTCC
GAGTTCCCTGGAACGGGACGCCGGAGAGGGTGAGAGCCCCGTACGGTCGGTCGCCTAGCCTCTGTAAAGCTCCTTCGACG
AGTCGAGTAGTTTGGGAATGCTGCTCTAAACGGGAGGTAAACCCCTTCTAAAGCTAAATACCGGCCAGAGACCGATAGCG
CACAAGTAGAGTGATCGAAAGATGAAAAGCACTTTGAAAAGAGAGTCAAACAGCACGTGAAATTGTTGAAAGGGAAGCGC
TTGTGGCCAGACCTGGGCCCGGCAGCTCAACCGTCCCTCGTGGGCGGTGCACTCTGCCGGGTGCAGGCCAGCATCAGCTC
GTGGCGGGGGAGAAAGGCGGCGGGAACGTGGCTCTTCGGAGTGTTATAGCCCGCCGCTACGCCCCACCGCGGGCTGAGGT
TCGCGCTCC-GCAAGGATCGGCGGGCGGGGCGGCGGGGGGCCCGCTCCCACGGCGCGCCCGCCGGCGGTGTCGAACCCTT
CTGTACTTGTCCCGGATTTCGTACTGAGTGGAATT---TACAAGC--AATAAAACTTTCAACAACGGATCTCTTGGCTCT
GGCATCGATGAAGAACGCAGCGAAATGCGATAAGTAATGCGAATTGCAGATTTCAGTGAATCATCGAATCTTTGAACGCA
CATTGCACCCGGCGGCACTCCGCCGGGTATGCCTGTCCGAGCGTCGTTTCACCCCTCGAGC--CCCGGG--CTCGGCGTT
GGGGACCTGCGGGCGC------AGCCGTCGCAGCCCCCCAAATGTAGTGGCGGGCCCACCGTTGGAACCCCCTGCGCAGT
AGCACCAGCATCTCGCATCGGGCCCC??????????????????????????????????????????????????????
????????????????????????????????????????????????????????????????????????????????
????????????????????????????????????????????????????????????????????????????????
????????????????????????????????????????????????????????????????????????????????
????????????????????????????????????????????????????????????????????????????????
????????????????????????????????????????????????????????????????????????????????
????????????????????????????????????????????????????????????????????????????????
????????????????????????????????????????????????????????????????????????????????
????????????????????????????????????????????????????????????????????????????????
????????????????????????????????????????????????????????????????????????????????
??
>Paracorollospora_marina_AFTOL-_ID_5008       
AACAGCTCAAATTTGAAATCTGGCTCCTG--CGGGTCCGAGTTGTAATTTGCAGAGGATGCTTTTGGCGAGGCGCCTTCC
GAGTTCCCTGGAACGGGACGCCGGAGAGGGTGAGAGCCCCGTAC-----------------CTGTAAAGCTCCTTCGACG
AGTCGAGTAGTTTGGGAATGCTGCTCTAAACGGGAGGTAAACCCCTTCTAAAGCTAAATACCGGCCAGAGACCGATAGCG
CACAAGTAGAGTGATCGAAAGATGAAAAGCACTTTGAAAAGAGAGTCAAACAGCACGTGAAATTGTTGAAAGGGAAGCGC
TTGTGGCCAGACCTG-----------------GTCAATCGTG---GGTGCACTCTGCCG----CAGGCCAGCATCAGCTC
GTGGCGGGGGAGAAAGGCGGCGGGAACGTGGCTCT--GGAGTGTTATAG--------TACGCCCCACCGCGGGCTGAGGT
TCGCGCTCC-GCAAGGA???????????????????????????????????????????????????????????????
????????????????????????????????????????????????????????????????????????????????
????????????????????????????????????????????????????????????????????????????????
????????????????????????????????????????????????????????????????????????????????
????????????????????????????????????????????????????????????????????????????????
????????????????????????????????????????????????????????????????????????????????
????????????????????????????????????????????????????????????????????????????????
????????????????????????????????????????????????????????????????????????????????
????????????????????????????????????????????????????????????????????????????????
????????????????????????????????????????????????????????????????????????????????
????????????????????????????????????????????????????????????????????????????????
????????????????????????????????????????????????????????????????????????????????
????????????????????????????????????????????????????????????????????????????????
????????????????????????????????????????????????????????????????????????????????
????????????????????????????????????????????????????????????????????????????????
??
>Paracorollospora_luteola_NBRC_31315          
AACAGCTCAAATTTGAAATCTGGCTCCCTGCGGGGTCCGAGTTGTAATTTGCAGAGGATGCTTTTGGCGAGGCGCCTTCC
GAGTTCCCTGGAACGGGACGCCGGAGAGGGTGAGAGCCCCGTACGGTCGGTCGCCTAGCCTCTGTAAAGCTCCTTCGACG
AGTCGAGTAGTTTGGGAATGCTGCTCTAAACGGGAGGTAAACCCCTTCTAAAGCTAAATACCGGCCAGAGACCGATAGCG
CACAAGTAGAGTGATCGAAAGATGAAAAGCACTTTGAAAAGAGAGTCAAACAGCACGTGAAATTGTTGAAAGGGAAGCGC
TTGTGGCCAGACCTGGGCCCGGCAGCTCAGCCGTCCCTCGTGGGCGGTGCACTCTGCCGGGTGCAGGCCAGCATCAGCTC
GTGGCGGGGGAGAAAGGCGGCGGGAACGTGGCTCTTCGGAGTGTTATAGCCCGCCGCTACGCCCCACCGCGGGCTGAGGT
TCGCGCTCC-GCAAGGA???????????????????????????????????????????????????????????????
????????????????????????????????????????????????????????????????????????????????
????????????????????????????????????????????????????????????????????????????????
????????????????????????????????????????????????????????????????????????????????
????????????????????????????????????????????????????????????????????????????????
??????????????????????????TTTCGATGCGAAGGTCTTGTCTTCGCATGGTTACAACGGGTAACGGAGGGTTAG
GGCTCGACCCCGGAGAAGGAGCCTGAGAAACGGCTACTACATCCAAGGAAGGCAGCAGGCGCGCAAATTACCCAATCCCG
ACACGGGGAGGTAGTGACAATAAATACTGATACAGGGCTCTTTTGGGTCTTGTAATTGGAATGAGTACAATTTAAATCCC
TTAACGAGGAACAATTGGAGGGCAAGTCTGGTGCCAGCAGCCGCGGTAATTCCAGCTCCAATAGCGTATATTAAAGTTGT
TGTGGTTAAAAAGCTCGTAGTTGAACCTTGGGCCTGGTTGGCCGGTCCCCCTCACCGGGCGCACTGATCCAGCCGGGCCT
TTCCCTCTACGGAACCCCATGGCCTTCACTGGTCGTGGCGGGGAAGTAGGACTTTTACTTTGAAAAAATTAGAGTGCTCC
AGGCAGGCCTATGCTCGAATACATTAGCATGGAATAATGGAATAGGACGCGTGGTTCTATTTTGTTGGTTTCTAGGACCG
CCGTAATGATTAATAGGGACAGTCGGGGGCATCAGTATTCAATTGTCAGAGGTGAAATTCTTGGATCTATTGAAGACTAA
CTACTGCGAAAGCATTTGCCAAGGATGTTTTCATTGATAAGGAACGAAAGTTAGGGGATCGAAGACGATCAGATACCGTC
GTAGTCTTAACTATAAACTATGCCGACTAGGGATCGGACGATGTTATTTATTGACTCGTTCGGCACCTTTCGAGAAATCA
AA
>Paracorollospora_luteola_NBRC_31316          
AACAGCTCAAATTTGAAATCTGGCTCCCTGCGGGGTCCGAGTTGTAATTTGCAGAGGATGCTTTTGGCGAGGCGCCTTCC
GAGTTCCCTGGAACGGGACGCCGGAGAGGGTGAGAGCCCCGTACGGTCGGTCGCCTAGCCTCTGTAAAGCTCCTTCGACG
AGTCGAGTAGTTTGGGAATGCTGCTCTAAACGGGAGGTAAACCCCTTCTAAAGCTAAATACCGGCCAGAGACCGATAGCG
CACAAGTAGAGTGATCGAAAGATGAAAAGCACTTTGAAAAGAGAGTCAAACAGCACGTGAAATTGTTGAAAGGGAAGCGC
TTGTGGCCAGACCTGGGCCCGGCAGCTCAGCCGTCCCTCGTGGGCGGTGCACTCTGCCGGGTGCAGGCCAGCATCAGCTC
GTGGCGGGGGAGAAAGGCGGCGGGAACGTGGCTCTTCGGAGTGTTATAGCCCGCCGCTACGCCCCACCGCGGGCTGAGGT
TCGCGCTCC-GCAAGGA???????????????????????????????????????????????????????????????
????????????????????????????????????????????????????????????????????????????????
????????????????????????????????????????????????????????????????????????????????
????????????????????????????????????????????????????????????????????????????????
????????????????????????????????????????????????????????????????????????????????
??????????????????????????TTTCGATGCGAAGGTCTTGTCTTCGCATGGTTACAACGGGTAACGGAGGGTTAG
GGCTCGACCCCGGAGAAGGAGCCTGAGAAACGGCTACTACATCCAAGGAAGGCAGCAGGCGCGCAAATTACCCAATCCCG
ACACGGGGAGGTAGTGACAATAAATACTGATACAGGGCTCTTTTGGGTCTTGTAATTGGAATGAGTACAATTTAAATCCC
TTAACGAGGAACAATTGGAGGGCAAGTCTGGTGCCAGCAGCCGCGGTAATTCCAGCTCCAATAGCGTATATTAAAGTTGT
TGTGGTTAAAAAGCTCGTAGTTGAACCTTGGGCCTGGTTGGCCGGTCCCCCTCACCGGGCGCACTGATCCAGCCGGGCCT
TTCCCTCTACGGAACCCCATGGCCTTCACTGGTCGTGGCGGGGAAGTAGGACTTTTACTTTGAAAAAATTAGAGTGCTCC
AGGCAGGCCTATGCTCGAATACATTAGCATGGAATAATGGAATAGGACGCGTGGTTCTATTTTGTTGGTTTCTAGGACCG
CCGTAATGATTAATAGGGACAGTCGGGGGCATCAGTATTCAATTGTCAGAGGTGAAATTCTTGGATCTATTGAAGACTAA
CTACTGCGAAAGCATTTGCCAAGGATGTTTTCATTGATAAGGAACGAAAGTTAGGGGATCGAAGACGATCAGATACCGTC
GTAGTCTTAACTATAAACTATGCCGACTAGGGATCGGACGATGTTATTTATTGACTCGTTCGGCACCTTTCGAGAAATCA
AA
>Keraliethelia_pulchella_NBRC_32123(x)        
AACAGCTCAAATTTGAAATCTGGCCCTCCGCGGGGTCCGAGTTGTAATTTGCAGAGGGTGCCTTTGGCGAGGCGCCGGCC
GAGTGCCCTGGAACGGGACGCCACAGAGGGTGAGAGCCCCGTACGGCCGCGCGTCGAGCCTCTGTAAGGCCCCTTCGAAG
AGTCGAGTAGTTTGGGAATGCTGCTCTAAGCGGGAGGTAAACTCCTTCTAAAGCTAAATACCTGCCAGAGACCGATAGCG
CACAAGTAGAGTGATCGAAAGATGAAAAGCACTTTGAAAAGAGAGTCAAACAGCACGTGAAATTGTTGAAAGGGAAGCGC
TTGCGGCCAGACTTGCACCCAGCGGCTCAGCCGCCCCCCGCGGGCGGTGCACTCCGCTGGGCGCAGGCCAGCATCGGTTC
GAGGCCGGGGACAAAGGCGGCGGGGACGTGGCTCCTCGGAGTGTTATAACCCACCGCTACGCCCGGCCGCGGACCGAGGT
CCGCGCCC-GGCAAGGATCGGCCTGCGATCCCGGGGAGGGCCCCTCCCCCCCGGGCGCCGGCCGACGGCGTCGAATACCA
CTGTCA-------GCGTTTGCTACTGAGTGG-------ATCTCGC--AGTACAACTTTCAACAACGGATCTCTTGGTTCT
GGCATCGATGAAGAACGCAGCGAATTGCGATAAGTAATGGGAATTGCAGAGCTCAGTGAGTCATCGAATCTTTGAACGCA
CATTGCACCCGGCGGCATTCCGCCGGGTATGCCTGTCCGAGCGTCGTTTCGTCCCTCGGGTCCCCTGGGCGCCCGGCGTT
GGGGATCTGCAGGCGCGTGCCCATGGGCCGCAGGCCCTGAAATGCAGCGACCGAGCCGGCCGCCGGTCCCCCTGCGAAGT
ATAAACCTAC-AGCGCATCGGGTACCTTTCGATGCGAAGGTATTGTCTTCGCATGGTTACAACGGGTAACGGAGGGTTAG
GGCTCGGCCCCGGAGAAGGAGCCTGAGAAACGGCTACTACATCCAAGGAAGGCAGCAGGCGCGCAAATTACCCAATCCCG
ACTCGGGGAGGTAGTGACAATAAATACTGATACAGGACTCTTTCGGGTCTTGTAATTGGAATGAGTACAATTTAAATCCC
TTAACGAGGAACAATTGGAGGGCAAGTCTGGTGCCAGCAGCCGCGGTAATTCCAGCTCCAATAGCGTATATTAAAGTTGT
TGTGGTTAAAAAGCTCGTAGTTGAACCTTGGGCCTGGCTGGCCGGTCCCCCTCACCGGGTGCACTGATCCAGCCGGGCCT
TTCCCTCTGCGGAGCCCCATGGCCTTCACTGGTCGTGGCGGGGAAGCAGGACTTTTACTTTGAAAAAATTAGAGTGCTCC
AGGCAGGCCTATGCTCGAATACATTAGCATGGAATAATGGAATAGGACGCGTGGTTCTATTTTGTTGGTTTCTAGGACCG
CCGTAATGATTAATAGGGACAGTCGGGGGCATCAGTATTCAATTGTCAGAGGTGAAATTCTTGGATCTATTGAAGACTAA
CTACTGCGAAAGCATTTGCCAAGGATGTTTTCATTGATAAGGAACGAAAGTTAGGGGATCGAAGACGATCAGATACCGTC
GTAGTCTTAACTATAAACTATGCCGACTAGGGATCGGACGATGTTATTACTTGACTCGTTCGGCACCTTTCGAGAAATCA
AA
>Keraliethelia_pulchella_NBRC_31323           
AACAGCTCAAATTTGAAATCTGGCCCTCCGCGGGGTCCGAGTTGTAATTTGCAGAGGGTGCCTTTGGCGAGGCGCCGGCC
GAGTGCCCTGGAACGGGACGCCACAGAGGGTGAGAGCCCCGTACGGCCGCGCGTCGAGCCTCTGTAAGGCCCCTTCGAAG
AGTCGAGTAGTTTGGGAATGCTGCTCTAAGCGGGAGGTAAACTCCTTCTAAAGCTAAATACCTGCCAGAGACCGATAGCG
CACAAGTAGAGTGATCGAAAGATGAAAAGCACTTTGAAAAGAGAGTCAAACAGCACGTGAAATTGTTGAAAGGGAAGCGC
TTGCGGCCAGACTTGCACCCAGCGGCTCAGCCGCCCCCCGCGGGCGGTGCACTCCGCTGGGCGCAGGCCAGCATCGGTTC
GAGGCCGGGGACAAAGGCGGCGGGGACGTGGCTCCTCGGAGTGTTATAACCCACCGCTACGCCCGGCCGCGGACCGAGGT
CCGCGCCC-GGCAAGGATCGGCCTGCGATCCCGGGAGGGGCTCCCTCCCCCCGGGCGCCGGCCGACGGCGTCGAAT---A
CCGTACTC--AGCGTTTGGGCTACTGAGTTTTTTTGGACGT-CGC--AGTACAACTTTCAACAACGGATCTCTTGGTTCT
GGCATCGATGAAGAACGCAGCGAATTGCGATAAGTAATGGGAATTGCAGAGCTCAGTGAGTCATCGAATCTTTGAACGCA
CATTGCACCCGGCGGCATTCCGCCGGGTATGCCTGTCCGAGCGTCGTTTCGTCCCTCGGGTCCCCTGGGCGCCCGGCGTT
GGGGATCTGCAGGCGCGTGCCCATGGGCCGCAGGCCCTGAAATGCAGCGACCGAGCCGGCCGCCGGTCCCCCTGCGAAGT
ATACAACCTACAGCGCATCGGGTACC??????????????????????????????????????????????????????
????????????????????????????????????????????????????????????????????????????????
????????????????????????????????????????????????????????????????????????????????
????????????????????????????????????????????????????????????????????????????????
????????????????????????????????????????????????????????????????????????????????
????????????????????????????????????????????????????????????????????????????????
????????????????????????????????????????????????????????????????????????????????
????????????????????????????????????????????????????????????????????????????????
????????????????????????????????????????????????????????????????????????????????
????????????????????????????????????????????????????????????????????????????????
??
>Keraliethelia_pulchella_NTOU5725             
AACAGCTCAAATTTGAAATCTGGCCCCCCGCGGGGTCCGAGTTGTAATTTGCAGAGGGTGCCTTTGGCGAGGCGCCGGCC
GAGTGCCCTGGAACGGGACGCCATAGAGGGTGAGAGCCCCGTACGGCCGCGCGTCGAGCCTCTGTAAGGCCCCTTCGAAG
AGTCGAGTAGTTTGGGAATGCTGCTCTAAGCGGGAGGTAAACTCCTTCTAAAGCTAAATACCTGCCAGAGACCGATAGCG
CACAAGTAGAGTGATCGAAAGATGAAAAGCACTTTGAAAAGAGAGTCAAACAGCACGTGAAATTGTTGAAAGGGAAGCGC
TTGCGGCCAGACTTGCACCCAGCGGCTCAGCCGCCCCCCGCGGGCGGTGCACTCCGCTGGGCGCAGGCCAGCATCGGTTC
GCGGCCGGGGACAAAGGCGGCGGGGACGTGGCTCCTCGGAGTGTTATAACCCGCCGCTACGCCCGGCCACGGACCGAGGT
CCGCGCCC-GGCAAGGA???????????????????????????????????????????????????????????????
????????????????????????????????????????????????????????????????????????????????
????????????????????????????????????????????????????????????????????????????????
????????????????????????????????????????????????????????????????????????????????
????????????????????????????????????????????????????????????????????????????????
????????????????????????????????????????????????????????????????????????????????
????????????????????????????????????????????????????????????????????????????????
????????????????????????????????????????????????????????????????????????????????
????????????????????????????????????????????????????????????????????????????????
????????????????????????????????????????????????????????????????????????????????
????????????????????????????????????????????????????????????????????????????????
????????????????????????????????????????????????????????????????????????????????
????????????????????????????????????????????????????????????????????????????????
????????????????????????????????????????????????????????????????????????????????
????????????????????????????????????????????????????????????????????????????????
??
>Keraliethelia_pulcehlla_NTOU5727             
AACAGCTCAAATTTGAAATCTGGCCCTCCGCGGGGTCCGAGTTGTAATTTGCAGAGGGTGCCTTTGGCGAGGCGCCGGCC
GAGTGCCCTGGAACGGGACGCCATAGAGGGTGAGAGCCCCGTACGGCCGCGCGTCGAGCCTCTGTAAGGCCCCTTCGAAG
AGTCGAGTAGTTTGGGAATGCTGCTCTAAGCGGGAGGTAAACTCCTTCTAAAGCTAAATACCTGCCAGAGACCGATAGCG
CACAAGTAGAGTGATCGAAAGATGAAAAGCACTTTGAAAAGAGAGTCAAACAGCACGTGAAATTGTTGAAAGGGAAGCGC
TTGCGGCCAGACTTGCACCCAGCGGCTCAGCCGCCCCCCGCGGGCGGTGCACTCCGCTGGGCGCAGGCCAGCATCGGTTC
GCGGCCGGGGACAAAGGCGGCGGGGACGTGGCTCCTCGGAGTGTTATAACCCGCCGCTACGCCCGGCCACGGACCGAGGT
CCGCGCCC-GGCAAGGA???????????????????????????????????????????????????????????????
????????????????????????????????????????????????????????????????????????????????
????????????????????????????????????????????????????????????????????????????????
????????????????????????????????????????????????????????????????????????????????
????????????????????????????????????????????????????????????????????????????????
????????????????????????????????????????????????????????????????????????????????
????????????????????????????????????????????????????????????????????????????????
????????????????????????????????????????????????????????????????????????????????
????????????????????????????????????????????????????????????????????????????????
????????????????????????????????????????????????????????????????????????????????
????????????????????????????????????????????????????????????????????????????????
????????????????????????????????????????????????????????????????????????????????
????????????????????????????????????????????????????????????????????????????????
????????????????????????????????????????????????????????????????????????????????
????????????????????????????????????????????????????????????????????????????????
??
>Keraliethelia_sp._1_NTOU5732                 
AACAGCTCAAATTTGAAATCTGGCCCTCCGCGGGGTCCGAGTTGTAATTTGCAGAGGGTGCCTCTGGCGAGGCGCCGGCC
GAGTTCCCTGGAACGGGACGCCGCAGAGGGTGAGAGCCCCGTACGGCCGCGCGTCGAGCCTCTGTGAGGCCCCTTCGAAG
AGTCGAGTAGTTTGGGAATGCTGCTCTAAGCGGGAGGTAAACTCCTTCTAAAGCTAAATACCTGCCAGAGACCGATAGCG
CACAAGTAGAGTGATCGAAAGATGAAAAGCACTTTGAAAAGAGAGTCAAACAGCACGTGAAATTGTTGAAAGGGAAGCGC
TCGCGGCCAGACTTGCGCCCAGCGGCTCAGCCGCCCCCCCCGGGCGGCGCACTCCGCTGGGCGCAGGCCAGCATCGGTTC
GCGGCCGGGGAGAAGGGCGGTGGGAACGTGGCTCCTCGGAGTGTTATAGCCCGCCGCTACGCCCGGCCCAGGACCGAGGT
CCGCGCCCCGGCAAGGA???????????????????????????????????????????????????????????????
????????????????????????????????????????????????????????????????????????????????
????????????????????????????????????????????????????????????????????????????????
????????????????????????????????????????????????????????????????????????????????
????????????????????????????????????????????????????????????????????????????????
????????????????????????????????????????????????????????????????????????????????
????????????????????????????????????????????????????????????????????????????????
????????????????????????????????????????????????????????????????????????????????
????????????????????????????????????????????????????????????????????????????????
????????????????????????????????????????????????????????????????????????????????
????????????????????????????????????????????????????????????????????????????????
????????????????????????????????????????????????????????????????????????????????
????????????????????????????????????????????????????????????????????????????????
????????????????????????????????????????????????????????????????????????????????
????????????????????????????????????????????????????????????????????????????????
??
>Keraliethelia_sp._1_NTOU5730                 
AACAGCTCAAATTTGAAATCTGGCCCTCCGCGGGGTCCGAGTTGTAATTTGCAGAGGGTGCCTCTGGCGAGGCGCCGGCC
GAGTTCCCTGGAACGGGACGCCGCAGAGGGTGAGAGCCCCGTACGGCCGCGCGTCGAGCCTCTGTGAGGCCCCTTCGAAG
AGTCGAGTAGTTTGGGAATGCTGCTCTAAGCGGGAGGTAAACTCCTTCTAAAGCTAAATACCTGCCAGAGACCGATAGCG
CACAAGTAGAGTGATCGAAAGATGAAAAGCACTTTGAAAAGAGAGTCAAACAGCACGTGAAATTGTTGAAAGGGAAGCGC
TCGCGGCCAGACTTGCGCCCAGCGGCTCAGCCGCCCCCCCCGGGCGGCGCACTCCGCTGGGCGCAGGCCAGCATCGGTTC
GCGGCCGGGGAGAAGGGCGGTGGGAACGTGGCTCCTCGGAGTGTTATAGCCCGCCGCTACGCCCGGCCCAGGACCGAGGT
CCGCGCCCCGGCAAGGA???????????????????????????????????????????????????????????????
????????????????????????????????????????????????????????????????????????????????
????????????????????????????????????????????????????????????????????????????????
????????????????????????????????????????????????????????????????????????????????
????????????????????????????????????????????????????????????????????????????????
????????????????????????????????????????????????????????????????????????????????
????????????????????????????????????????????????????????????????????????????????
????????????????????????????????????????????????????????????????????????????????
????????????????????????????????????????????????????????????????????????????????
????????????????????????????????????????????????????????????????????????????????
????????????????????????????????????????????????????????????????????????????????
????????????????????????????????????????????????????????????????????????????????
????????????????????????????????????????????????????????????????????????????????
????????????????????????????????????????????????????????????????????????????????
????????????????????????????????????????????????????????????????????????????????
??
>Honshuriella_fusca_NBRC_32107                
AACAGCTCAAATTTGAAATCTGGTCCCCTGCGGGGCCCGAGTTGTAATTTGCAGAGGATGCTTTTGGCGAGGCGCCTTCC
GAGTTCCCTGGAACGGGACGCCGGAGAGGGTGAGAGCCCCGTACGGTCGGACGCCGGACCAGTGTAAAGCTCCCTCGACG
AGTCGAGTAGTTTGGGAATGCTGCTCTAAATGGGAGGTAAACCCCTTCTAAAGCTAAATACCGGCCAGAGACCGATAGCG
CACAAGTAGAGTGATCGAAAGATGAAAAGCACCTTGAAAAGAGGGTTAAACAGCACGTGAAATTGTTGAAAGGGAAGCGC
TTGCGGCCAGACCTGCGCCCGGCAGCTCGGCCGTCCCTCGTGGGCGGTGCACTCTGCCGGGTCCAGGCCAGCATCGGCTC
GCAGCGGGGGAGAAAGGCGACGGGAACGTGGCTCCTCGGAGTGTTATAGCCCGCCGCTATGCCCCGCCGCGGGCCGAGGT
TCGCGCGCCCGCAAGGATCGGCGGG---------------------GCCCTGCAGCCCCCGCCGCCGGCGCCAAACTCTT
ACAGCCCTGCAGCGGTCATTCCACTGAG-------TTAAGCAAACTAAAAAAAACTTTCAACAATGGATCTCTTGGTTCT
GGCATCGATGAAGAACGCAGCGAAATGCGATAAGTAATGTGAATTGCAGAGTCCAGTGAATCATCGAATCTTTGAACGCA
CATTGCACCCGGCGGCACTCCGCCGGGTCTGCCTGTCCGAGCGTCGTTTCCACCCTCGGGCGCCCAGCG--CCCGGCGTT
GGTGACCTGCAGGCGCCTTCCAAAGCGCTGCAGCCACCCAAATACAGTGGCGGGCCCGTCGAGGATCTCCCCTGCGCAGT
AGA-----ATCTCCGCACGGGTCGCCTTTCGATGCGAAGGTCTTGTCTTCGCATGGTTACAACGGGTAACGGAGGGTTAG
GGCTCGACCCCGGAGAAGGAGCCTGAGAAACGGCTACTACATCCAAGGAAGGCAGCAGGCGCGCAAATTACCCAATCCCG
ACACGGGGAGGTAGTGACAAGAAATACTGATACAGGGCTCTTTAGGGTCTTGTAATTGGAATGAGTACAATTTAAATCCC
TTAACGAGGAACAATTGGAGGGCAAGTCTGGTGCCAGCAGCCGCGGTAATTCCAGCTCCAATAGCGTATATTAAAGTTGT
TGTGGTTAAAAAGCTCGTAGTTGAACCTTGGGCCTGGCTGGCCGGTCCCCCTCACCGGGTGCACTGATCCAGCCGGGTCT
TTCCCTCTACGGAACCCCATGGCCTTCACTGGCCGTGGCGGGGAAGTAGGACTTTTACTTTGAAAAAATTAGAGTGCTCC
AAGCAGGCCTATGCTCGAATACATTAGCATGGAATAATAGAATAGGACGCGTGGTTCTATTTTGTTGGTTTCTAGGACCG
CCGTAATGATTAATAGGGACAGTCGGGGGCATCAGTATTCAATTGTCAGAGGTGAAATTCTTGGATCTATTGAAGACTAA
CTACTGCGAAAGCATTTGCCAAGGATGTTTTCATTGATAAGGAACGAAAGTTAGGGGATCGAAGACGATCAGATACCGTC
GTAGTCTTAACCGTAAACTATGCCGACTAGGGATCGGACGATGTTATTTTTTGACTCGTTCGGCACCTTTCGAGAAATCA
AA
>Honshuriella_fusca_NBRC_32108                
AACAGCTCAAATTTGAAATCTGGTCCCCTGCGGGGCCCGAGTTGTAATTTGCAGAGGATGCTTTTGGCGAGGCGCCTTCC
GAGTTCCCTGGAACGGGACGCCGGAGAGGGTGAGAGCCCCGTACGGTCGGACGCCGGACCAGTGTAAAGCTCCCTCGACG
AGTCGAGTAGTTTGGGAATGCTGCTCTAAATGGGAGGTAAACCCCTTCTAAAGCTAAATACCGGCCAGAGACCGATAGCG
CACAAGTAGAGTGATCGAAAGATGAAAAGCACCTTGAAAAGAGGGTTAAACAGCACGTGAAATTGTTGAAAGGGAAGCGC
TTGCGGCCAGACCTGCGCCCGGCAGCTCGGCCGTCCCTCGTGGGCGGTGCACTCTGCCGGGTCCAGGCCAGCATCGGCTC
GCAGCGGGGGAGAAAGGCGACGGGAACGTGGCTCCTCGGAGTGTTATAGCCCGCCGCTATGCCCCGCCGCGGGCCGAGGT
TCGCGCGCCCGCAAGGATCGGCGGG---------------------GCCCTGCAGCCCCCGCCGCCGGCGCCAAACTCTC
AGCCACCTGCAGCGGTCATTCCACTGAG-------TTAAGCAAACTAAAAAAAACTTTCAACAATGGATCTCTTGGTTCT
GGCATCGATGAAGAACGCAGCGAAATGCGATAAGTAATGTGAATTGCAGAGTCCAGTGAATCATCGAATCTTTGAACGCA
CATTGCACCCGGCGGCACTCCGCCGGGTCTGCCTGTCCGAGCGTCGTTTCCACCCTCGGGCGCCCAGCG--CCCGGCGTT
GGTGACCTGCAGGCGCCTTCCAAAGCGCTGCAGCCACCCAAATACAGTGGCGGGCCCGTCGAGGATCTCCCCTGCGCAGT
AGA-----ATCTCCGCACGGGTCGCC??????????????????????????????????????????????????????
????????????????????????????????????????????????????????????????????????????????
????????????????????????????????????????????????????????????????????????????????
????????????????????????????????????????????????????????????????????????????????
????????????????????????????????????????????????????????????????????????????????
????????????????????????????????????????????????????????????????????????????????
????????????????????????????????????????????????????????????????????????????????
????????????????????????????????????????????????????????????????????????????????
????????????????????????????????????????????????????????????????????????????????
????????????????????????????????????????????????????????????????????????????????
??
>Honshuriella_sp._1_NBRC_32109                
AACAGCTCAAATTTGAAATCTGGTCCCCCGCGGGGCCCGAGTTGTAATTTGCAGAGGATGCTTTTGGCGAGGCGCCTTCC
GAGTTCCCTGGAACGGGACGCCGGAGAGGGTGAGAGCCCCGTACGGTCGGACGCCGGACCACTGTAAAGCTCCCTCGACG
AGTCGAGTAGTTTGGGAATGCTGCTCCAAATGGGAGGTAAACCCCTTCTAAAGCTAAATACCGGCCAGAGACCGATAGCG
CACAAGTAGAGTGATCGAAAGATGAAAAGCACCTTGGAAAGAGGGTTAAACAGCACGTGAAATTGTTGAAAGGGAAGCGC
TTGCGGCCAGACCTGCGCCCGGCAGCTCGGCCGTCCCTCGCGGGCGGTGCACTCTGTCGGGTCCAGGCCAGCATCGGCTC
GCAGCGGGGGAGAAAGGCGACGGGAACGTGGCTCCTCGGAGTGTTATAGCCCGTCGCTATGCCCCGCCGCGGGCCGAGGT
TCGCGCGCCCGCAAGGATCGGCGGGGG--------------------CCCTGCAGC-CCCGCCGGCGGTGCCAAACTCTT
ACAGCCCTGCAGCGGTCGT-CCACTGAG-----TTGCAAACCAACAAAACAAAACTTTCAACAATGGATCTCTTGGTTCT
GGCATCGATGAAGAACGCAGCGAAATGCGATAAGTAATGTGAATTGCAGAGTCCAGTGAATCATCGAATCTTTGAACGCA
CATTGCACCCGGCGGCACTCCGCCGGGTCTGCCTGTCCGAGCGTCGTTTCCACCCTCGGGCGCCCAGCG--CCCGGCGTT
GGTGACCTGCAGCCTTTTCTCCGAGCGCTGCAGCCACCCAAATACAGTGGCGGGCCCGCCGAGGATCTCCCCTGCGCAGT
AGA-----ATCTCCGCA-CGGGTCTC??????????????????????????????????????????????????????
????????????????????????????????????????????????????????????????????????????????
????????????????????????????????????????????????????????????????????????????????
????????????????????????????????????????????????????????????????????????????????
????????????????????????????????????????????????????????????????????????????????
????????????????????????????????????????????????????????????????????????????????
????????????????????????????????????????????????????????????????????????????????
????????????????????????????????????????????????????????????????????????????????
????????????????????????????????????????????????????????????????????????????????
????????????????????????????????????????????????????????????????????????????????
??
>Nakagariella_filiformis_CBS_125146           
AACAGCTCAAATTTGAAATCTGGCCCCCCGCGGGGCCCGAGTTGTTATTTGCAGAGGATGCCTTGGGCGACGCGCCGGTC
GAGTGCCCTGGAATGGGCCGCCGTAGAGGGTGAGAGCCCCGTACGGCCGGACGCCCAGCCGCTGTAAGGCTCCCTCGAAG
AGTCGAGTAGCTTGGGAATGCTGCTCTAATCTGGAGGTAAACCCCTTCTAAAGCTAAATACTCGCCGGAGACCGATTGCG
CACAAGTAGAGTGATCGAAAGATGAAAAGCACTTTGAAAAGAGAGTCAAACAGCACGTGAAATTGTTGAAAGGGAAGCGC
TTGCGGCCAGACTTGCGCCCCGCGGCTCAGTCGTCCCCTGTGGGCGGCTCACTCCGCCGGGCGCAGGCCAGCATCAGTTC
GTGGTCGGGGGGAAAGGCGGCGGGAACGTGGCTCCTAGGAGTGTTACAGCCCGCCGCTACGCCCGCCCGCGGACTGAGGT
CCGCGCCCCGGCAAGGATCGGCGGGCGCGGGCGGGGGGGA--CGCCCCCGG-----GCCCGCCGACGGCGCCGACACCTT
CTGT--TAACTTTGGGGTT---ACTGAGTGGCGACTACGGCGCGCGCAAAACAACTTTCAACAACGGATCTCTTGGTTCT
GGCATCGATGAAGAACGCAGCGAAATGCGATACGTAATGCGAATTGCAGAGCTTAGTGAGTCATCGAATTTTTGAACGCA
CATTGCACCCGGCGGCACTCCGCCGGGTATGCCTGTCCGAGCGTCGTTTCGACCCTCGGGCCCCCTGCGCCCCCGGCGTT
GGGGATCTGCAGG---------CTGCGCTGCAGGCCCTGAAATGCAGCAGCGCCGCCGCCGGGCGCGCCCCCTGCGCAGT
AAAAACCAACTCTCGCATCGGGCGCC??????????????????????????????????????????????????????
????????????????????????????????????????????????????????????????????????????????
????????????????????????????????????????????????????????????????????????????????
????????????????????????????????????????????????????????????????????????????????
????????????????????????????????????????????????????????????????????????????????
????????????????????????????????????????????????????????????????????????????????
????????????????????????????????????????????????????????????????????????????????
????????????????????????????????????????????????????????????????????????????????
????????????????????????????????????????????????????????????????????????????????
????????????????????????????????????????????????????????????????????????????????
??
>Nakagariella_filiformis_NTOU5714             
AACAGCTCAAATTTGAAATCTGGCCCCCCGCGGGGCCCGAGTTGTAATTTGCAGAGGACGCCTTGGGCGACGCGCCGGCC
GAGTGCCCTGGAACGGGCCGCCGTAGAGGGTGAGAGCCCCGTACGGCCGGACGCCGAGCCGCTGTAAGGCTCCCTCGAAG
AGTCGAGTAGCTTGGGAATGCTGCTCTAATCGGGAGGTAAACCCCTTCTAAAGCTAAATACCCGCCAGAGACCGATAGCG
CACAAGTAGAGTGATCGAAAGATGAAAAGCACTTTGAAAAGAGAGTCAAACAGCACGTGAAATTGTTGAAAGGGAAGCGC
TTGCGGCCAGACTTGCGCCCCGCGGCTCAGTCGTCCCCTGTGGGCGGCGCACTCCGCCGGGCGCAGGCCAGCATCAGTTC
GTGGTCGGGGGGAAAGGCGGCGGGAACGTGGCTCCTAGGAGTGTTACAGCCCGCCGCTACGCCCGCCCGCGGACTGAGGT
CCGCGCCCCGGCAAGGA???????????????????????????????????????????????????????????????
????????????????????????????????????????????????????????????????????????????????
????????????????????????????????????????????????????????????????????????????????
????????????????????????????????????????????????????????????????????????????????
????????????????????????????????????????????????????????????????????????????????
????????????????????????????????????????????????????????????????????????????????
????????????????????????????????????????????????????????????????????????????????
????????????????????????????????????????????????????????????????????????????????
????????????????????????????????????????????????????????????????????????????????
????????????????????????????????????????????????????????????????????????????????
????????????????????????????????????????????????????????????????????????????????
????????????????????????????????????????????????????????????????????????????????
????????????????????????????????????????????????????????????????????????????????
????????????????????????????????????????????????????????????????????????????????
????????????????????????????????????????????????????????????????????????????????
??
>Nakagariella_filiformis_NTOU5712             
AACAGCTCAAATTTGAAATCTGGCCCCCCGCGGGGCCCGAGTTGTAATTTGCAGAGGACGCCTTGGGCGACGCGCCGGCC
GAGTGCCCTGGAACGGGCCGCCGTAGAGGGTGAGAGCCCCGTACGGCCGGACGCCGAGCCGCTGTAAGGCTCCCTCGAAG
AGTCGAGTAGCTTGGGAATGCTGCTCTAATCGGGAGGTAAACCCCTTCTAAAGCTAAATACCCGCCAGAGACCGATAGCG
CACAAGTAGAGTGATCGAAAGATGAAAAGCACTTTGAAAAGAGAGTCAAACAGCACGTGAAATTGTTGAAAGGGAAGCGC
TTGCGGCCAGACTTGCGCCCCGCGGCTCAGTCGTCCCCTGTGGGCGGCGCACTCCGCCGGGCGCAGGCCAGCATCAGTTC
GTGGTCGGGGGGAAAGGCGGCGGGAACGTGGCTCCTAGGAGTGTTACAGCCCGCCGCTACGCCCGCCCGCGGACTGAGGT
CCGCGCCCCGGCAAGGA???????????????????????????????????????????????????????????????
????????????????????????????????????????????????????????????????????????????????
????????????????????????????????????????????????????????????????????????????????
????????????????????????????????????????????????????????????????????????????????
????????????????????????????????????????????????????????????????????????????????
????????????????????????????????????????????????????????????????????????????????
????????????????????????????????????????????????????????????????????????????????
????????????????????????????????????????????????????????????????????????????????
????????????????????????????????????????????????????????????????????????????????
????????????????????????????????????????????????????????????????????????????????
????????????????????????????????????????????????????????????????????????????????
????????????????????????????????????????????????????????????????????????????????
????????????????????????????????????????????????????????????????????????????????
????????????????????????????????????????????????????????????????????????????????
????????????????????????????????????????????????????????????????????????????????
??
>Nakagariella_filiformis_NBRC_32106           
AACAGCTCAAATTTGAAATCTGGCCCCCCGCGGGGCCCGAGTTGTAATTTGCAGAGGATGCCTTGGGCGACGCGCCGGCC
GAGTGCCCTGGAATGGGCCGCCGTAGAGGGTGAGAGCCCCGTACGGCCGGACGCCGAGCCGCTGTAAGGCTCCCTCGAAG
AGTCGAGTAGCTTGGGAATGCTGCTCTAATCGGGAGGTAAACCCCTTCTAAAGCTAAATACACGCCAGAGACCGATAGCG
CACAAGTAGAGTGATCGAAAGATGAAAAGCACTTTGAAAAGAGAGTCAAACAGCACGTGAAATTGTTGAAAGGGAAGCGC
TTGCGGCCAGACTTGCGCCCCGCGGCTCAGTCGTCCCCTGTGGGCGGCGCACTCCGCCGGGCGCAGGCCAGCATCAGTTC
GTGGTCGGGGGGAAAGGCGGCGGGAACGTGGCTCCTAGGAGTGTTACAGCCCGCCGCTACGCCCGCCCGCGGACTGAGGT
CCGCGCCCCGGCAAGGA???????????????????????????????????????????????????????????????
????????????????????????????????????????????????????????????????????????????????
????????????????????????????????????????????????????????????????????????????????
????????????????????????????????????????????????????????????????????????????????
????????????????????????????????????????????????????????????????????????????????
????????????????????????????????????????????????????????????????????????????????
????????????????????????????????????????????????????????????????????????????????
????????????????????????????????????????????????????????????????????????????????
????????????????????????????????????????????????????????????????????????????????
????????????????????????????????????????????????????????????????????????????????
????????????????????????????????????????????????????????????????????????????????
????????????????????????????????????????????????????????????????????????????????
????????????????????????????????????????????????????????????????????????????????
????????????????????????????????????????????????????????????????????????????????
????????????????????????????????????????????????????????????????????????????????
??
>pNGenus_B_sp._1_NBRC_32105                   
AACAGCTCAAATTTGAAATCTGGCCCCCG--CGGGTCCGAGTTGTAATTTGCAGAGGATGCTTTGGGCGAGGGACCTTCC
GAGTTCCCTGGAACGGGACGCCAGAGAGGGTGAGAGCCCCGTACGGTCGGACCCCGAGCCCGCGTAAAGCTCCCTCGAAG
AGTCGAGTAGTTTGGGAATGCTGCTCCAAGCGGGAGGTAAACCCCTTCTAAAGCTAAATACCTGCCAGAGACCGATAGCG
CACAAGTAGAGTGATCGAAAGATGAAAAGCACTTTGGAAAGAGAGTCAAACAGCACGTGAAATTGTTGAAAGGGAAGCGC
TTGCGGCCAGACCTGCGCGCCGCGGCTCAGCCGTCCCTCGCGGGCGGTGCACTCCGCGGCGTGCAGGCCAGCATCGTCTC
GCGGTCGGGAACAAGGGCGGTGGGAACGTGGCTCCCGGGAGTGTTATAGCCCGCCGCTACGCCCCTCCGCGGGTCGAGGA
ACGCGCCCTGGCAAGGACCGGCG---------------------CC----------GCCCCCGGGCGGCGTCAAACTCT-
----------AGCGTAC---CTTCTGAGTGGAATTACA---------AAAACAACTTTCAACAACGGATCTCTTGGTTCT
GGCATCGATGAAGAACGCGGCCAAATGCGATAAGTAATGCGAATTGCAGAGTTCAGTGAGTCATCGAATCTTCGAACGCA
CATTGCGCCCGGCGGCATTCCGCCGGGCATGCCTGTCCGAGCGTCGTTTCTCCCCTCGGACCCCCTGTGCTTCCGGTGTT
GGAGGACTGCGACGGTGGCCC-GGCCACCGCAGCCTCTGAAATGCAGCGACGGCCCCGTCGGTGCTGTCCCCTGCGCAGT
ACA-----GCGCTCGCAGTGGACG-CTTTCGATGCGAAGGTCTTGTCCTCGCATGGTTACAACGGGTAACGGAGGGTTAG
GGCTCGACCCCGGAGAAGGAGCCTGAGAAACGGCTACTACATCCAAGGAAGGCAGCAGGCGCGCAAATTACCCAATCCCG
ACTCGGGGAGGTAGTGACAATAAATACTGATACAGGGCTCTTTTGGGTCTTGTAATTGGAATGAGTACAATTTAAATCCC
TTAACGAGGAACAATTGGAGGGCAAGTCTGGTGCCAGCAGCCGCGGTAATTCCAGCTCCAATAGCGTATATTAAAGTTGT
TGTGGTTAAAAAGCTCGTAGTTGAACCTTGGGCCTGGCCGGCCGGTCCCCCTCGCCGGGTGCACTGAACCAGCCGGGCCT
TTCCCGCTACGGAACCCCATGGCCTTCGCTGGTCGTGGCGGGGAAGTAGGACTTTTACTTTGAAAAAATTAGAGTGCTCC
AGGCAGGCCTATGCTCGAATACATTAGCATGGAATAATGGAATAGGACGCGTGGTTCTATTTTGTTGGTTTCTAGGACCG
CCGTAATGATTAATAGGGACAGTCGGGGGCATCAGTATTCAATTGTCAGAGGTGAAATTCTTGGATCTATTGAAGACTAA
CTACTGCGAAAGCATTTGCCAAGGATGTTTTCATTGATAAGGAACGAAAGTTAGGGGATCGAAGACGATCAGATACCGTC
GTAGTCTTAACTATAAACTATGCCGACTAGGGATCGGGCGATGTTATTACTTGACTCGCTCGGCACCTTTCGAGAAATCA
AA
>pNGenus_C_sp._1_NBRC_106650                  
AACAGCTCAAATTTGAAATCTGGCCCC--AGCGGGTCCGAGTTGTAATTTGCAGAGGATGCCTTGGGCGAGGGACCTTCC
GAGTTCCCTGGAACGGGACGCCAGAGAGGGTGAGAGCCCCGTACGGTCGGACCCCTAGCCGCTGTAAGGCTCCCTCGAAG
AGTCGAGTAGTTTGGGAATGCTGCTCCAAGCGGGAGGTAAACCCCTTCTAAAGCTAAATACCTGCCAGAGACCGATAGCG
CACAAGTAGAGTGATCGAAAGATGAAAAGCACTTTGGAAAGAGAGTCAAACAGCACGTGAAATTGTTGAAAGGGAAGCGC
CTGCGGCCAGACCTGCGCGCTGCGGCTCAGCCGTCCCTCGCGGGCGGTGCACTCCGCGGCGTGCAGGCCAGCATCGTCTC
GCCGGGGGGAACAAGGGCGGTGGGAACGTGGCTCCCGGGAGTGTTATAGCCCGCCGCTACGCCCCCCAGCGGGTCGAGGA
ACGCGCCCCGGCAAGGACCGGCG---------------------CCGCCCC------------GGTGGCGTCAAACTATT
CCAGAA----GGC---------TCTGAGTGGAAATGAA-------GAAAAACAACTTTCAACAACGGATCTCTTGGTTCT
GGCATCGATGAAGAACGCGGCCAAATGCGATAAGTAATGCGAATTGCAGAGTTCAGTGAGTCATCGAATCTTCGAACGCA
CATTGCGCCCGGCGGCATTCCGCCGGGCATGCCTGTCCGAGCGTCGTTTCACCCCTCGGGCCTCCTACG--CCCGGCGTT
GGAGGACTGCGACAGGACGCGCGCGCGCGGCAGCCTCTGAAATGCAGCAACGG-CCCGCCGGTTGCGCCCCCTGCGCAGT
ACT-----GTGCTCGCATCGGGCGGC??????????????????????????????????????????????????????
????????????????????????????????????????????????????????????????????????????????
????????????????????????????????????????????????????????????????????????????????
????????????????????????????????????????????????????????????????????????????????
????????????????????????????????????????????????????????????????????????????????
????????????????????????????????????????????????????????????????????????????????
????????????????????????????????????????????????????????????????????????????????
????????????????????????????????????????????????????????????????????????????????
????????????????????????????????????????????????????????????????????????????????
????????????????????????????????????????????????????????????????????????????????
??
>Tokurathelia_colossa_NBRC_32103              
AACAGCTCAAATTTGAAATCTGGCCTCCCGCGGGGTCCGAGTTGTAATTTGCAGAGGATGCTTTGGGCGAGGGACCTTCC
GAGTTCCCTGGAACGGGACGCCACAGAGGGTGAGAGCCCCGTCTGGTCGGTCTCCGAGCCCGTGTACAGCTCCCTCGAAG
AGTCGAGTAGTTTGGGAATGCTGCTCTAAGCGGGAGGTAAACCCCTTCTAAAGCTAAATATCTGCCAGAGACCGATAGCG
CACAAGTAGAGTGATCGAAAGATGAAAAGCACTTTGAAAAGAGAGTCAAACAGCACGTGAAATTGTTGAAAGGGAAGCGC
TTGCGGCCAGACCTGCGCCCGACGGCTCAGCCGTCCCTCGCGGGCGGTGCACTCCGGCGGGTGCAGGCCAGCATCGGCTT
GCGGGCGGGGAGAAAGGCGGCGGGAACGTGGCTCCTAGGAGTGTTATAGCCCACCGTCACGCCCGCCTGCAGGTCGAGGA
ACGCGTCCCGGCAAGGA???????????????????????????????????????????????????????????????
????????????????????????????????????????????????????????????????????????????????
????????????????????????????????????????????????????????????????????????????????
????????????????????????????????????????????????????????????????????????????????
????????????????????????????????????????????????????????????????????????????????
????????????????????????????????????????????????????????????????????????????????
????????????????????????????????????????????????????????????????????????????????
????????????????????????????????????????????????????????????????????????????????
????????????????????????????????????????????????????????????????????????????????
????????????????????????????????????????????????????????????????????????????????
????????????????????????????????????????????????????????????????????????????????
????????????????????????????????????????????????????????????????????????????????
????????????????????????????????????????????????????????????????????????????????
????????????????????????????????????????????????????????????????????????????????
????????????????????????????????????????????????????????????????????????????????
??
>pNGenus_E_sp._1_NBRC_32121                   
AGCAGCTCAAATTTGAAATCTGGCCCC--GCGGGGTCCGAGTTGTAATTTGCAGAGGATGCCCCTGGCGAGGCGCCTGCC
GAGTTCCCTGGAACGGGACGCCGTGGAGGGTGAGAGCCCCGTGCGGCCGGCCGCCGAGCCTCTGTGGGGCTCCTTCGACG
AGTCGAGTAGTTTGGGAATGCTGCTCTAAACGGGAGGTAAACCCCTTCTAAAGCTAAATACCGGCCAGAGACCGATAGCG
CACAAGTAGAGTGATCGAAAGATGAAAAGCACTTTGAAAAGAGAGTCAAACAGCACGTGAAATTGTTGAAAGGGAAGCGC
TCGTGGCCAGACCTGCGGCCGGCAGCTCAGCCGCCCCTCGCGGGCGGTGCACTCTGCC-GGCCCAGGCCAGCATCGGTTC
GCGGCGGGGGAGAAGGGCGGCGGGAACGTGGCTCCTAGGAGTGTTACAGCCCGCCGCTATGCCCCGCCGGGGACCGAGGT
TTGCGCTCC-GCAAGGA???????????????????????????????????????????????????????????????
????????????????????????????????????????????????????????????????????????????????
????????????????????????????????????????????????????????????????????????????????
????????????????????????????????????????????????????????????????????????????????
????????????????????????????????????????????????????????????????????????????????
??????????????????????????TTTCGATGCGAAGGTCTTGTCCTCGCATGGTTACAACGGGTAACGGAGGGTTAG
GGCTCGACCCCGGAGAAGGAGCCTGAGAGACGGCTACTACATCCAAGGAAGGCAGCAGGCGCGCAAATTACCCAATCCCG
ACGCGGGGAGGTAGTGACAATAAATACTGATACAGGGCTCTTTTGGGTCTTGTAATTGGAATGAGTACAATTTAAATCCC
TTAACGAGGAACAATTGGAGGGCAAGTCTGGTGCCAGCAGCCGCGGTAATTCCAGCTCCAATAGCGTATATTAAAGTTGT
TGTGGTTAAAAAGCTCGTAGTTGAACCTTGGGCCTGGCTGGCCGGTCCCCCTCACCGGGTGCACTGATCCAGCCGGGTCT
TTCCCTCTGCGGAACCCCATGTCCTTCACTGGTCGTGGCGGGGAAGCAGGACTTTTACTTTGAAAAAATTAGAGTGCTCC
AGGCAGGCCTATGCTCGAATACATTAGCATGGAATAATGGAATAGGACGCGTGGTTCTATTTTGTTGGTTTCTAGGACCG
CCGTAATGATTAATAGGGACAGTCGGGGGCATCAGTATTCAATTGTCAGAGGTGAAATTCTTGGATCTATTGAAGACTAA
CTACTGCGAAAGCATTTGCCAAGGATGTTTTCATTGATAAGGAACGAAAGTTAGGGGATCGAAAACGATCAGATACCGTT
GTAGTCTTAACTATAAACTATGCCGACTAGGGATCGGACGATGTTATTCTTTGACTCGTTCGGCACCTTTCGAGAAATCA
AA
>pNGenus_E_sp._1_NBRC_32122                   
AGCAGCTCAAATTTGAAATCTGGCCCC--GCGGGGTCCGAGTTGTAATTTGCAGAGGATGCCCCTGGCGAGGCGCCTGCC
GAGTTCCCTGGAACGGGACGCCGTGGAGGGTGAGAGCCCCGTGCGGCCGGCCGCCGAGCCTCTGTGGGGCTCCTTCGACG
AGTCGAGTAGTTTGGGAATGCTGCTCTAAACGGGAGGTAAACCCCTTCTAAAGCTAAATACCGGCCAGAGACCGATAGCG
CACAAGTAGAGTGATCGAAAGATGAAAAGCACTTTGAAAAGAGAGTCAAACAGCACGTGAAATTGTTGAAAGGGAAGCGC
TCGTGGCCAGACCTGCGGCCGGCAGCTCAGCCGCCCCTCGCGGGCGGTGCACTCTGCC-GGCCCAGGCCAGCATCGGTTC
GCGGCGGGGGAGAAGGGCGGCGGGAACGTGGCTCCTAGGAGTGTTACAGCCCGCCGCTATGCCCCGCCGGGGACCGAGGT
TTGCGCTCC-GCAAGGA???????????????????????????????????????????????????????????????
????????????????????????????????????????????????????????????????????????????????
????????????????????????????????????????????????????????????????????????????????
????????????????????????????????????????????????????????????????????????????????
????????????????????????????????????????????????????????????????????????????????
??????????????????????????TTTCGATGCGAAGGTCTTGTCCTCGCATGGTTACAACGGGTAACGGAGGGTTAG
GGCTCGACCCCGGAGAAGGAGCCTGAGAGACGGCTACTACATCCAAGGAAGGCAGCAGGCGCGCAAATTACCCAATCCCG
ACGCGGGGAGGTAGTGACAATAAATACTGATACAGGGCTCTTTTGGGTCTTGTAATTGGAATGAGTACAATTTAAATCCC
TTAACGAGGAACAATTGGAGGGCAAGTCTGGTGCCAGCAGCCGCGGTAATTCCAGCTCCAATAGCGTATATTAAAGTTGT
TGTGGTTAAAAAGCTCGTAGTTGAACCTTGGGCCTGGCTGGCCGGTCCCCCTCACCGGGTGCACTGATCCAGCCGGGTCT
TTCCCTCTGCGGAACCCCATGTCCTTCACTGGTCGTGGCGGGGAAGCAGGACTTTTACTTTGAAAAAATTAGAGTGCTCC
AGGCAGGCCTATGCTCGAATACATTAGCATGGAATAATGGAATAGGACGCGTGGTTCTATTTTGTTGGTTTCTAGGACCG
CCGTAATGATTAATAGGGACAGTCGGGGGCATCAGTATTCAATTGTCAGAGGTGAAATTCTTGGATCTATTGAAGACTAA
CTACTGCGAAAGCATTTGCCAAGGATGTTTTCATTGATAAGGAACGAAAGTTAGGGGATCGAAAACGATCAGATACCGTT
GTAGTCTTAACTATAAACTATGCCGACTAGGGATCGGACGATGTTATTCTTTGACTCGTTCGGCACCTTTCGAGAAATCA
AA
>pNGenus_F_sp._1_NBRC_106641                  
AACAGCTCAAATTTGAAATCTGGCCCCCC---GGGTCCGAGTTGTAACCTGCAGAGGATGCCTTCGGCGAGGCGCCGTCC
GAGTTCCCTGGAACGGGACGCCGCAGAGGGTGAGAGCCCCGTGCGGACGGACGCCGAGCCGGTGCAAGGCTCCCTCGACG
AGTCGAGTAGTTTGGGAATGCTGCTCTAAGCGGGAGGTAAACCCCTTCTAAAGCTAAATACCGGCCAGAGACCGATAGCG
CACAAGTAGAGTGATCGAAAGATGAAAAGCACTTTGAAAAGAGAGTTAAAAAGCACGTGAAATTGTTGAAAGGGAAGCGC
TTGTGGCCAGACCCGCGCCCGCCTGATCAGCCGTCCCTCGCGGGCGGCGCACTCGGGCGGGTGCGGGCCAGCATCGGCTC
GCGGCGGGGGAGAAAGGCGGCGGGAACGTGGCTCCTCGGAGTGTTATAGCCCGCCGCTACGCCCCCCCGCGGGCCGAGGT
TCGCGCTTCGGCACGGA???????????????????????????????????????????????????????????????
????????????????????????????????????????????????????????????????????????????????
????????????????????????????????????????????????????????????????????????????????
????????????????????????????????????????????????????????????????????????????????
????????????????????????????????????????????????????????????????????????????????
????????????????????????????????????????????????????????????????????????????????
????????????????????????????????????????????????????????????????????????????????
????????????????????????????????????????????????????????????????????????????????
????????????????????????????????????????????????????????????????????????????????
????????????????????????????????????????????????????????????????????????????????
????????????????????????????????????????????????????????????????????????????????
????????????????????????????????????????????????????????????????????????????????
????????????????????????????????????????????????????????????????????????????????
????????????????????????????????????????????????????????????????????????????????
????????????????????????????????????????????????????????????????????????????????
??
>pNGenus_F_sp._1_NBRC_106642                  
AACAGCTCAAATTTGAAATCTGGCCCCCC---GGGTCCGAGTTGTAACCTGCAGAGGATGCCTTCGGCGAGGCGCCGTCC
GAGTTCCCTGGAACGGGACGCCGCAGAGGGTGAGAGCCCCGTGCGGACGGACGCCGAGCCGGTGCAAGGCTCCCTCGACG
AGTCGAGTAGTTTGGGAATGCTGCTCTAAGCGGGAGGTAAACCCCTTCTAAAGCTAAATACCGGCCAGAGACCGATAGCG
CACAAGTAGAGTGATCGAAAGATGAAAAGCACTTTGAAAAGAGAGTTAAAAAGCACGTGAAATTGTTGAAAGGGAAGCGC
TTGTGGCCAGACCCGCGCCCGCCTGATCAGCCGTCCCTCGCGGGCGGCGCACTCGGGCGGGTGCGGGCCAGCATCGGCTC
GCGGCGGGGGAGAAAGGCGGCGGGAACGTGGCTCCTCGGAGTGTTATAGCCCGCCGCTACGCCCCCCCGCGGGCCGAGGT
TCGCGCTTCGGCACGGA???????????????????????????????????????????????????????????????
????????????????????????????????????????????????????????????????????????????????
????????????????????????????????????????????????????????????????????????????????
????????????????????????????????????????????????????????????????????????????????
????????????????????????????????????????????????????????????????????????????????
????????????????????????????????????????????????????????????????????????????????
????????????????????????????????????????????????????????????????????????????????
????????????????????????????????????????????????????????????????????????????????
????????????????????????????????????????????????????????????????????????????????
????????????????????????????????????????????????????????????????????????????????
????????????????????????????????????????????????????????????????????????????????
????????????????????????????????????????????????????????????????????????????????
????????????????????????????????????????????????????????????????????????????????
????????????????????????????????????????????????????????????????????????????????
????????????????????????????????????????????????????????????????????????????????
??
>Cucullosporella_mangrovei_NBRC_32477         
AACAGCTCAAATTTGAAATCTGGCCCCCC--GGGGCCCGAGTTGTAATTTGCAGAGGATGCTTTTGGCGACGCGCCTTCC
GAGTTCCCTGGAACGGGACGCCTGAGAGGGTGAGAGCCCCGTACGGTCCGGTGCCGAGCCTCTGTAAAGCTCCCTCGACG
AGTCGAGTAGTTTGGGAATGCTGCTCTAAATGGGAGGTAAACTCCTTCTAAAGCTAAATACCCGCCAGAGACCGATAGCG
CACAAGTAGAGTGATCGAAAGATGAAAAGCACTTTGAAAAGAGAGTTAAACAGCACGTGAAATTGTTGAAAGGGAAGCGC
TTGTGACCAGACTCGGGCCCGGCAGCTCAGCCGTCCTTCCAGGGCGGTGCACTCTGCCGTGCCCGGGCCAGCATCAGTTT
CCGGGAGGGGAGAAACGCGGCGGGAACGTGGCCCTTCGGGGTGTTATAGCCCGCCGCCATGCCCTCCGGGGGACTGAGGT
CCGCGCGTCCGCGAGGATCGGCGGGGGGCGTC-GGAGGGGCCCTCTCTCCCGAAACCCCCGCCGGCGGCGTCGAAC---C
CTACGTTCTTAGCGGAATTTCAACTGAGTGGCATCATAAACAAGT----AAAAACTTTCAACAATGGATCTCTTGGTTCT
GGCATCGATGAAGAACGGAGCGAAATCCGATAAGTAATGCGAATCGCAGATTTCAGTGAGTCATCGAATTTTTGAACGCA
CATTGCACCCGGTGGTATTCCGCCGGGTATGCCTGTTCGAGCGTCATTTCGGCCCTCAGACCCCTTGGGGGCTTGGTGTT
GGGGTTTTCCTTCGGTGCCCGTCGGCGCCGCAG-CCCTGAAATTTAGTGGCGTACCTGCCGCCCGTCCCCCCTGCGTAGT
ACTACAGCA--ACCGCATCGGGCCCC??????????????????????????????????????????????????????
????????????????????????????????????????????????????????????????????????????????
????????????????????????????????????????????????????????????????????????????????
????????????????????????????????????????????????????????????????????????????????
????????????????????????????????????????????????????????????????????????????????
????????????????????????????????????????????????????????????????????????????????
????????????????????????????????????????????????????????????????????????????????
????????????????????????????????????????????????????????????????????????????????
????????????????????????????????????????????????????????????????????????????????
????????????????????????????????????????????????????????????????????????????????
??
>Cucullosporella_mangrovei_NBRC_105272        
AACAGCTCAAATTTGAAATCTGGCCCCCC--GGGGCCCGAGTTGTAATTTGCAGAGGATGCTTTTGGCGACGCGCCTTCC
GAGTTCCCTGGAACGGGACGCCTGAGAGGGTGAGAGCCCCGTACGGTCCGGTGCCGAGCCTCTGTAAAGCTCCCTCGACG
AGTCGAGTAGTTTGGGAATGCTGCTCTAAATGGGAGGTAAACTCCTTCTAAAGCTAAATACCCGCCAGAGACCGATAGCG
CACAAGTAGAGTGATCGAAAGATGAAAAGCACTTTGAAAAGAGAGTTAAACAGCACGTGAAATTGTTGAAAGGGAAGCGC
TTGTGACCAGACTCGGGCCCGGCAGCTCAGCCGTCCTTCCAGGGCGGTGCACTCTGCCGTGCCCGGGCCAGCATCAGTTT
CCGGGAGGGGAGAAACGCGGCGGGAACGTGGCCCTTCGGGGTGTTATAGCCCGCCGCCATGCCCTCCGGGGGACTGAGGT
CCGCGCGTCCGCGAGGATCGGCGGGGGGCGTC-GGAGGGGCCCTCTCTCCCGAAACCCCCGCCGGCGGCGTCGAAC---C
CTACGTTCTTAGCGGAATTTCAACTGAGTGGCATCATAAACAAGT----AAAAACTTTCAACAATGGATCTCTTGGTTCT
GGCATCGATGAAGAACGGAGCGAAATCCGATAAGTAATGCGAATCGCAGATTTCAGTGAGTCATCGAATTTTTGAACGCA
CATTGCACCCGGTGGTATTCCGCCGGGTATGCCTGTTCGAGCGTCATTTCGGCCCTCAGACCCCTTGGGGGCTTGGTGTT
GGGGTTTTCCTTCGGTGCCCGTCGGCGCCGCAG-CCCTGAAATTTGGTGGCGTACCTGCCGCCCGTCCCCCCTGCGTAGT
ACTACAGCA--ACCGCATCGGGCCCC??????????????????????????????????????????????????????
????????????????????????????????????????????????????????????????????????????????
????????????????????????????????????????????????????????????????????????????????
????????????????????????????????????????????????????????????????????????????????
????????????????????????????????????????????????????????????????????????????????
????????????????????????????????????????????????????????????????????????????????
????????????????????????????????????????????????????????????????????????????????
????????????????????????????????????????????????????????????????????????????????
????????????????????????????????????????????????????????????????????????????????
????????????????????????????????????????????????????????????????????????????????
??
>Trailia_ascophylli_NBRC_106638               
AACAGCTCAAATTTGAAATCTGGCCTC----TGGGTCCGAGTTGTATTCTGTAGAGGAAGCTTCAGGCACGGCCCCGCCC
GAGTACCCTGGAACGGGACGCCACGGAGGGTGATAGCCCCGTACGGTGGGATGCCTAGCCTACGTGAAGCAACCTCGACG
AGTCGAGTAGTTTGGGAATGCTGCTCTAAGTGGGAGGTATACACCTTCTAAAGCTAAATACCGGCCGGAGACCGATAGCG
CACAAGTAGAGTGATCGAAAGATGAAAAGTACTTTGAAAAGAGGGTTAAACAGTACGTGAAATTGCTAAAAGGGAAGCGC
TTGTGGCCAGACTCGTGACGAGATGTTCGTTAGGCTTTCGAGAGCTATTCATCTCGTC-----CGGGCCAGCACCGGTTT
GTGTTGGGGTTTAAAGACGTTGGGAATGTGACTCCTAGGAGTGTTATAGCCCGGTGTAATGCCCTGGTGCAGACCGAGGA
ACGCGCATATGCGAGGGTCGGTGAATA------GAAAGGT----------------GGACACCGAAGGGACCGAAAAAT-
------TAAAAACAAACC--AAATTTAGTGTAAGTAC----AAACAACTAAAAACTTTTAGCAACGGATCTCTTGGCTCC
GGCATCGATGAAGAACGCAGCGAAACGCGATAGTTAATGTGAATTGCAGAATTCAGTGAATCATCGAGTCTTTGAACGCA
CATTGCGCCCGCCGGTACGCCGGCGGGCATGCCCGTCCGAGCGTCGTCTCCACCCTCAACT--TTTGTG-------TGTT
CGAGTGTTGTTG----------AAGCTCTACGGCCACCGAAACATAGTGGCGGCGTTATTTA---AAGCCCCTACGCAGT
ACT-TTTATTACCCGTAGCGGAAG-T??????????????????????????????????????????????????????
????????????????????????????????????????????????????????????????????????????????
????????????????????????????????????????????????????????????????????????????????
????????????????????????????????????????????????????????????????????????????????
????????????????????????????????????????????????????????????????????????????????
????????????????????????????????????????????????????????????????????????????????
????????????????????????????????????????????????????????????????????????????????
????????????????????????????????????????????????????????????????????????????????
????????????????????????????????????????????????????????????????????????????????
????????????????????????????????????????????????????????????????????????????????
??
>Trailia_ascophylli_NBRC_106637               
AACAGCTCAAATTTGAAATCTGGCCTC----TGGGTCCGAGTTGTATTCTGTAGAGGAAGCTTCAGGCACGGCCCCGCCC
GAGTACCCTGGAACGGGACGCCACGGAGGGTGATAGCCCCGTACGGTGGGATGCCTAGCCTACGTGAAGCAACCTCGACG
AGTCGAGTAGTTTGGGAATGCTGCTCTAAGTGGGAGGTATACACCTTCTAAAGCTAAATACCGGCCGGAGACCGATAGCG
CACAAGTAGAGTGATCGAAAGATGAAAAGTACTTTGAAAAGAGGGTTAAACAGTACGTGAAATTGCTAAAAGGGAAGCGC
TTGTGGCCAGACTCGTGACGAGATGTTCGTTAGGCTTTCGAGAGCTATTCATCTCGTC-----CGGGCCAGCACCGGTTT
GTGTTGGGGTTTAAAGACGTTGGGAATGTGACTCCTAGGAGTGTTATAGCCCGGTGTAATGCCCTGGTGCAGACCGAGGA
ACGCGCATATGCGAGGGTCGGTGAATATC---------------TTTCTTA-----GGACACCGAAGGGACCGAAAAAT-
------TAAAAACAAACC--AAATTTAGTGTAAGTACAAACAAAAAACTAAAAACTTTTAGCAACGGATCTCTTGGCTCC
GGCATCGATGAAGAACGCAGCGAAACGCGATAGTTAATGTGAATTGCAGAATTCAGTGAATCATCGAGTCTTTGAACGCA
CATTGCGCCCGCCGGTACGCCGGCGGGCATGCCCGTCCGAGCGTCGTCTCCACCCTCAACT--TTTGTG-------TGTT
CGAGTGTTGTTG----------AAGCTCTACGGCCACCGAAACATAGTGGCGGCGTTATTTA---AAGCCCCTACGCAGT
ACT-TTTATTACCCGTAGCGGAAG-T??????????????????????????????????????????????????????
????????????????????????????????????????????????????????????????????????????????
????????????????????????????????????????????????????????????????????????????????
????????????????????????????????????????????????????????????????????????????????
????????????????????????????????????????????????????????????????????????????????
????????????????????????????????????????????????????????????????????????????????
????????????????????????????????????????????????????????????????????????????????
????????????????????????????????????????????????????????????????????????????????
????????????????????????????????????????????????????????????????????????????????
????????????????????????????????????????????????????????????????????????????????
??
>Microascus_longirostris_CBS_196.61           
AACAGCTCAAATTTGAAATCTGGTCCCCT-TGGGGCCCGAGTTGTAATTTGAAGAGGATGCTTCTGGCGAGGCGCCGTCC
GAGTTCCCTGGAACGGGACGCCAAAGAGGGTGAGAGCCCCGTACGGTCGGACGCCGAGCCTCTGTGAAGCTCCTTCGACG
AGTCGAGTAGTTTGGGAATGCTGCTCAAAATGGGAGGTAAACCCCTTCTAAAGCTAAATACCGGCCAGAGACCGATAGCG
CACAAGTAGAGTGATCGAAAGATGAAAAGCACTTTGAAAAGAGAGTTAAAAAGCACGTGAAATTGTTGAAAGGGAAGCGC
TTGCGACCAGACTCGCGCCCGTCGGATCAGCCGTCGCTTGTCGGCGGCGCACTCCGGCGGGCTCGGGCCAGCATCGGTTC
GCTCGGGGGGAGAAAGGCGGCGGGAACGTGGCTCTACGGAGTGTTATAGCCCGCCGCAATACCCCCGGGTGGACCGAGGA
CCGCGCGAAAGCAAGGATCGGCGGGAGGTCTG-GGGCGGGCTCGCCCGCCCCCGGCCCCCGCCGGCAGCGCCGAACTCTT
CTGCGA----AGCGTACTG-TGTCTGATTCAGATTAAAAA-------GTCAAAACTTTCAACAACGGATCTCTTGGTTCT
GGCATCGATGAAGAACGCAGCGAAATGCGATAAGTAATGTGAATTGCAGAATTCAGTGAATCATCGAATCTTTGAACGCA
CATTGCGCCCGGCAGCAATCTGCCGGGCATGCCTGTCCGAGCGTCATTTCTCCCCTCGAGCCCCCG---CCCCCGGTGTT
GGGGCCCTGC------------GGGCGCGGCAGCCCCCTAAATGAAGTGGCGG-CCCCGCCGCGGCGCCCCCTGCGTAGT
AGT---TCTCTCTCGCATCGGGCCCC??????????????????????????????????????????????????????
????????????????????????????????????????????????????????????????????????????????
????????????????????????????????????????????????????????????????????????????????
????????????????????????????????????????????????????????????????????????????????
????????????????????????????????????????????????????????????????????????????????
????????????????????????????????????????????????????????????????????????????????
????????????????????????????????????????????????????????????????????????????????
????????????????????????????????????????????????????????????????????????????????
????????????????????????????????????????????????????????????????????????????????
????????????????????????????????????????????????????????????????????????????????
??
>Microascus_longirostris_CBS_415.64           
AACAGCTCAAATTTGAAATCTGGTCCCCT-TGGGGCCCGAGTTGTAATTTGAAGAGGATGCTTCTGGCGAGGCGCCGTCC
GAGTTCCCTGGAACGGGACGCCAAAGAGGGTGAGAGCCCCGTACGGTCGGACGCCGAGCCTCTGTGAAGCTCCTTCGACG
AGTCGAGTAGTTTGGGAATGCTGCTCAAAATGGGAGGTAAACCCCTTCTAAAGCTAAATACCGGCCAGAGACCGATAGCG
CACAAGTAGAGTGATCGAAAGATGAAAAGCACTTTGAAAAGAGAGTTAAAAAGCACGTGAAATTGTTGAAAGGGAAGCGC
TTGCGACCAGACTCGCGCCCGTCGGATCAGCCGTCGCTTGTCGGCGGCGCACTCCGGCGGGCTCGGGCCAGCATCGGTTC
GCTCGGGGGGAGAAAGGCGGCGGGAACGTGGCTCTACGGAGTGTTATAGCCCGCCGCAATACCCCCGGGTGGACCGAGGA
CCGCGCGAAAGCAAGGATCGGCGGGAGGTCT--GGGGCGGCTCGCCCGCCCCCGGCCCCCGCCGGCAGCGCCGAACTCTT
CTGCGA----AGCGTACTG-TGTCTGATTCAGATTAAAAA-------GTCAAAACTTTCAACAACGGATCTCTTGGTTCT
GGCATCGATGAAGAACGCAGCGAAATGCGATAAGTAATGTGAATTGCAGAATTCAGTGAATCATCGAATCTTTGAACGCA
CATTGCGCCCGGCAGCAATCTGCCGGGCATGCCTGTCCGAGCGTCATTTCTCCCCTCGAGCCCCCG---CCCCCGGTGTT
GGGGCCCTGC------------GGGCGCGGCAGCCCCCTAAATGAAGTGGCGG-CCCCGCCGCGGCGCCCCCTGCGTAGT
AGT---TCTCTCTCGCATCGGGCCCC??????????????????????????????????????????????????????
????????????????????????????????????????????????????????????????????????????????
????????????????????????????????????????????????????????????????????????????????
????????????????????????????????????????????????????????????????????????????????
????????????????????????????????????????????????????????????????????????????????
????????????????????????????????????????????????????????????????????????????????
????????????????????????????????????????????????????????????????????????????????
????????????????????????????????????????????????????????????????????????????????
????????????????????????????????????????????????????????????????????????????????
????????????????????????????????????????????????????????????????????????????????
??
>Microascus_cirrosus_CBS_217.31               
AACAGCTCAAATTTGAAATCTGGTCCCCCGCGGGGCCCGAGTTGTAATTTGAAGAGGATGCTTCTGGCAAGGTGCCGTCC
GAGTTCCCTGGAACGGGACGCCGCAGAGGGTGAGAGCCCCGTACGGTCGGACGCCGAGCCTCTGTGAAGCTCCTTCGACG
AGTCGAGTAGTTTGGGAATGCTGCTCAAAATGGGAGGTAAACCCCTTCTAAAGCTAAATACCGGCCAGAGACCGATAGCG
CACAAGTAGAGTGATCGAAAGATGAAAAGCACTTTGAAAAGAGAGTTAAAAAGCACGTGAAATTGTTGAAAGGGAAGCGC
TTGCGACCAGACTCGCGCCCGTCGGATCAGCCGTCGCTCGTCGGCGGCGCACTCCGGCGGGCTCGGGCCAGCATCAGTTC
GCTCGGGGGGAGAAAGGCGGCGGGAATGTGGCTCCACGGAGTGTTATAGCCCACCGTAATACCCCCGGGCGGACTGAGGA
CCGCGCGT-TGCAAGGATCGGCGGGGGAGGTCCGGGGAGGCCGGCCACCCTGGGCCCCCCGCCGGCCGCGCCGAACTCTT
TTGCAA----AGCGGACTG-GTTCTGA-TTATATCAAAAACAAGT----CAAAACTTTCAACAACGGATCTCTTGGTTCT
GGCATCGATGAAGAACGCAGCGAAATGCGATAAGTAATGTGAATTGCAGAATTCAGTGAATCATCGAATCTTTGAACGCA
CATTGCGCCCGGCAGCAATCTGCCGGGCATGCCTGTCCGAGCGTCATTTCTGCCCTCGAGCCCCCG---CCCCCGGTGTT
GGGGCGCTGC--GGGCCCTC--GTGCCC-GCAGGCCCTGAAATGAAGTGGCGG-TCCCGCCGCGGCGCCCCCTGCGTAGT
AGT-AAAGCACCTCGCATCGGGACCC??????????????????????????????????????????????????????
????????????????????????????????????????????????????????????????????????????????
????????????????????????????????????????????????????????????????????????????????
????????????????????????????????????????????????????????????????????????????????
????????????????????????????????????????????????????????????????????????????????
????????????????????????????????????????????????????????????????????????????????
????????????????????????????????????????????????????????????????????????????????
????????????????????????????????????????????????????????????????????????????????
????????????????????????????????????????????????????????????????????????????????
????????????????????????????????????????????????????????????????????????????????
??
>Petriella_sordida_CBS_144612                 
AACAGCTCAAATTTGAAATCTGGCTGCCTGTGCAGTCCGAGTTGTAATTTGAAGAGGATGCTTTTGGCAAGGTGCCTTCC
GAGTTCCCTGGAATGGGACGCCATAGAGGGTGAGAGCCCCGTATGGTCGGTCGCCGAGCCTCTGTAAAGCTCCTTCGACG
AGTCGAGTAGTTTGGGAATGCTGCTCAAAATGGGAGGTAAACCCCTTCTAAAGCTAAATATTGGCCAGAGACCGATAGCG
CACAAGTAGAGTGATCGAAAGATGAAAAGCACTTTGAAAAGAGAGTTAAACAGCACGTGAAATTGTTGAAAGGGAAGCGC
TTGCGACCAGACTTGTGCTCGTCGAATCAGCCGTCGCTCGTCGGCGGCGCATTTCGGCGGGCTCAGGCCAGCATCAGTTC
GCGTAGGGGGAGAAAGGCGGTAGGAATGTGGCTCTTCGGAGTGTTATAGCCTACTATAATACCCCTCGGTGGACTGAGGA
CCGCGCATCTGCAAGGATCGGCGGG---------------TTAGCCCCCAAGCTTCTCCCGCCGGCAGCACTAAATTCT-
---TAATTATAGCGGATTATCTTCTGAAT------ACA---ATACAAATAAAAACTTTCAACAACGGATCTCTTGGTTCT
GGCATCGATGAAGAACGCAGCGAAATGCGATAAGTAATGTGAATTGCAGAATTCAGTGAATCATCGAATCTTTGAACGCA
CATTGCGCCCGGCAGTAATCTGCCGGGCATGCCTGTCCGAGCGTCATTTCAACCCTCGAGCCTACTGAAGGATCGGTGTT
GGGGCGCTAC-AGCGGTTCTTCAGCAGCTGTAGGCCCTGAAATACAGTGGCGGTCCCGCCGC-GGCGCCTTCTGCGTAGT
AAATACAGAT---CGCATTAGGTCCC??????????????????????????????????????????????????????
????????????????????????????????????????????????????????????????????????????????
????????????????????????????????????????????????????????????????????????????????
????????????????????????????????????????????????????????????????????????????????
????????????????????????????????????????????????????????????????????????????????
????????????????????????????????????????????????????????????????????????????????
????????????????????????????????????????????????????????????????????????????????
????????????????????????????????????????????????????????????????????????????????
????????????????????????????????????????????????????????????????????????????????
????????????????????????????????????????????????????????????????????????????????
??
>Petriella_sordida_CBS_145121                 
AACAGCTCAAATTTGAAATCTGGCTGCCTGTGCAGTCCGAGTTGTAATTTGAAGAGGATGCTTTTGGCAAGGTGCCTTCC
GAGTTCCCTGGAATGGGACGCCATAGAGGGTGAGAGCCCCGTATGGTCGGTCGCCGAGCCTCTGTAAAGCTCCTTCGACG
AGTCGAGTAGTTTGGGAATGCTGCTCAAAATGGGAGGTAAACCCCTTCTAAAGCTAAATATTGGCCAGAGACCGATAGCG
CACAAGTAGAGTGATCGAAAGATGAAAAGCACTTTGAAAAGAGAGTTAAACAGCACGTGAAATTGTTGAAAGGGAAGCGC
TTGCGACCAGACTTGTGCTCGTCGAATCAGCCGTCGCTCGTCGGCGGCGCATTTCGGCGGGCTCAGGCCAGCATCAGTTC
GCGTAGGGGGAGAAAGGCGGTAGGAATGTGGCTCTTCGGAGTGTTATAGCCTACTATAATACCCCTCGGTGGACTGAGGA
CCGCGCATCTGCAAGGATCGGCGGG---------------TTAGCCCCCAAGCTTCTCCCGCCGGCAGCACTAAATTCT-
---TAATTATAGCGGATTATCTTCTGAAT------ACA---ATACAAATAAAAACTTTCAACAACGGATCTCTTGGTTCT
GGCATCGATGAAGAACGCAGCGAAATGCGATAAGTAATGTGAATTGCAGAATTCAGTGAATCATCGAATCTTTGAACGCA
CATTGCGCCCGGCAGTAATCTGCCGGGCATGCCTGTCCGAGCGTCATTTCAACCCTCGAGCCTACTGAAGGATCGGTGTT
GGGGCGCTAC-AGCGGTTCTTCAGCAGCTGTAGGCCCTGAAATACAGTGGCGGTCCCGCCGC-GGCGCCTTCTGCGTAGT
AAATACAGAT---CGCATTAGGTCCC??????????????????????????????????????????????????????
????????????????????????????????????????????????????????????????????????????????
????????????????????????????????????????????????????????????????????????????????
????????????????????????????????????????????????????????????????????????????????
????????????????????????????????????????????????????????????????????????????????
????????????????????????????????????????????????????????????????????????????????
????????????????????????????????????????????????????????????????????????????????
????????????????????????????????????????????????????????????????????????????????
????????????????????????????????????????????????????????????????????????????????
????????????????????????????????????????????????????????????????????????????????
??
>Carbosphaerella_leptosphaerioides_NBRC106648 
AACAGCCCAGATTTGAAATCTGGCCTCCTACGGGGTCCGAGTTGTAATCTGCAGATGGGCCTTCTGGCGAGGCGCGCGCC
CAGTTCCCTGGAACGGGACGCCGCAGAGGGTGAGAGCCCCGTACGGGCGGGCGCCGAGCCTCTGTGAGGCCCATTCGACG
AGTCGAGTAGTTTGGAAATGCTGCTCTAATCGTGGGGTAAATCTCCCATAAGGCTAAATACCGGCCAGAGACCGATAGCG
CACAAGTAGCGTGAGCGAAAGATGAAAAGAGCCTTGAAAAGGGCGTCAAAGAGCATGTGAAATTGTTGTGGGGGAAGCGC
TCGTCGCCAGACGCGGCGGCGGCCGGTTAGCTGCTCCTCGC---CGGCGCACTCGGTCCGCCGCGGGCCAGCACCGGCTC
G-GGCCGGGGCTCATGGCGGCGGGAATGTGGCCCCTCGGGGTGTTATAGCCCGCGGCGGCGCCCTGGGCCGGGCCGAGGA
TCGCGCCCTGGCACGGAGCGGCGCGC-------CGGGCCGGCACGCCGATGGAAACGCCTGTTGGCAGCGCAGGACCC-T
CTGAGAAGAGAGCGGCGGG---ACCGCGCGGGGCAGCCGGCCGCCGAGTCACAACCCACAACAATGGATCTCTTGGCTCT
GGCATCGATGAAGAACGCAGCGAACGGCGATACGTGATACGAATTGCAGA-TCCAGTGAATCATCGAGTCTTTGAACGCA
CATTGCGCCCCCCGGCACTCCGGGGGGCTTGTCCGACCGAGCGCCGCAGCGCCGCTCGGAG-----GAGGCCCTGGTGTT
GGGGCT-CGCGGGCACGCACT-TCGCCCCGC-GGCCCTTAAATTCGTAGGCGGTGCCGCCGT---GGCCTCGGGCGCAGT
AGG-----TCGCTCGCGCCGGGTGTC??????????????????????????????????????????????????????
????????????????????????????????????????????????????????????????????????????????
????????????????????????????????????????????????????????????????????????????????
????????????????????????????????????????????????????????????????????????????????
????????????????????????????????????????????????????????????????????????????????
????????????????????????????????????????????????????????????????????????????????
????????????????????????????????????????????????????????????????????????????????
????????????????????????????????????????????????????????????????????????????????
????????????????????????????????????????????????????????????????????????????????
????????????????????????????????????????????????????????????????????????????????
??
>Carbosphaerella_leptosphaerioides_NBRC106647 
AACAGCCCAGATTTGAAATCTGGCCTCCTACGGGGTCCGAGTTGTAATCTGCAGATGGGCCTTCTGGCGAGGCGCGCGCC
CAGTTCCCTGGAACGGGACGCCGCAGAGGGTGAGAGCCCCGTACGGGCGGGCGCCGAGCCTCTGTGAGGCCCATTCGACG
AGTCGAGTAGTTTGGAAATGCTGCTCTAATCGTGGGGTAAATCTCCCATAAGGCTAAATACCGGCCAGAGACCGATAGCG
CACAAGTAGCGTGAGCGAAAGATGAAAAGAGCCTTGAAAAGGGCGTCAAAGAGCATGTGAAATTGTTGTGGGGGAAGCGC
TCGTCGCCAGACGCGGCGGCGGCCGGTTAGCTGCTCCTCGC---CGGCGCACTCGGTCCGCCGCGGGCCAGCACCGGCTC
G-GGCCGGGGCTCATGGCGGCGGGAATGTGGCCCCTCGGGGTGTTATAGCCCGCGGCGGCGCCCTGGGCCGGGCCGAGGA
TCGCGCCCTGGCACGGA???????????????????????????????????????????????????????????????
????????????????????????????????????????????????????????????????????????????????
????????????????????????????????????????????????????????????????????????????????
????????????????????????????????????????????????????????????????????????????????
????????????????????????????????????????????????????????????????????????????????
????????????????????????????????????????????????????????????????????????????????
????????????????????????????????????????????????????????????????????????????????
????????????????????????????????????????????????????????????????????????????????
????????????????????????????????????????????????????????????????????????????????
????????????????????????????????????????????????????????????????????????????????
????????????????????????????????????????????????????????????????????????????????
????????????????????????????????????????????????????????????????????????????????
????????????????????????????????????????????????????????????????????????????????
????????????????????????????????????????????????????????????????????????????????
????????????????????????????????????????????????????????????????????????????????
??
>Halosphaeriopsis_mediosetigera_NBRC_32127    
AACAGCTCAAATTTGAAATCTGGTCCC----GCGGCCCGAGTTGTAATTTGCAGAGGAAGCTTTGGGCGAGGTGCCTTCC
GAGTTCCCTGGAACGGGACGCCGTAGAGGGTGAGAGCCCCGTACGGTCGGTTGCCGAGCCTCTGTAAAGCTCCTTCGACG
AGTCGAGTAGTTTGGGAATGCTGCTCTAAATGGGAGGTAAACCCCTTCTAAAGCTAAATACCGGCCAGAGACCGATAGCG
CACAAGTAGAGTGATCGAAAGATGAAAAGCACTTTGAAAAGAGAGTTAAACAGCACGTGAAATTGTTGAAAGGGAAGCGC
TTGTGGCCAGACTTGCGCCTGGCAGCTCAGCCGTCCTTCCAGGGCGGTGCATTCTGCCGGCT-CAGGCCAGCATCAGTTC
GCAGCGGGGGAGAAATACGGCGGGAACGTGGCTCCTCGGAGTGTTATAGCCCGCCGTCATGCCCTGCCGTGGACTGAGGT
TCGCGCTCC-GCAAGGATCGGCGGGCGGGGCGGTCAGGCGCCCACTCCCCCGGATCGCCCGCCGACGGTGCCAAAAACTT
CTGTATCCACAGCGGTCTTCTCTCTGAGTGGCA-----AGAAAAAAAGTAAAAACTTTCAACAACGGATCTCTTGGCTCT
GGCATCGATGAAGAACGCAGCGAAATGCGATAAGTAATGTGAATTGCAGAATTCAGTGAATCATCGAATCTTTGAACGCA
CATTGCACCCGGCGGTAATCCGCCGGGTATGCCTGTCCGAGCGTCATCTCAACCCTCGGGT--CCAGCGGACCCGGCGTT
GGGGACCTGC-GGCGCC-----CAGCGTCGCAGCCCCCTAAATACAGTGGCGGGCCCGCTGTTGGAATCCCCTGCGCAGT
AGCTCCAGCGTCTCGCATCGGGTTCCTTTCGATGCGAAGGTCTTGTCTTCGCATGGTTACAACGGGTAACGGAGGGTTAG
GGCTCGATCCCGGAGAAGGAGCCTGAGAAACGGCTACTACATCCAAGGAAGGCAGCAGGCGCGCAAATTACCCAATCCCG
ACACGGGGAGGTAGTGACAAAAAATACTGATACAGGGCTCTTTTGGGTCTTGTAATTGGAATGAGTACAATTTAAATCCC
TTAACGAGGAACAATTGGAGGGCAAGTCTGGTGCCAGCAGCCGCGGTAATTCCAGCTCCAATAGCGTATATTAAAGTTGT
TGTGGTTAAAAAGCTCGTAGTTGAACCTTGGGCCTGGCTGGCCGGTCCCCCTCACCGGGTGCACTGATCCAGCCGGGTCT
TTCCCTCTATGGAACCCCATGGCCTTCACTGGTCGTGGCGGGGAAGTAGGACTTTTACTTTGAAAAAATTAGAGTGCTCC
AGGCAGGCCTATGCTCGAATACATTAGCATGGAATAATAGAATAGGACGCGTGGTTCTATTTTGTTGGTTTCTAGGACCG
CCGTAATGATTAATAGGGACAGTCGGGGGCATCAGTATTCAATTGTCAGAGGTGAAATTCTTGGATCTATTGAAGACTAA
CTACTGCGAAAGCATTTGCCAAGGATGTTTTCATTGATAAGGAACGAAAGTTAGGGGATCGAAGACGATCAGATACCGTC
GTAGTCTTAACTATAAACTATGCCGACTAGGGATCGGACGATGTTATTTTTTGACTCGTTCGGCACCTTTCGAGAAATCA
AA
>Halosphaeriopsis_mediosetigera_NBRC_32128    
AACAGCTCAAATTTGAAATCTGGTCCC----GCGGCCCGAGTTGTAATTTGCAGAGGAAGCTTTGGGCGAGGCGCCTTCC
GAGTTCCCTGGAACGGGACGCCGTAGAGGGTGAGAGCCCCGTACGGTCGGTTGCCGAGCCTCTGTAAAGCTCCTTCGACG
AGTCGAGTAGTTTGGGAATGCTGCTCTAAATGGGAGGTAAACCCCTTCTAAAGCTAAATACCGGCCAGAGACCGATAGCG
CACAAGTAGAGTGATCGAAAGATGAAAAGCACTTTGAAAAGAGAGTTAAACAGCACGTGAAATTGTTGAAAGGGAAGCGC
TTGTGGCCAGACTTGCGCCTGGCAGCTCAGCCGTCCTTCCAGGGCGGTGCATTCTGCC-GGCTCAGGCCAGCATCAGTTC
GCAGCGGGGGAGAAATACGGCGGGAACGTGGCTCCTCGGAGTGTTATAGCCCGCCGTCATGCCCTGCCGTGGACTGAGGT
TCGCGCTTCCGCAAGGATCGGCGGGCGGGGCGGTCAGGCGCCCACTCCCCCGGATCGCCCGCCGACGGTGCCAAAAACTT
CTGTATCCACAGCGGTCTTCTCTCTGAGTGGCA-----AGAAAAAAAGTAAAAACTTTCAACAACGGATCTCTTGGCTCT
GGCATCGATGAAGAACGCAGCGAAATGCGATAAGTAATGTGAATTGCAGAATTCAGTGAATCATCGAATCTTTGAACGCA
CATTGCACCCGGCGGTAATCCGCCGGGTATGCCTGTCCGAGCGTCATCTCAACCCTCGGGT--CCAGCGGACCCGGCGTT
GGGGACCTGC-GGCGCC-----CAGCGTCGCAGCCCCCTAAATACAGTGGCGGGCCCGCTGTTGGAATCCCCTGCGCAGT
AGCTCCAGCGTCTCGCATCGGGTTCCTTTCGATGCGAAGGTCTTGTCTTCGCATGGTTACAACGGGTAACGGAGGGTTAG
GGCTCGATCCCGGAGAAGGAGCCTGAGAAACGGCTACTACATCCAAGGAAGGCAGCAGGCGCGCAAATTACCCAATCCCG
ACACGGGGAGGTAGTGACAAAAAATACTGATACAGGGCTCTTTTGGGTCTTGTAATTGGAATGAGTACAATTTAAATCCC
TTAACGAGGAACAATTGGAGGGCAAGTCTGGTGCCAGCAGCCGCGGTAATTCCAGCTCCAATAGCGTATATTAAAGTTGT
TGTGGTTAAAAAGCTCGTAGTTGAACCTTGGGCCTGGCTGGCCGGTCCCCCTCACCGGGTGCACTGATCCAGCCGGGTCT
TTCCCTCTATGGAACCCCATGGCCTTCACTGGTCGTGGCGGGGAAGTAGGACTTTTACTTTGAAAAAATTAGAGTGCTCC
AGGCAGGCCTATGCTCGAATACATTAGCATGGAATAATAGAATAGGACGCGTGGTTCTATTTTGTTGGTTTCTAGGACCG
CCGTAATGATTAATAGGGACAGTCGGGGGCATCAGTATTCAATTGTCAGAGGTGAAATTCTTGGATCTATTGAAGACTAA
CTACTGCGAAAGCATTTGCCAAGGATGTTTTCATTGATAAGGAACGAAAGTTAGGGGATCGAAGACGATCAGATACCGTC
GTAGTCTTAACTATAAACTATGCCGACTAGGGATCGGACGATGTTATTTTTTGACTCGTTCGGCACCTTTCGAGAAATCA
AA
>Trichocladium_achrasporum_NBRC105258         
AACAGCTCAAATTTGAAATCTGGTCCC--GC--GGCCCGAGTTGTAATTTGCAGAGGAAGCTTTGGGCGAGGCGCCTTCC
GAGTTCCCTGGAACGGGACGCCGTAGAGGGTGAGAGCCCCGTACGGTCGGCCGCCGAGCCTGTGTAAAGCTCCTTCGACG
AGTCGAGTAGTTTGGGAATGCTGCTCTAAATGGGAGGTAAACCCCTTCTAAAGCTAAATACCGGCCAGAGACCGATAGCG
CACAAGTAGAGTGATCGAAAGATGAAAAGCACTTTGAAAAGAGAGTTAAACAGCACGTGAAATTGTTGAAAGGGAAGCGC
TTGTGGCCAGACTTGCGCCTGGCAGCTCAGCCGTCCTTCCAGGGCGGTGCATTCTGCC-GGCTCAGGCCAGCATCAGTTC
GTGGCGGGGGAGAAAGACGGCGGGAACGTGGCTCCTCGGAGTGTTATAGCCCGCCGTCATGCCCTGCCGTGGACTGAGGT
TCGCGCTTCCGCAAGGATCGGCGGGCG------GGGCGGGGGCGCCCCCCCGGATCGCCCGCCGACGGCGTCAAAAACTA
TTGTATCCACAGCGGTCTTCTCTCTGAGTGGCA--------AAGAACGTAAAAACTTTCAACAACGGATCTCTTGGCTCT
GGCATCGATGAAGAACGCAGCGAAATGCGATAAGTAATGTGAATTGCAGAATTCAGTGAATCATCGAATCTTTGAACGCA
CATTGCACCCGGCGGTAATCCGCCGGGTATGCCTGTCCGAGCGTCATCTCAACCCTCGGGT--CCAGCGGACCCGGCGTT
GGGGACCTGC-GGCGCC-----CAGCGCCGCAGCCCCCTAAATACAGTGGCGGGCCCGCTGTTGGAATCCCCTGCGCAGT
AGCTCCAGCGTCTCGCATCGGGTTCC??????????????????????????????????????????????????????
????????????????????????????????????????????????????????????????????????????????
????????????????????????????????????????????????????????????????????????????????
????????????????????????????????????????????????????????????????????????????????
????????????????????????????????????????????????????????????????????????????????
????????????????????????????????????????????????????????????????????????????????
????????????????????????????????????????????????????????????????????????????????
????????????????????????????????????????????????????????????????????????????????
????????????????????????????????????????????????????????????????????????????????
????????????????????????????????????????????????????????????????????????????????
??
>Trichocladium_achrasporum_NBRC32161          
AACAGCTCAAATTTGAAATCTGGTCCC----GCGGCCCGAGTTGTAATTTGCAGAGGAAGCTTTGGGCGAGGCGCCTTCC
GAGTTCCCTGGAACGGGACGCCGTAGAGGGTGAGAGCCCCGTACGGTCGGCCGCCGAGCCTGTGTAAAGCTCCTTCGACG
AGTCGAGTAGTTTGGGAATGCTGCTCTAAATGGGAGGTAAACCCCTTCTAAAGCTAAATACCGGCCAGAGACCGATAGCG
CACAAGTAGAGTGATCGAAAGATGAAAAGCACTTTGAAAAGAGAGTTAAACAGCACGTGAAATTGTTGAAAGGGAAGCGC
TTGTGGCCAGACTTGCGCCTGGCAGCTCAGCCGTCCTTCCAGGGCGGTGCATTCTGCC-GGCTCAGGCCAGCATCAGTTC
GTGGCGGGGGAGAAAGACGGCGGGAACGTGGCTCCTCGGAGTGTTATAGCCCGCCGTCATGCCCTGCCGTGGACTGAGGT
TCGCGCTTCCGCAAGGATCGGCGGGCGGGGCGGCAGGCGGCCCGCCCCCCCGGATCGCCCGCCGACGGCGTCAAAAACTA
TTGTATCCACAGCGGTCTTCTCTCTGAGTGGCA--------AAGAACGTAAAAACTTTCAACAACGGATCTCTTGGCTCT
GGCATCGATGAAGAACGCAGCGAAATGCGATAAGTAATGTGAATTGCAGAATTCAGTGAATCATCGAATCTTTGAACGCA
CATTGCACCCGGCGGTAATCCGCCGGGTATGCCTGTCCGAGCGTCATCTCAACCCTCGGGT--CCAGCGGACCCGGCGTT
GGGGACCTGC-GGCGCC-----CAGCGCCGCAGCCCCCTAAATACAGTGGCGGGCCCGCTGTTGGAATCCCCTGCGCAGT
AGCTCCAGCGTCTCGCATCGGGTTCC??????????????????????????????????????????????????????
????????????????????????????????????????????????????????????????????????????????
????????????????????????????????????????????????????????????????????????????????
????????????????????????????????????????????????????????????????????????????????
????????????????????????????????????????????????????????????????????????????????
????????????????????????????????????????????????????????????????????????????????
????????????????????????????????????????????????????????????????????????????????
????????????????????????????????????????????????????????????????????????????????
????????????????????????????????????????????????????????????????????????????????
????????????????????????????????????????????????????????????????????????????????
??
>Oceanitis_scuticella_M0229768                
AACAGCTCAAATTTGAAATCTGGCCTT----CGGGTCCGAATTGTAATTTGCAGAGGATGCTTTTGGTTAGGAGCCTTCC
GAGTTCCCTGGAATGGGACGCCATAGAGGGTGAGAGCCCCGTACGGTTGGTTTCCGAGCCTATGTATAGCTCCCTCGACG
AGTCGAGTAGTTTGGGAATGCTGCTCAAAATGGGAGGTAAACCCCTTCTAAAGCTAAATATTGGCCAGAGACCGATAGCG
CACAAGTAGAGTGATCGAAAGATGAAAAGCACTTTGGAAAGAGAGTTAAAAAGTACGTGAAATTGTTGAAAGGGAAGCGC
TTGTGACCAGACTTGCGTCTGTCAGTTCAGCCGTCCTTCTG-GGCGGTGTATTCTGTCGGCT-CAGGCCAGCATCAGTTT
GTCGTTGGGGAGAAAGGTAGTGGGAATGTAGCTCTTCGGAGTGTTATAGCCCACTGCTATACTCTTCGGCAGACTGAGGA
CCGCGCTTTTGCAAGGATCGGCTGTTATGGCC-GGAGATTGGTGTTGTTTCCGGGAGACTGCCAACAGTGCCCAA----A
CTATATTTTTAGTGAT------TCTGAATGGTA--------AATAAAGTTAAAACTTTCAACAACGGATCTCTTGGTTCT
GGCATCGATGAAGAACGCAGCGAAATGCGATAAGTAATGTGAATTGCAGAATTCA-TGAACCATCGAATCTTTGAACGCA
CATTGCACCCGGTGGTATTCCACCGGGTATGCCTGTTTGAGCGTCATTTCAACTCTCGAAT--CTA---TCTTCAGTTTT
GAGGAT------CCACCTCTATCGGAG--GTGGCCCTCTAAATATAGTGGCGAACCACTGTT---GTTCCCCTGCGTAGT
AGATTTTTCGTCTCGCAT-AGGAGAC??????????????????????????????????????????????????????
????????????????????????????????????????????????????????????????????????????????
????????????????????????????????????????????????????????????????????????????????
????????????????????????????????????????????????????????????????????????????????
????????????????????????????????????????????????????????????????????????????????
????????????????????????????????????????????????????????????????????????????????
????????????????????????????????????????????????????????????????????????????????
????????????????????????????????????????????????????????????????????????????????
????????????????????????????????????????????????????????????????????????????????
????????????????????????????????????????????????????????????????????????????????
??
>Oceanitis_scuticella_CP2429                  
AACAGCTCAAATTTGAAATCTGGCCCT----TGGGTCCGAATTGTAATTTGCAGAGGATGCTTTTGGTTAGGAGCCTTCC
GAGTTCCCTGGAATGGGACGCCATAGAGGGTGAGAGCCCCGTACGGTTGGTTTCCGAGCCTATGTATAGCTCCCTCGACG
AGTCGAGTAGTTTGGGAATGCTGCTCAAAATGGGAGGTAAACCCCTTCTAAAGCTAAATATTGGCCAGAGACCGATAGCG
CACAAGTAGAGTGATCGAAAGATGAAAAGCACTTTGGAAAGAGAGTTAAAAAGTACGTGAAATTGTTGAAAGGGAAGCGC
TTGTGACCAGACTTGCGTCTGTCAGTTCAGCCGTCCTTCTG-GGCGGTGTATTCTGTCGGCT-CAGGCCAGCATCAGTTT
GTCGTTGGGGAGAAAGGTAGTGGGAATGTGGCTCTTCGGAGTGTTATAGCCCACTGCTATACTCTTCGGCAGACTGAGGA
CCGCGCTTTTGCAAGGATCGGCGGGA------------------------------GACCGCCGACAGTGCCTAA----A
CTATATTTTTAGTG------CTTCTGAATGGTA--------AATAAAGTTAAAACTTTCAACAACGGATCTCTTGGTTCT
GGCATCGATGAAGAACGCAGCGAAATGCGATAAGTAATGTGAATTGCAGAATTCA-TGAACCATCGAATCTTTGAACGCA
CATTGCACCCGGTGGTATTCCACCGGGTATGCCTGTTTGAGCGTCATTTCAACCCTCGAAA--CAA---TTTTCAGTGTT
GAGGAT------CCACCTCTATCGGAG--GTGGCCCTCTAAATATAGTGGCGAATCACTGTT---GTTCCCCTGCGTAGT
AGATTTTTCGTCTCGCA-CAGGAAAC??????????????????????????????????????????????????????
????????????????????????????????????????????????????????????????????????????????
????????????????????????????????????????????????????????????????????????????????
????????????????????????????????????????????????????????????????????????????????
????????????????????????????????????????????????????????????????????????????????
????????????????????????????????????????????????????????????????????????????????
????????????????????????????????????????????????????????????????????????????????
????????????????????????????????????????????????????????????????????????????????
????????????????????????????????????????????????????????????????????????????????
????????????????????????????????????????????????????????????????????????????????
??
>Oceanitis_scuticella_CP2421                  
AACAGCTCAAATTTGAAATCTGGCCCT----TGGGTCCGAATTGTAATTTGCAGAGGATGCTTTTGGTTAGGAGCCTTCC
GAGTTCCCTGGAATGGGACGCCATAGAGGGTGAGAGCCCCGTACGGTTGGTTTCCGAGCCTATGTATAGCTCCCTCGACG
AGTCGAGTAGTTTGGGAATGCTGCTCAAAATGGGAGGTAAACCCCTTCTAAAGCTAAATATTGGCCAGAGACCGATAGCG
CACAAGTAGAGTGATCGAAAGATGAAAAGCACTTTGGAAAGAGAGTTAAAAAGTACGTGAAATTGTTGAAAGGGAAGCGC
TTGTGACCAGACTTGCGTCTGTCAGTTCAGCCGTCCTTCTG-GGCGGTGTATTCTGTC-GGCTCAGGCCAGCATCAGTTT
GTCGTTGGGGAGAAAGGTAGTGGGAATGTGGCTCTTCGGAGTGTTATAGCCCACTGCTATACTCTTCGGCAGACTGAGGA
CCGCGCTTTTGCAAGGATCGGCGGGA------------------------------GACCGCCGACAGTGCCTAA----A
CTATATTTTTAGTG------CTTCTGAATGGTA--------AATAAAGTTAAAACTTTCAACAACGGATCTCTTGGTTCT
GGCATCGATGAAGAACGCAGCGAAATGCGATAAGTAATGTGAATTGCAGAATTCA-TGAACCATCGAATCTTTGAACGCA
CATTGCACCCGGTGGTATTCCACCGGGTATGCCTGTTTGAGCGTCATTTCAACCCTCGAAA--CAA---TTTTCAGTGTT
GAGGAT------CCACCTCTATCGGAG--GTGGCCCTCTAAATATAGTGGCGAATCACTGTT---GTTCCCCTGCGTAGT
AGATTTTTCGTCTCGCACGGAATA-C??????????????????????????????????????????????????????
????????????????????????????????????????????????????????????????????????????????
????????????????????????????????????????????????????????????????????????????????
????????????????????????????????????????????????????????????????????????????????
????????????????????????????????????????????????????????????????????????????????
????????????????????????????????????????????????????????????????????????????????
????????????????????????????????????????????????????????????????????????????????
????????????????????????????????????????????????????????????????????????????????
????????????????????????????????????????????????????????????????????????????????
????????????????????????????????????????????????????????????????????????????????
??
>Phaeonectriella_lignicola_PP7008             
AACAGCTCAAATTTGAAATCTGGCGCCTT--GGCGTCCGAGTTGTAATTTGCAGAGGATGCTTTCGGCAACGTGCTTTCC
GAGTTCCCTGGAACGGGACGCCACAGAGGGTGAGAGCCCCGTACGGTCTAGCGCCGAGTCATTGTAAAGCTCCTTCGACG
AGTCGAGTAGTTTGGGAATGCTGCTCTAAATGGGAGGTAAACTCCTTCTAAAGCTAAATATTGGCCAGAGACCGATAGCG
CACAAGTAGAGTGATCGAAAGATGAAAAGCACTTTGAAAAGAGAGTCAAATAGCACGTGAAATTGTTGAAAGGGAAGCGC
TTATGACCAGACTTGGGCCTGGTAGCTCAGCCGT-CCTTTTGGGCGGTGCATTCTGCCGGTT-CAGGCCAGCATCAGCTG
CCGGTAGGGGAGAAAAATGGTGGGAACGTGGCTCTTCGGAGTGTTATAGCCCGCTATCATACCCTGCCAGCGGCTGAGGT
TAGCGTTCT-GCACGGATCGGTGGGTAG-----TTGGTGGGCCAACGTGCCTCGGCGCCCACCAGCAGCATCAAGCTCTT
ATAT------AGCAG-----AATCTGAGTACCGTCAAAA--------AGCAAAACTTTCAACAACGGATCTCTTGGCTCT
GGCATCGATGAAGAACGCAGCGAAATGCGATAAGTAATGTGAATTGCAGAATTCAGTGAATCATCGAATCTTTGAACGCA
CATTGCACCTAGTGGCATTCCGCTAGGTATGCCTGTTCGAGCGTCATTTCAACTCTC-AGT--CCTAGG--CACTGTGTT
GGGGAGCTGCAGGTTTTTCA--GTAAACTGCACTCCCTCAAACGAATTGGCGTAGCGTCATC---GGCTCCTTGCGTAGT
GGT--TATTCTTCCGCACCGGGCCCT??????????????????????????????????????????????????????
????????????????????????????????????????????????????????????????????????????????
????????????????????????????????????????????????????????????????????????????????
????????????????????????????????????????????????????????????????????????????????
????????????????????????????????????????????????????????????????????????????????
????????????????????????????????????????????????????????????????????????????????
????????????????????????????????????????????????????????????????????????????????
????????????????????????????????????????????????????????????????????????????????
????????????????????????????????????????????????????????????????????????????????
????????????????????????????????????????????????????????????????????????????????
??
>Tinhaudeus_formosanus_NTOU3805               
AACAGCTCAAATTTGAAATCTGGCGTCTT--GGTGCCCGAGTTGTAATTTGCAGAGGATGCTTTCGGCGACGTGCCTTCC
GAGTTCCCTGGAATGGGACGCCATAGAGGGTGAGAGCCCCGTACGGTCTGGTGCCGAGCCGCTGTAAAGCTCCTTCGACG
AGTCGAGTAGTTTGGGAATGCTGCTCTAAATGGGAGGTAAACTCCTTCTAAAGCTAAATATTGGCCAGAGACCGATAGCG
CACAAGTAGAGTGATCGAAAGATGAAAAGCACTTTGAAAAGAGAGTTAAATAGCACGTGAAATTGTTGAAAGGGAAGCGC
TCATGACCAGACTTGAGCTTGGTGGTTCAGCCGTCGTTTG--GGCGGTGCACTCTGCCGGTT-CAGGCCAGCATCAGTTG
TCGGTTGGGGAGAAAGATGGTGGGAATGTGGCTCTTCGGAGTGTTATAGCCCGCTATTATGCCCTCCTGGCGACTGAGGT
TAGCGTTCT-TCACGGATCGGCGGGTAGCCA--GCGGGTAGGCGCCGTCTA-----GCCTGCCGGCGGTACCAAACTCTA
TTGC--TATCAGAAAAATT-CTTCTTAC-------------AAGA--AGCAAAACTTTCAACAACGGATCTCTTGGTTCT
GGCATCGATGAAGAACGCAGCGAAATGCGATAAGTAATGTGAATTGCAGAATTCAGTGAATCATCGAATCTTTGAACGCA
TATTGCACCTAGTGGTATTCCGCTAGGTATGCCTGTTCGAGCGTCATTTCAGCCCTCAGGC--CCCGGG--CTCTGTGTT
GGGGAGCTGCTTTTTCCTGGAA-------GCAGTCCCTGAATTTTACCGGCGTA-CTCGCTATCGTACTCTTTGCGTAGT
GGATTCTCAATTTCGCACCGGACG-TTTTCGATGCGAGGGTACTGTCCTCGCATGGTTACAACGGGTAACGGAGGGTTAG
GGCTCGACCCCGGAGAAGGAGCCTGAGAAACGGCTACTACATCCAAGGAAGGCAGCAGGCGCGCAAATTACCCAATCCCG
ACACGGGGAGGTAGTGACAATAAATACTGATACAGGGCTCTTTTGGGTCTTGTAATCGGAATGAGTACTATTTAAATCCC
ATAACGAGGAACAATTGGAGGGCAAGTCTGGTGCCAGCAGCCGCGGTAATTCCAGCTCCAATAGCGTATATTAAAGTTGT
TGTGGTTAAAAAGCTCGTAGTTGAACCTTGGGCCTGGCTTGTCAGTCCCCCTCACCGGGTGCACTGATCCAGCCGGGTCT
TTCCCGCTGTGGAACCCCATGTCCTTCACTGGTCGTGGCGGGGAAACAGGACTTTTACTTTGAAAAAATTAGAGTGCTCC
AGGCAGGCCTATGCTCGAATACATTAGCATGGAATAATAGAATAGGACGCGTGGTTCTATTTTGTTGGTTTCTAGGACCG
CCGTAATGATTAATAGGGACAGTCGGGGCCGTCTGTATTCAATTGTCAGAGGTGAAATTCTTGGATCTATTGAAGACAAA
CTACTGCGAAAGCATTCGGCAAGGATGTTTTCATTGATAAGGAACGAAAGTTAGGGGATCGAAGACGATCAGATACCGTC
GTAGTCTTAACTATAAACTATGCCGACTAGGGATCGGACGATGTTATTTTTTGACTCGTTCGGCACCTTTCGAGAAATCA
AA
>Cucurbitinus_constrictus_CGMCC3.19606        
AACAGCTCAAATTTGAAATCTGGCGCT----TGCGCCCGAGTTGTAATTTGCAGAGGATGCTTCCTGCGCGGTGCCTTCC
GAGTTCCCTGGAACGGGACGCCATAGAGGGTGAGAGCCCCGTACGGTCGGCAACCAAG-CTTTGTGTAGCACCTTCGACG
AGTCGAGTAGTTTGGGAATGCTGCTCTAAATGGGAGGTAAACTCCTTCTAAAGCTAAATATTGGCCAGAGACCGATAGCG
CACAAGTAGAGTGATCGAAAGATGAAAAGCACTTTGAAAAGAGAGTCAAACAGCACGTGAAATTGTTGAAAGGGAAGCGC
TTGCGACCAGACTTGGGCCTGGTAGTTCAGCCGTCCTTCTG-GGCGGTGCACTCTGCCGGTT-CAGGCCAGCATCAGTTG
CCGGTTGGGGAGAAAGACGGCGGGAATGTGGCTCCTCGGAGTGTTATAGCCCGCTGTTATGTCCTTCCGGCGACTGAGGT
TAGCGTTCT-GCACGGATCGGCGGGTTTTG---CGGGCGGGCCGGCATGCCGCGGAGCCCGCCGGCAGCGCCAAACTCTT
CAGTTT----AGTGGAAGT-CTTCTGAGTGGCATGGAAAATAAGC-----AAAACTTTCAACAACGGATCTCTTGGTTCT
GGCATCGATGAAGAACGCAGCGAAATGCGATAAGTAATGTGAATTGCAGAATTCAGTGAATCATCGAATCTTTGAACGCA
CATTGCGCCCGGTGGTATTCCGCCGGGCATGCCTGTTCGAGCGTCATTTCTGTCCTCAGGC--CTCAGG--CTCTGTTTT
GGGGCG-TGC------------GGTCGCCGCA-GCCCCCAATTGCATCGGCGTAGCCGTACGTTG--CCCCCTGCGTAGT
GGT-TTACTTTCTCGCATCGGGCCGTTTTCGATGCGAGGGTATTGTCCTCGCATGGTTACAACGGGTAACGGAGGGTTAG
GGCTCGACCCCGGAGAAGGAGCCTGAGAAACGGCTACTACATCCAAGGAAGGCAGCAGGCGCGCAAATTACCCAATCCCG
ATACGGGGAGGTAGTGACAATAAATACTGATACAGGGCTCTTTTGGGTCTTGTAATCGGAATGAGTACAATTTAAATCCC
TTAACGAGGAACAATTGGAGGGCAAGTCTGGTGCCAGCAGCCGCGGTAATTCCAGCTCCAATAGCGTATATTAAAGTTGT
TGTGGTTAAAAAGCTCGTAGTTGAACCTTGGGCCTGGCTACAAGGACCGCCTCACCGCGAGATCTTTCCTAGCCGGGTCT
TTCCCTCTGTGGAACCCCATGGCCTTCACTGGTCGTGGCGGGGAAACAGGACTTTTACTTTGAAAAAATTAGAGTGCTCC
AGGCAGGCCTATGCTCGAATACATTAGCATGGAATAATAAAATAGGACGCGTGGTTCTATTTTGTTGGTTTCTAGGACCG
CCGTAATGATTAATAGGGACAGTCGGGGGCATCAGTATTCAATTGTCAGAGGTGAAATTCTTGGATCTATTGAAGACTAA
CTACTGCGAAAGCATTTGCCAAGGATGTTTTCATTGATAAGGAACGAAAGTTAGGGGATCGAAGACGATCAGATACCGTC
GTAGTCTTAACTATAAACTATGCCGACTAGGGATCGGACGATGTTATATTTTGACTCGTTCGGCACCTTTCGAGAAATCA
AA
>Cucurbitinus_constrictus_CGMCC3.19640        
AACAGCTCAAATTTGAAATCTGGCGCT----TGCGCCCGAGTTGTAATTTGCAGAGGATGCTTCCTGCGCGGTGCCTTCC
GAGTTCCCTGGAACGGGACGCCATAGAGGGTGAGAGCCCCGTACGGTCGGCAACCAAG-CTTTGTGTAGCACCTTCGACG
AGTCGAGTAGTTTGGGAATGCTGCTCTAAATGGGAGGTAAACTCCTTCTAAAGCTAAATATTGGCCAGAGACCGATAGCG
CACAAGTAGAGTGATCGAAAGATGAAAAGCACTTTGAAAAGAGAGTCAAACAGCACGTGAAATTGTTGAAAGGGAAGCGC
TTGCGACCAGACTTGGGCCTGGTAGTTCAGCCGTCCTTCTG-GGCGGTGCACTCTGCCGGTT-CAGGCCAGCATCAGTTG
CCGGTTGGGGAGAAAGACGGCGGGAATGTGGCTCCTCGGAGTGTTATAGCCCGCTGTTATGTCCTTCCGGCGACTGAGGT
TAGCGTTCT-GCACGGATCGGCGGGTTTTG---CGGGCGGGCCGGCATGCCGCGGAGCCCGCCGGCAGCGCCAAACTCTT
CAGTTT----AGTGGAAGT-CTTCTGAGTGGCATGGAAAATAAGC-----AAAACTTTCAACAACGGATCTCTTGGTTCT
GGCATCGATGAAGAACGCAGCGAAATGCGATAAGTAATGTGAATTGCAGAATTCAGTGAATCATCGAATCTTTGAACGCA
CATTGCGCCCGGTGGTATTCCGCCGGGCATGCCTGTTCGAGCGTCATTTCTGTCCTCAGGC--CTCAGG--CTCTGTTTT
GGGGCG-TGC------------GGTCGCCGCA-GCCCCCAATTGCATCGGCGTAGCCGTACGTTG--CCCCCTGCGTAGT
GGT-TTACTTTCTCGCATCGGGCCGTTTTCGATGCGAGGGTATTGTCCTCGCATGGTTACAACGGGTAACGGAGGGTTAG
GGCTCGACCCCGGAGAAGGAGCCTGAGAAACGGCTACTACATCCAAGGAAGGCAGCAGGCGCGCAAATTACCCAATCCCG
ATACGGGGAGGTAGTGACAATAAATACTGATACAGGGCTCTTTTGGGTCTTGTAATCGGAATGAGTACAATTTAAATCCC
TTAACGAGGAACAATTGGAGGGCAAGTCTGGTGCCAGCAGCCGCGGTAATTCCAGCTCCAATAGCGTATATTAAAGTTGT
TGTGGTTAAAAAGCTCGTAGTTGAACCTTGGGCCTGGCTACAAGGACCGCCTCACCGCGAGATCTTTCCTAGCCGGGTCT
TTCCCTCTGTGGAACCCCATGGCCTTCACTGGTCGTGGCGGGGAAACAGGACTTTTACTTTGAAAAAATTAGAGTGCTCC
AGGCAGGCCTATGCTCGAATACATTAGCATGGAATAATAAAATAGGACGCGTGGTTCTATTTTGTTGGTTTCTAGGACCG
CCGTAATGATTAATAGGGACAGTCGGGGGCATCAGTATTCAATTGTCAGAGGTGAAATTCTTGGATCTATTGAAGACTAA
CTACTGCGAAAGCATTTGCCAAGGATGTTTTCATTGATAAGGAACGAAAGTTAGGGGATCGAAGACGATCAGATACCGTC
GTAGTCTTAACTATAAACTATGCCGACTAGGGATCGGACGATGTTATATTTTGACTCGTTCGGCACCTTTCGAGAAATCA
AA
>Xylaria_hypoxylon_AFTOL-ID_51                
AACAGCTCAAATTTGAAATCTGGCTTT----CGGGTCCGAGTTGTAATTTGTAGAGGATGCTTTTGGCGCGGTGCCTTCC
GAGTTCCCTGGAACGGGACGCCTTACAGGGTGAGAGCCCCGTACGGTTGGACACCAAGCCTCTGTAAAGCTCCTTCGACG
AGTCGAGTAGTTTGGGAATGCTGCTCTAAATGGGAGGTAAATTTCTTCTAAAGCTAAATATTGGCCAGAGACCGATAGCG
CACAAGTAGAGTGATCGAAAGATGAAAAGCACTTTGAAAAGAGGGTTAAATAGCACGTGAAATTGTTGAAAGGGAAGCGT
TTGCGACCAGACCTTTTCTTAGCGGATCATCCGTTTATCAC---CGGTGCACTTCGCTAAGTTTAGGCCAGCATCGGTTT
CTGTAGGGGGATAAAAGCCTTGGGAACGTAGCTCCTGGGAGTGTTATAGCCCTTCATAATACCCTTCTGGGGACCGAGGA
CCGCGCTAT-GCAAGGATCGGCAGGTCGTGTTTGTGAGGTGTAGCCCTACCGGTACGCCTGCCGGTGGC-CCAAACTCTA
ATTSTATTAT------------TCTGAAT------CTAAACAAATAAGTTAAAACTTTCAACAACGGATCTCTTGGTTCT
GGCATCGATGAAGAACGCAGCGAAATGCGATAAGTAATGTGAATTGCAGAATTCAGTGAATCATCGAATCTTTGAACGCA
CATTGCGCCCATTAGTATTCTAGTGGGCATGCCTGTTCGAGCGTCATTTCAACCCTTAAGC--CCC-TGTTCTTAGCGTT
GGGAGCCTAC-A----------GCCTTCTGTAGCTCCCCAAAGTTAGTGGCGGATCGGTTCA---CACTCTAGACGTAGT
AG--ATTCTATCTCGTCT--GTAG-T??????????????????????????????????????????????????????
????????????????????????????????????????????????????????????????????????????????
????????????????????????????????????????????????????????????????????????????????
????????????????????????????????????????????????????????????????????????????????
????????????????????????????????????????????????????????????????????????????????
????????????????????????????????????????????????????????????????????????????????
????????????????????????????????????????????????????????????????????????????????
????????????????????????????????????????????????????????????????????????????????
????????????????????????????????????????????????????????????????????????????????
????????????????????????????????????????????????????????????????????????????????
??
>Xylaria_hypoxylon_ATCC_42768                 
AACAGCTCAAATTTGAAATCTGGCCTT----CGGGTCCGAGTTGTAATTTGCAGAGGATGCTTTGGGCGCGGTGCCTTCC
GAGTTCCCTGGAACGGGACGCCTTAGAGGGTGAGAGCCCCGTACGGTTGGACACCAAGCCTCTGTAAAGCTCCTTCGACG
AGTCGAGTAGTTTGGGAATGCTGCTCTAAATGGGAGGTAAATTTCTTCTAAAGCTAAATATTGGCCAGAGACCGATAGCG
CACAAGTAGAGTGATCGAAAGATGAAAAGCACTTTGAAAAGAGGGTTAAATAGCACGTGAAATTGTTGAAAGGGAAGCGT
TTACGACCAGACCTTTTCGCAGCGGATCATCCGTTTCTCAC---CGGTGCACTTCGCTGGGTTGAGGCCAGCATCGGTTT
CCGCAGGGGGATAAAAGCCTGGGGAACGTAGCTCCC-GGAGTGTTATAGCCCCTCATAATACCCTTGCGGGGACCGAGGA
CCGCGCTTCGGCAAGGATCGCGGGCTCCTACC-CGTAAGG--CTCTCTCTTAGAGCGGTCTGCAGTGGAGCAGGTTACTG
TTGCGATCGCAGCGTTATTGATACTGTGTGTTATAG--AAAATATAAGTTAAAACTTTCAACAACGGATCTCTTGGTTCT
GGCATCGATGAAGAACGCAGCGAAATGCGATAAGTAATGTGAATTGCAGAATTCAGTGAATCATCGAATCTTTGAACGCA
CATTGCGCCCATTAGTATTCTAGTGGGCATGCCTGTTCGAGCGTCATTTCAACCCTTAAGCCCCTG---TTCTTAGCGTT
GGGAGCCTAC-A----------GCCTGCTGTAGCTCCTTAAAGGTAGTGGCGGATCGGTTCA---CACTCTAGACGTAGT
AAAATCTTTATCTCGCCTTGGATGGC??????????????????????????????????????????????????????
????????????????????????????????????????????????????????????????????????????????
????????????????????????????????????????????????????????????????????????????????
????????????????????????????????????????????????????????????????????????????????
????????????????????????????????????????????????????????????????????????????????
????????????????????????????????????????????????????????????????????????????????
????????????????????????????????????????????????????????????????????????????????
????????????????????????????????????????????????????????????????????????????????
????????????????????????????????????????????????????????????????????????????????
????????????????????????????????????????????????????????????????????????????????
??
>Corollospora_maritima_CUB10                  
????????????????????????????????????????????????????????????????????????????????
????????????????????????????????????????????????????????????????????????????????
????????????????????????????????????????????????????????????????????????????????
????????????????????????????????????????????????????????????????????????????????
????????????????????????????????????????????????????????????????????????????????
????????????????????????????????????????????????????????????????????????????????
?????????????????TCGGCGGGCGGGGCAG-GGGGGGGACGCCCCCCCGGAACGCCCGCCGGCGGTGCC-AAACCTT
CTGTATTTATAGCGGCCTT-C-ACTGAGTGGTACTGCAAGCAAGCAAAAAAAAACTTTCAACAACGGATCTCTTGGCTCT
GGCATCGATGAAGAACGCAGCGAAATGCGATAAGTAATGCGAATTGCAGATTTCAGTGAATCATCGAATTTTTGAACGCA
CATTGCACCCGGCGGCATTCCGCCGGGTCTGCCTGTTCGAGCGTCGTTTCTCCCCTCGAGACCCCCG-GGACTCGGTGTT
GGGGATCTGC-AGGGCCCCCACGGGCGCTGCAGTCCCTGAAATTCAGTGGCGGGACATGCTG-GAGGCCCCCTGCGCAGT
AAC-A---AT-CTCGCATCGGGTGCC??????????????????????????????????????????????????????
????????????????????????????????????????????????????????????????????????????????
????????????????????????????????????????????????????????????????????????????????
????????????????????????????????????????????????????????????????????????????????
????????????????????????????????????????????????????????????????????????????????
????????????????????????????????????????????????????????????????????????????????
????????????????????????????????????????????????????????????????????????????????
????????????????????????????????????????????????????????????????????????????????
????????????????????????????????????????????????????????????????????????????????
????????????????????????????????????????????????????????????????????????????????
??
>Corollospora_maritima_DB10                   
????????????????????????????????????????????????????????????????????????????????
????????????????????????????????????????????????????????????????????????????????
????????????????????????????????????????????????????????????????????????????????
????????????????????????????????????????????????????????????????????????????????
????????????????????????????????????????????????????????????????????????????????
????????????????????????????????????????????????????????????????????????????????
?????????????????TCGGCGGGCGGGGCAGGGGGGGGGACGCCCCCCCGGAACGCCCGCCGGCGGTGCC-AAACCTT
CTGTATTTATAGCGGCCTT-C-ACTGAGTGGTACTGCAAGCAAGCAAGAAAAAACTTTCAACAACGGATCTCTTGGCTCT
GGCATCGATGAAGAACGCAGCGAAATGCGATAAGTAATGCGAATTGCAGATTTCAGTGAATCATCGAATTTTTGAACGCA
CATTGCACCCGGCGGCATTCCGCCGGGTCTGCCTGTTCGAGCGTCGTTTCTCCCCTCGAGACCCCCG-GGACTCGGTGTT
GGGGATCTGC-AGGGCCCCCACGGGCGCTGCAGTCCCTGAAATTCAGTGGCGGGACATGCTG-GAGGCCCCCTGCGCAGT
AAC-A---AT-CTCGCATCGGGTGCC??????????????????????????????????????????????????????
????????????????????????????????????????????????????????????????????????????????
????????????????????????????????????????????????????????????????????????????????
????????????????????????????????????????????????????????????????????????????????
????????????????????????????????????????????????????????????????????????????????
????????????????????????????????????????????????????????????????????????????????
????????????????????????????????????????????????????????????????????????????????
????????????????????????????????????????????????????????????????????????????????
????????????????????????????????????????????????????????????????????????????????
????????????????????????????????????????????????????????????????????????????????
??
>Corollosporopsis_portsaidica_MUT_1941        
????????????????????????????????????????????????????????????????????????????????
????????????????????????????????????????????????????????????????????????????????
????????????????????????????????????????????????????????????????????????????????
????????????????????????????????????????????????????????????????????????????????
????????????????????????????????????????????????????????????????????????????????
????????????????????????????????????????????????????????????????????????????????
?????????????????TCGGCGGGCGCCGCGGGGGAGGGCCCGCCCCCCCGGAACGCCCGCCGGCGGCGGCAAACTCTT
CTATAATG-TAGTGGCTTT-T-ACTGAGTGGCACTGCAAGCAAGC-AAAAACAACTTTCAACAACGGATCTCTTGGCTCT
GGCATCGATGAAGAACGCAGCGAAATGCGATAAGTAATGCGAATTGCAGATTTCAGTGAGTCATCGAATCTTTGAACGCA
CATTGCACCCGGCGGCATTCCGCCGGGTCTGCCTGTTCGAGCGTCGTTTCACCCCTCGGGCGTCTTGGGCACCCGGTGTT
GGAGGCCCGC-AGCGCCGCACGCGGCGCTGCGGCCTCCGAAATACAGTGGCGGGCCCCTCGG-CGAACCCCCTGCGCAGT
AGT-A---CTCCTCGCATCGGGTGCC??????????????????????????????????????????????????????
????????????????????????????????????????????????????????????????????????????????
????????????????????????????????????????????????????????????????????????????????
????????????????????????????????????????????????????????????????????????????????
????????????????????????????????????????????????????????????????????????????????
????????????????????????????????????????????????????????????????????????????????
????????????????????????????????????????????????????????????????????????????????
????????????????????????????????????????????????????????????????????????????????
????????????????????????????????????????????????????????????????????????????????
????????????????????????????????????????????????????????????????????????????????
??
>Corollosporopsis_sp._1_ACA_10                
????????????????????????????????????????????????????????????????????????????????
????????????????????????????????????????????????????????????????????????????????
????????????????????????????????????????????????????????????????????????????????
????????????????????????????????????????????????????????????????????????????????
????????????????????????????????????????????????????????????????????????????????
????????????????????????????????????????????????????????????????????????????????
?????????????????TCGGCGGGCGCCGCGGGGGAGGGCCCGCCCCCCCGGAACGCCCGCCGGCGGCGGCAAACTCTT
CTGCAATGTTAGTGGC-TT-C-ACTGAGTGGCACTGCAAGCAAGCGAAAAACAACTTTCAACAACGGATCTCTTGGCTCT
GGCATCGATGAAGAACGCAGCGAAATGCGATAAGTAATGCGAATTGCAGATTTCAGTGAGTCATCGAATCTTTGAACGCA
CATTGCACCCGGCGGCATTCCGCCGGGTCTGCCTGTTCGAGCGTCGTTTCACCCCTCGGGCGTCTTGGGCACCCGGTGTT
GGAGGCCCGC-AGCGCCGCACGCGGCGCTGCGGCCTCCGAAATACAGTGGCGGGCCCCCCGG-CGAACCCCCTGCGCAGT
AGT-A---CT-CTCGCATCGGGTGCC??????????????????????????????????????????????????????
????????????????????????????????????????????????????????????????????????????????
????????????????????????????????????????????????????????????????????????????????
????????????????????????????????????????????????????????????????????????????????
????????????????????????????????????????????????????????????????????????????????
????????????????????????????????????????????????????????????????????????????????
????????????????????????????????????????????????????????????????????????????????
????????????????????????????????????????????????????????????????????????????????
????????????????????????????????????????????????????????????????????????????????
????????????????????????????????????????????????????????????????????????????????
??
>Corollosporopsis_sp._1_PV6                   
????????????????????????????????????????????????????????????????????????????????
????????????????????????????????????????????????????????????????????????????????
????????????????????????????????????????????????????????????????????????????????
????????????????????????????????????????????????????????????????????????????????
????????????????????????????????????????????????????????????????????????????????
????????????????????????????????????????????????????????????????????????????????
?????????????????TCGGCGGGCGCCGCGGGGGAGGGCCCGCCCCCCCGGAACGCCCGCCGGCGGCGGCAAACTCTT
CTGCAATGTTAGTGGC-TT-C-ACTGAGTGGCACTGCAAGCAAGCGAAAAACAACTTTCAACAACGGATCTCTTGGCTCT
GGCATCGATGAAGAACGCAGCGAAATGCGATAAGTAATGCGAATTGCAGATTTCAGTGAGTCATCGAATCTTTGAACGCA
CATTGCACCCGGCGGCATTCCGCCGGGTCTGCCTGTTCGAGCGTCGTTTCACCCCTCGGGCGTCTTGGGCACCCGGTGTT
GGAGGCCCGC-AGCGCCGCACGCGGCGCTGCGGCCTCCGAAATACAGTGGCGGGCCCCCCGG-CGAACCCCCTGCGCAGT
AGT-A---CT-CTCGCATCGGGTGCC??????????????????????????????????????????????????????
????????????????????????????????????????????????????????????????????????????????
????????????????????????????????????????????????????????????????????????????????
????????????????????????????????????????????????????????????????????????????????
????????????????????????????????????????????????????????????????????????????????
????????????????????????????????????????????????????????????????????????????????
????????????????????????????????????????????????????????????????????????????????
????????????????????????????????????????????????????????????????????????????????
????????????????????????????????????????????????????????????????????????????????
????????????????????????????????????????????????????????????????????????????????
??
>Corollosporopsis_sp._2_CAN5                  
????????????????????????????????????????????????????????????????????????????????
????????????????????????????????????????????????????????????????????????????????
????????????????????????????????????????????????????????????????????????????????
????????????????????????????????????????????????????????????????????????????????
????????????????????????????????????????????????????????????????????????????????
????????????????????????????????????????????????????????????????????????????????
?????????????????TCGGCGGGCTCCCCGGGGGAGGGCCCGCCCGCCCGGAACGCCCGCCGGCGGCGGCAAACTCTT
CTGTAAAT-TAGTGGC-TT-C-ACTGAGTGGCACTGCAAGCAAGCGAAAAACAACTTTCAACAACGGATCTCTTGGCTCT
GGCATCGATGAAGAACGCAGCGAAATGCGATAAGTAATGCGAATTGCAGATTTCAGTGAGTCATCGAATCTTTGAACGCA
CATTGCACCCGGCGGCATTCCGCCGGGTCTGCCTGTTCGAGCGTCGTTTCACCCCTCGGGCGCCTTGGGCACCCGGTGTT
GGAGGCCCGC-GGCGCCTGGC---GCGCCGCGGCCTCCGAAATACAGTGGCGGGCCCCTCGG-CGAACCCCCTGCGCAGT
AGC-A---CTCCTCGCATCGGGTGCC??????????????????????????????????????????????????????
????????????????????????????????????????????????????????????????????????????????
????????????????????????????????????????????????????????????????????????????????
????????????????????????????????????????????????????????????????????????????????
????????????????????????????????????????????????????????????????????????????????
????????????????????????????????????????????????????????????????????????????????
????????????????????????????????????????????????????????????????????????????????
????????????????????????????????????????????????????????????????????????????????
????????????????????????????????????????????????????????????????????????????????
????????????????????????????????????????????????????????????????????????????????
??
>Corollosporopsis_sp._2_CDC8                  
????????????????????????????????????????????????????????????????????????????????
????????????????????????????????????????????????????????????????????????????????
????????????????????????????????????????????????????????????????????????????????
????????????????????????????????????????????????????????????????????????????????
????????????????????????????????????????????????????????????????????????????????
????????????????????????????????????????????????????????????????????????????????
?????????????????TCGGCGGGCTCCCCGGGGGAGGGCCCGCCCGCCCGGAACGCCCGCCGGCGGCGGCAAACTCTT
CTGCAAAT-TAGTGGC-TT-C-ACTGAGTGGCACTGCAAGCAAGCGAAAAACAACTTTCAACAACGGATCTCTTGGCTCT
GGCATCGATGAAGAACGCAGCGAAATGCGATAAGTAATGCGAATTGCAGATTTCAGTGAGTCATCGAATCTTTGAACGCA
CATTGCACCCGGCGGCATTCCGCCGGGTCTGCCTGTTCGAGCGTCGTTTCACCCCTCGGGCGCCTTGGGCACCCGGTGTT
GGAGGCCCGC-GGCGCCTGGC---GCGCCGCGGCCTCCGAAATACAGTGGCGGGCCCCTCGG-CGAACCCCCTGCGCAGT
AGC-A---CTCCTCGCATCGGGTGCC??????????????????????????????????????????????????????
????????????????????????????????????????????????????????????????????????????????
????????????????????????????????????????????????????????????????????????????????
????????????????????????????????????????????????????????????????????????????????
????????????????????????????????????????????????????????????????????????????????
????????????????????????????????????????????????????????????????????????????????
????????????????????????????????????????????????????????????????????????????????
????????????????????????????????????????????????????????????????????????????????
????????????????????????????????????????????????????????????????????????????????
????????????????????????????????????????????????????????????????????????????????
??
>Corollosporopsis_sp._3_DUN7                  
????????????????????????????????????????????????????????????????????????????????
????????????????????????????????????????????????????????????????????????????????
????????????????????????????????????????????????????????????????????????????????
????????????????????????????????????????????????????????????????????????????????
????????????????????????????????????????????????????????????????????????????????
????????????????????????????????????????????????????????????????????????????????
?????????????????TCGGCGGGCGCCGCGGGGGAGGGCCCCGCCCCCCGGAACGCCCGCCGGCGGCGGCAAACTCTT
CTATGATG-TAGTGGC-TT-T-ACTGAGTGGCACTGCAAGCAAGC-AGAAACAACTTTCAACAACGGATCTCTTGGCTCT
GGCATCGATGAAGAACGCAGCGAAATGCGATAAGTAATGCGAATTGCAGATTTCAGTGAGTCATCGAATCTTTGAACGCA
CATTGCACCCGGCGGCATTCCGCCGGGTCTGCCTGTTCGAGCGTCGTTTCACCCCTCGGGCGTCTTGGGCACCCGGTGTT
GGAGGCCCGC-AGCGCCGCACGCGGCGCTGCGGCCTCCGAAATATAGTGGCGGGCCCCTCGG-CGAACCCCCTGCGCAGT
AGT-A---CT-CTCGCATCGGGTGCC??????????????????????????????????????????????????????
????????????????????????????????????????????????????????????????????????????????
????????????????????????????????????????????????????????????????????????????????
????????????????????????????????????????????????????????????????????????????????
????????????????????????????????????????????????????????????????????????????????
????????????????????????????????????????????????????????????????????????????????
????????????????????????????????????????????????????????????????????????????????
????????????????????????????????????????????????????????????????????????????????
????????????????????????????????????????????????????????????????????????????????
????????????????????????????????????????????????????????????????????????????????
??
>Corollosporopsis_sp._4_CUB9                  
????????????????????????????????????????????????????????????????????????????????
????????????????????????????????????????????????????????????????????????????????
????????????????????????????????????????????????????????????????????????????????
????????????????????????????????????????????????????????????????????????????????
????????????????????????????????????????????????????????????????????????????????
????????????????????????????????????????????????????????????????????????????????
?????????????????TCGGCGGGCGCCACGGGGGAGGGCCCGCCCCCCCGGAACGCCCGCCGGCGGCGGCAAACTCTT
CTATAAT---AGTGGCTTT---ACTGAGTGGCACTGCGAGCAAGCTAAAAACAACTTTCAACAACGGATCTCTTGGCTCT
GGCATCGATGAAGAACGCAGCGAAATGCGATAAGTAATGCGAATTGCAGATTTCAGTGAGTCATCGAATCTTTGAACGCA
CATTGCACCCGGCGGCATTCCGCCGGGTCTGCCTGTTCGAGCGTCGTTTCACCCCTCGGGCGTCTTCGGGCCCCGGCGTT
GGAGGCCCGC-AGCGCCGCGCGCGGCGCTGCGGCCTCCGAAATACAGTGGCGGGCCCCTCGGCGA-ACCCCCTGCGCAGT
AGT---AAACTCTCGCATCGGGTGCC??????????????????????????????????????????????????????
????????????????????????????????????????????????????????????????????????????????
????????????????????????????????????????????????????????????????????????????????
????????????????????????????????????????????????????????????????????????????????
????????????????????????????????????????????????????????????????????????????????
????????????????????????????????????????????????????????????????????????????????
????????????????????????????????????????????????????????????????????????????????
????????????????????????????????????????????????????????????????????????????????
????????????????????????????????????????????????????????????????????????????????
????????????????????????????????????????????????????????????????????????????????
??
>pNGenus_A_sp._1_HAW1                         
????????????????????????????????????????????????????????????????????????????????
????????????????????????????????????????????????????????????????????????????????
????????????????????????????????????????????????????????????????????????????????
????????????????????????????????????????????????????????????????????????????????
????????????????????????????????????????????????????????????????????????????????
????????????????????????????????????????????????????????????????????????????????
?????????????????TCGGCGGGC-------GGGGGAGCCCCCCCTCCC------CCCGCCGGCGGCGGCAAACGCTA
ATCTGC----AGTGGACCT-CAACTGAGTGGCTCTGCCAGCAAGCAGAGCACAACTTTCAACAACGGATCTCTTGGCTCT
GGCATCGATGAAGAACGCAGCGAAATGCGATAAGTAATGCGAATTGCAGATTTCAGTGAGTCATCGAATCTTTGAACGCA
CATTGCACCCGGCGGCATTCCGCCGGGTCTGCCTGTTCGAGCGTCGTTTCGCCCCTCGAGCGCCCCCGGCGCTCGGTGTT
GGGGATCTGC-AGCGCCCCTGGCGGCGCTGCAGGCCCTGAAATGCAGTGGCGGGCCCGCTGGCGA-ACCCCCTGCGCAGT
GGATGTCTTCTCTCGCACCGGGTGCC??????????????????????????????????????????????????????
????????????????????????????????????????????????????????????????????????????????
????????????????????????????????????????????????????????????????????????????????
????????????????????????????????????????????????????????????????????????????????
????????????????????????????????????????????????????????????????????????????????
????????????????????????????????????????????????????????????????????????????????
????????????????????????????????????????????????????????????????????????????????
????????????????????????????????????????????????????????????????????????????????
????????????????????????????????????????????????????????????????????????????????
????????????????????????????????????????????????????????????????????????????????
??
>pNGenus_A_sp._1_HAW2                         
????????????????????????????????????????????????????????????????????????????????
????????????????????????????????????????????????????????????????????????????????
????????????????????????????????????????????????????????????????????????????????
????????????????????????????????????????????????????????????????????????????????
????????????????????????????????????????????????????????????????????????????????
????????????????????????????????????????????????????????????????????????????????
?????????????????TCGGCGGGC-------GGGGGAGCCCCCCCTCCC------CCCGCCGGCGGCGGCAAACGCTA
ATCTGC----AGTGGACCT-CAACTGAGTGGCTCTGCCAGCAAGCAGAGCACAACTTTCAACAACGGATCTCTTGGCTCT
GGCATCGATGAAGAACGCAGCGAAATGCGATAAGTAATGCGAATTGCAGATTTCAGTGAGTCATCGAATCTTTGAACGCA
CATTGCACCCGGCGGCATTCCGCCGGGTCTGCCTGTTCGAGCGTCGTTTCGCCCCTCGAGCGCCCCCGGCGCTCGGTGTT
GGGGATCTGC-AGCGCCCCTGGCGGCGCTGCAGGCCCTGAAATGCAGTGGCGGG-CCCGCTGGCGAACCCCCTGCGCAGT
GGATGTCTTCTCTCGCACCGGGTGCC??????????????????????????????????????????????????????
????????????????????????????????????????????????????????????????????????????????
????????????????????????????????????????????????????????????????????????????????
????????????????????????????????????????????????????????????????????????????????
????????????????????????????????????????????????????????????????????????????????
????????????????????????????????????????????????????????????????????????????????
????????????????????????????????????????????????????????????????????????????????
????????????????????????????????????????????????????????????????????????????????
????????????????????????????????????????????????????????????????????????????????
????????????????????????????????????????????????????????????????????????????????
??
>pNGenus_A_sp._2_CUB4                         
????????????????????????????????????????????????????????????????????????????????
????????????????????????????????????????????????????????????????????????????????
????????????????????????????????????????????????????????????????????????????????
????????????????????????????????????????????????????????????????????????????????
????????????????????????????????????????????????????????????????????????????????
????????????????????????????????????????????????????????????????????????????????
?????????????????TCGGCGGGC-------TGGGGAGCCCTATCCCC------TCCCGCCGGCGGCGGCAAGCGCTA
ATCTGC----AGTGGACCT-C-ACTGAGTGGCTCTGCCAGCAAGCAGAGCACAACTTTCAACAACGGATCTCTTGGCTCT
GGCATCGATGAAGAACGCAGCGAAATGCGATAAGTAATGTGAATTGCAGATTTCAGTGAGTCATCGAATCTTTGAACGCA
CATTGCACCCGGCGGCATTCCGCCGGGTCTGCCTGTTCGAGCGTCGTTTCGTCCCTCGAGCGCCCCCGGCACTCGGTGTT
GGGGATCTGC-AGCGCCCCTGGCGGCGCTGCAGGCCCTGAAATGCAGTGGCGGGCCCGCTGGAAGAACCCCTTGCGCAGT
GGA-TCTCTCTCTCGCACCGGGTGCC??????????????????????????????????????????????????????
????????????????????????????????????????????????????????????????????????????????
????????????????????????????????????????????????????????????????????????????????
????????????????????????????????????????????????????????????????????????????????
????????????????????????????????????????????????????????????????????????????????
????????????????????????????????????????????????????????????????????????????????
????????????????????????????????????????????????????????????????????????????????
????????????????????????????????????????????????????????????????????????????????
????????????????????????????????????????????????????????????????????????????????
????????????????????????????????????????????????????????????????????????????????
??
>pNGenus_A_sp._2_CUB7                         
????????????????????????????????????????????????????????????????????????????????
????????????????????????????????????????????????????????????????????????????????
????????????????????????????????????????????????????????????????????????????????
????????????????????????????????????????????????????????????????????????????????
????????????????????????????????????????????????????????????????????????????????
????????????????????????????????????????????????????????????????????????????????
?????????????????TCGGCGGGC-------TGGGGAG----CCCCCCC-----TCCCGCCGGCGGCGGCAAGCGCTA
ATCTGC----AGTGGACCT-C-ACTGAGTGGCTCTGCCAGCAAGCAGAGCACAACTTTCAACAACGGATCTCTTGGCTCT
GGCATCGATGAAGAACGCAGCGAAATGCGATAAGTAATGTGAATTGCAGATTTCAGTGAGTCATCGAATCTTTGAACGCA
CATTGCACCCGGCGGCATTCCGCCGGGTCTGCCTGTTCGAGCGTCGTTTCGTCCCTCGAGCGCCCCCGGCACTCGGTGTT
GGGGATCTGC-AGCGCCCCTGGCGGCGCTGCAGGCCCTGAAATGCAGTGGCGGGCCCGCTGGAAGAACCCCTTGCGCAGT
GGA-TCTCTCTCTCGCACCGGGTGCC??????????????????????????????????????????????????????
????????????????????????????????????????????????????????????????????????????????
????????????????????????????????????????????????????????????????????????????????
????????????????????????????????????????????????????????????????????????????????
????????????????????????????????????????????????????????????????????????????????
????????????????????????????????????????????????????????????????????????????????
????????????????????????????????????????????????????????????????????????????????
????????????????????????????????????????????????????????????????????????????????
????????????????????????????????????????????????????????????????????????????????
????????????????????????????????????????????????????????????????????????????????
??
>Shirahamella_gracilis_62_P1815996_001        
????????????????????????????????????????????????????????????????????????????????
????????????????????????????????????????????????????????????????????????????????
????????????????????????????????????????????????????????????????????????????????
????????????????????????????????????????????????????????????????????????????????
????????????????????????????????????????????????????????????????????????????????
????????????????????????????????????????????????????????????????????????????????
?????????????????TCGGCGGGCGGGGCGGAGGGCCGGACGCCGCCG-GAAACGCCCGCCGGCGGTGCCGAAACACA
CTGCAGTCTAAGCGGTCTTCCCACTGAGTGGCACGGCAAGCAAGC--AAAACAACTTTCAACAACGGATCTCTTGGCTCT
GGCATCGATGAAGAACGCAGCGAAATGCGATAAGTAATGCGAATTGCAGATTTCAGTGAATCATCGAATCTTTGAACGCA
CATTGCACCCGGCGGCACTCCGCCGGGTCTGCCTGTCCGAGCGTCGTTTCGACCCTCGGGCGCCTTCGGGCCCCGGTGTT
GGGGATCTGCAGGCGCCCCTCTGGCCGCTGCAGGCCCCGAAATACAGTGGCGGGCCCGCCGCTGGAACCCCCTGCGCAGT
AAGCACACCTTCTCGCATCGGGCGCC??????????????????????????????????????????????????????
????????????????????????????????????????????????????????????????????????????????
????????????????????????????????????????????????????????????????????????????????
????????????????????????????????????????????????????????????????????????????????
????????????????????????????????????????????????????????????????????????????????
????????????????????????????????????????????????????????????????????????????????
????????????????????????????????????????????????????????????????????????????????
????????????????????????????????????????????????????????????????????????????????
????????????????????????????????????????????????????????????????????????????????
????????????????????????????????????????????????????????????????????????????????
??
>Shirahamella_gracilis_14_A09                 
????????????????????????????????????????????????????????????????????????????????
????????????????????????????????????????????????????????????????????????????????
????????????????????????????????????????????????????????????????????????????????
????????????????????????????????????????????????????????????????????????????????
????????????????????????????????????????????????????????????????????????????????
????????????????????????????????????????????????????????????????????????????????
?????????????????TCGGCGGGCGGGGCGGAGGGCCGGACGCCGCCG-GAAACGCCCGCCGGCGGTGCCGAAACACA
CTGCAGTCTAAGCGGTCTTCCCACTGAGTGGCACGGCAAGCAAGC--AAAACAACTTTCAACAACGGATCTCTTGGCTCT
GGCATCGATGAAGAACGCAGCGAAATGCGATAAGTAATGCGAATTGCAGATTTCAGTGAATCATCGAATCTTTGAACGCA
CATTGCACCCGGCGGCACTCCGCCGGGTCTGCCTGTCCGAGCGTCGTTTCGACCCTCGGGCGCCTTCGGGCCCCGGTGTT
GGGGATCTGCAGGCGCCCCTCTGGCCGCTGCAGGCCCCGAAATACAGTGGCGGGCCCGCCGCTGGAACCCCCTGCGCAGT
AAGCACACCTTCTCGCATCGGGCGCC??????????????????????????????????????????????????????
????????????????????????????????????????????????????????????????????????????????
????????????????????????????????????????????????????????????????????????????????
????????????????????????????????????????????????????????????????????????????????
????????????????????????????????????????????????????????????????????????????????
????????????????????????????????????????????????????????????????????????????????
????????????????????????????????????????????????????????????????????????????????
????????????????????????????????????????????????????????????????????????????????
????????????????????????????????????????????????????????????????????????????????
????????????????????????????????????????????????????????????????????????????????
??
>Garethelia_parvula_TUB6982                   
????????????????????????????????????????????????????????????????????????????????
????????????????????????????????????????????????????????????????????????????????
????????????????????????????????????????????????????????????????????????????????
????????????????????????????????????????????????????????????????????????????????
????????????????????????????????????????????????????????????????????????????????
????????????????????????????????????????????????????????????????????????????????
?????????????????TCGGCGGACGGGGCGGGAGAGGA--CGCTCTCCCGGAACGTCCGCCGGCGGCGCCGAACAC-A
CTGCAATTTAAGCGGTCTTCCCACTGAGTGGCAT-------ATGCAGAAAACAACTTTCAACAACGGATCTCTTGGCTCT
GGCATCGATGAAGAACGCAGCGAAATGCGATAAGTAATGCGAATTGCAGATTTCAGTGAATCATCGAATCTTTGAACGCA
CATTGCACCCGGCGGCACTCCGCCGGGTCTGCCTGTCCGAGCGTCGTTTCACCCCTCGAGTCCACTAGGCACTCGGCGTT
GGGGATCTGCGGACGCCCGACCGGGTGCCGCAGGCCCCGAAATACAGTGGCGGGCCCGCCGCTGGAACCCCCTGCGCAGT
AAG-TCAGCTTCTCGCATAGGGTGCC??????????????????????????????????????????????????????
????????????????????????????????????????????????????????????????????????????????
????????????????????????????????????????????????????????????????????????????????
????????????????????????????????????????????????????????????????????????????????
????????????????????????????????????????????????????????????????????????????????
????????????????????????????????????????????????????????????????????????????????
????????????????????????????????????????????????????????????????????????????????
????????????????????????????????????????????????????????????????????????????????
????????????????????????????????????????????????????????????????????????????????
????????????????????????????????????????????????????????????????????????????????
??
>Ascosacculus_fusiformis_MFLU_15-0068         
????????????????????????????????????????????????????????????????????????????????
????????????????????????????????????????????????????????????????????????????????
????????????????????????????????????????????????????????????????????????????????
????????????????????????????????????????????????????????????????????????????????
????????????????????????????????????????????????????????????????????????????????
????????????????????????????????????????????????????????????????????????????????
?????????????????TCGGCGGGTTTTTGCTGGTGGGAGCCGGCATGCCGCGGAGCCCGCCGGCAGCACCAAACTCTT
TTT-------AGTAGAACAACTTCTGAGTGGT---TAAAACAATA--AGCAAAACTTTCAACAACGGATCTCTTGGTTCT
GGCATCGATGAAGAACGCAGCGAAATGCGATAAGTAATGTGAATTGCAGAATTCAGTGAATCATCGAATCTTTGAACGCA
CATTGCGCCCGGTGGTATTCCGCCGGGCATGCCTGTTCGAGCGTCATTTCTGCCCTCAGGT--CCTGGG--CTTGGTTTT
GGGGCA-TGC-GGTGTCTCT----GCGCCGCA-GCCTCCAATTGCATCGGCGTAGCTGTACGTTG-TCCCCTTGCGCAGT
GGTTTTACTTTCTCGCATCGGGCCGT??????????????????????????????????????????????????????
????????????????????????????????????????????????????????????????????????????????
????????????????????????????????????????????????????????????????????????????????
????????????????????????????????????????????????????????????????????????????????
????????????????????????????????????????????????????????????????????????????????
????????????????????????????????????????????????????????????????????????????????
????????????????????????????????????????????????????????????????????????????????
????????????????????????????????????????????????????????????????????????????????
????????????????????????????????????????????????????????????????????????????????
????????????????????????????????????????????????????????????????????????????????
??
>Ascosacculus_fusiformis_MFLUCC_14-0036       
????????????????????????????????????????????????????????????????????????????????
????????????????????????????????????????????????????????????????????????????????
????????????????????????????????????????????????????????????????????????????????
????????????????????????????????????????????????????????????????????????????????
????????????????????????????????????????????????????????????????????????????????
????????????????????????????????????????????????????????????????????????????????
?????????????????TCGGCGGGTTTTTGCTGGTGGGAGCCGGCATGCCGCGGAGCCCGCCGGCAGCACCAAACTCTG
TTTTAGGAAC----------CTTCTGAGTGGT---TAAAACAATA--AGCAAAACTTTCAACAACGGATCTCTTGGTTCT
GGCATCGATGAAGAACGCAGCGAAATGCGATAAGTAATGTGAATTGCAGAATTCAGTGAATCATCGAATCTTTGAACGCA
CATTGCGCCCGGTGGTATTCCGCCGGGCATGCCTGTTCGAGCGTCATTTCTGCCCTCAGGT--CCTGGG--CTTGGTTTT
GGGGCA-TGC-GGTGTCTCT----GCGCCGCA-GCCTCCAATTGCATCGGCGTAGCTGTACGTTG-TCCCCTTGCGCAGT
GGTTAC--TTTCTCGCATCGGGCCGTTTTCGATGCGAGGGTATTGTCCTCGCATGGTTACAACGGGTAACGGAGGGTTAG
GGCTCGACCCCGGAGAAGGAGCCTGAGAAACGGCTACTACATCCAAGGAAGGCAGCAGGCGCGCAAATTACCCAATCCCG
ACACGGGGAGGTAGTGACAATAAATACTGATACAGGGCTCTTTTGGGTCTTGTAATCGGAATGAGTACAACTTAAATCCC
TTAACGAGGAACAATTGGAGGGCAAGTCTGGTGCCAGCAGCCGCGGTAATTCCAGCTCCAATAGCGTATATTAAAGTTGT
TGTGGTTAAAAAGCTCGTAGTTGAACCTTGGGCCTGGCTACAAGGACCGCCTCACCGCGAGATCTTTCCTAGCCGGGTCT
TTCCCGCTGTGGAACCCCATGGCCTTCACTGGTTGTGGCGGGGAAACAGGACTTTTACTTTGAAAAAATTAGAGTGCTCC
AGGCAGGCCTATGCTCGAATACATTAGCATGGAATAATAAAATAGGACGCGTGGTTCTATTTTGTTGGTTTCTAGGACCG
CCGTAATGATTAATAGGGACAGTCGGGGGCATCAGTATTCAATTGTCAGAGGTGAAATTCTTGGATCTATTGAAGACTAA
CTACTGCGAAAGCATTTGCCAAGGATGTTTTCATTGATAAGGAACGAAAGTTAGGGGATCGAAGACGATCAGATACCGTC
GTAGTCTTAACTATAAACTATGCCGACTAGGGATCGGACGATGTTATATTTTGACTCGTTCGGCACCTTTCGAGAAATCA
AA
>Ascosacculus_heteroguttulatus_A108-7D        
????????????????????????????????????????????????????????????????????????????????
????????????????????????????????????????????????????????????????????????????????
????????????????????????????????????????????????????????????????????????????????
????????????????????????????????????????????????????????????????????????????????
????????????????????????????????????????????????????????????????????????????????
????????????????????????????????????????????????????????????????????????????????
????????????????????????????????????????????????????????????????????????????????
????????????????????????????????????????????????????????????????????????????????
????????????????????????????????????????????????????????????????????????????????
????????????????????????????????????????????????????????????????????????????????
????????????????????????????????????????????????????????????????????????????????
??????????????????????????TTTCGATGCGAGGGTATTGTCCTCGCATGGTTACAACGGGTAACGGAGGGTTAG
GGCTCGACCCCGGAGAAGGAGCCTGAGAAACGGCTACTACATCCAAGGAAGGCAGCAGGCGCGCAAATTACCCAATCCCG
ACACGGGGAGGTAGTGACAATAAATACTGATACAGGGCTCTTTTGGGTCTTGTAATCGGAATGAGTACAACTTAAATCCC
TTAACGAGGAACAATTGGAGGGCAAGTCTGGTGCCAGCAGCCGCGGTAATTCCAGCTCCAATAGCGTATATTAAAGTTGT
TGTGGTTAAAAAGCTCGTAGTTGAACCTTGGGCCTGGCTACAAGGACCGCCTCACCGCGAGATCTTTCCTAGCCGGGTCT
TTCCCACTGTGGAACCCCATGGCCTTCACTGGTTGTGGCGGGGAAACAGGACTTTTACTTTGAAAAAATTAGAGTGCTCC
AGGCAGGCCTATGCTCGAATACATTAGCATGGAATAATAAAATAGGACGCGTGGTTCTATTTTGTTGGTTTCTAGGACCG
CCGTAATGATTAATAGGGACAGTCGGGGGCATCAGTATTCAATTGTCAGAGGTGAAATTCTTGGATCTATTGAAGACTAA
CTACTGCGAAAGCATTTGCCAAGGATGTTTTCATTGATAAGGAACGAAAGTTAGGGGATCGAAGACGATCAGATACCGTC
GTAGTCTTAACTATAAACTATGCCGACTAGGGATCGGACGATGTTATATTTTGACTCGTTCGGCACCTTTCGAGAAATCA
AA
