# Supplementary material for: Redefining the Genus Corollospora Based on Morphological and Phylogenetic Approaches
Source: J Fungi (Basel). 2023 Aug 11;9(8):841. doi: 10.3390/jof9080841 (PMC10455288; doi:10.3390/jof9080841)
Supplement: Supplementary file 1 [file jof-09-00841-s001.zip › File S3 (V2)/MSA_ITS region.fas]

>Corollospora maritima FCUL CaC1
GTTTGGGGGGCGCTCCATCAGAA-GGGGGGGGA-CGCCCCCCCGGACGCTGGAACGCCCG
CCGGCGGTGCCAAACCTT-CTGTATTTATAGCGGCCTTCACACTGAGTGGTACTGCAAGC
AAGCAA----AAAAAAAACTTTCAACAACGGATCTCTTGGCTCTGGCATCGATGAAGAAC
GCAGCGAAATGCGATAAGTAATGCGAATTGCAGATTTCAGTGAATCATCGAATTTTTGAA
CGCACATTGCACCCGGCGGCATTCCGCCGGGTCTGCCTGTTCGAGCGTCGTTT-CTCCCC
TCGAGACCCC--CGGGACTCGGTGTTGGGGATCTGCAGGGCCCCCACGGGCGCTGCAGTC
CCTGAAATTCAGTGGCGGGCATGCTGGAGG--CCCCCTGCGCAGTAACCAAATCTCGCAT
CGGGTGCCGGCGTGCCCTGGC
>Corollospora maritima FCUL 280207CF8
GTTCGGCGGGCGCTCCATCAGAA-GGGGGGGGA-CGCCCCCCCGGACGCTGGAACGCCCG
CCGGCGGTGCCAAACCTT-CTGTATTTATAGCGGCCTTCACACTGAGTGGTACTGCAAGC
AAGCAA----AAAAAAAACTTTCAACAACGGATCTCTTGGCTCTGGCATCGATGAAGAAC
GCAGCGAAATGCGATAAGTAATGCGAATTGCAGATTTCAGTGAATCATCGAATTTTTGAA
CGCACATTGCACCCGGCGGCATTCCGCCGGGTCTGCCTGTTCGAGCGTCGTTT-CTCCCC
TCGAGACCCC--CGGGACTCGGTGTTGGGGATCTGCAGGGCCCCCACGGGCGCTGCAGTC
CCTGAAATTCAGTGGCGGGCATGCTGGAGG--CCCCCTGCGCAGTAACCAAATCTCGCAT
CGGGTGCCGGCGTGCCTTGGC
>Corollospora maritima CUB10 (KX261252)
CTTCGGCGGGCGCTCCATCAGAAGGGGGGGA---CGCCCCCCCGGACGCTGGAACGCCCG
CCGGCGGTGCCAAACCTT-CTGTATTTATAGCGGCCTTCACACTGAGTGGTACTGCAAGC
AAGCAA----AAAAAAAACTTTCAACAACGGATCTCTTGGCTCTGGCATCGATGAAGAAC
GCAGCGAAATGCGATAAGTAATGCGAATTGCAGATTTCAGTGAATCATCGAATTTTTGAA
CGCACATTGCACCCGGCGGCATTCCGCCGGGTCTGCCTGTTCGAGCGTCGTTT-CTCCCC
TCGAGACCCC--CGGGACTCGGTGTTGGGGATCTGCAGGGCCCCCACGGGCGCTGCAGTC
CCTGAAATTCAGTGGCGGGCATGCTGGAGG--CCCCCTGCGCAGTAACCAAATCTCGCAT
CGGGTGCCGGCGTGCCCTGGC
>Corollospora maritima DB10 (KX261256)
CTTCGGCGGGCGCTCCATCAGAAGGGGGGGGGA-CGCCCCCCCGGACGCTGGAACGCCCG
CCGGCGGTGCCAAACCTT-CTGTATTTATAGCGGCCTTCACACTGAGTGGTACTGCAAGC
AAGCAA----AGAAAAAACTTTCAACAACGGATCTCTTGGCTCTGGCATCGATGAAGAAC
GCAGCGAAATGCGATAAGTAATGCGAATTGCAGATTTCAGTGAATCATCGAATTTTTGAA
CGCACATTGCACCCGGCGGCATTCCGCCGGGTCTGCCTGTTCGAGCGTCGTTT-CTCCCC
TCGAGACCCC--CGGGACTCGGTGTTGGGGATCTGCAGGGCCCCCACGGGCGCTGCAGTC
CCTGAAATTCAGTGGCGGGCATGCTGGAGG--CCCCCTGCGCAGTAACCAAATCTCGCAT
CGGGTGCCGGCGTGCCCTGGC
>Corollospora maritima NBRC 32117 (JN943388)
CTTCGGCGGGCGCTCCATCAGAAGGGGGGGGA--CGCCCCCCCGGACGCTGGAACGCCCG
CCGGCGGTGCCAAACCTT-CTGTATTTATAGCGGCCTTCACACTGAGTGGTACTGCAAGC
AAGCAA----AAAAAAAACTTTCAACAACGGATCTCTTGGCTCTGGCATCGATGAAGAAC
GCAGCGAAATGCGATAAGTAATGCGAATTGCAGATTTCAGTGAATCATCGAATTTTTGAA
CGCACATTGCACCCGGCGGCATTCCGCCGGGTCTGCCTGTTCGAGCGTCGTTT-CTCCCC
TCGAGACCCC--CGGGACTCGGTGTTGGGGATCTGCAGGGCCCCCACGGGCGCTGCAGTC
CCTGAAATTCAGTGGCGGGCATGCTGGAGG--CCCCCTGCGCAGTAACCAAATCTCGCAT
CGGGTGCCGGCGTGCCCTGGC
>Corollospora sp. CMG 52 (MT235714)
CTTCGGCGGGCGCTCCATCAGAA-GGGGGGGGA-CGCCCCCCCGGACGCTGGAACGCCCG
CCGGCGGTGCCAAACCTT-CTGTATTTATAGCGGCCTTCACACTGAGTGGTACTGCAAGC
AAGCAA----AAAAAAAACTTTCAACAACGGATCTCTTGGCTCTGGCATCAATGAAAAAC
GCAGCGAAATGCGATAAGTAATGCGAATTGCAAATTTCAGTGAATCATCAAATTTTTGAA
CGCACTTTGCACCCGGGGGCATTCCGCCGGGTCTGCCTGTTCAAGCGTCTTTT-CTCCCC
TCGAAACCCC--CGGAACTCGGGGTTGGGAATCTGCAGGGCCCCCACGGGCGCTGCAGTC
CTTGAAATTCAGGGGGGGACATGCTGGAGG--CCCCCTGCGCAGTAACCAAATCTCGCAT
CGGGGGCCGGCGTGCCTTGGC
>Corollospora mediterranea MUT:5040 (MW582549)
CTTCGGCGGGCGCTCCAGTAGAAGGGGGGGGA--CGCCCCCCCGGACGCTGGAACGCCCG
CCGGCGGTGCCAAAACCTTCTGTATTTATAGTGGCCTTATCACTGAGTGGA-CTGCAAGC
AAGC------AAAAAAAACTTTCAACAACGGATCTCTTGGCTCTGGCATCGATGAAGAAC
GCAGCGAAATGCGATAAGTAATGCGAATTGCAGATTTCAGTGAATCATCGAATTTTTGAA
CGCACATTGCGCCCGGCGGCACTCCGCCGGGCCTGCCTGTTCGAGCGTCGTTT-CTCCCC
TCGAGTCCCC--TGGGACTCGGTGTTGGGGATCTGCAGGGCCCCCACGGGCGCTGCAGTC
CCTTAAATTTAGTGGCGGGCGTGCTGGAGG--CCCCCTGCGTAGTAACCAAT-CTCGCAT
GGGGCGCCGGCGCGGCCTGGC
>Corollospora mediterranea MUT:5048 (MW582550)
CTTCGGCGGGCGCTCCAGTAGAAGGGGGGGGA--CGCCCCCCCGGACGCTGGAACGCCCG
CCGGCGGTGCCAAAACCTTCTGTATTTATAGTGGCCTTATCACTGAGTGGA-CTGCAAGC
AAGC------AAAAAAAACTTTCAACAACGGATCTCTTGGCTCTGGCATCGATGAAGAAC
GCAGCGAAATGCGATAAGTAATGCGAATTGCAGATTTCAGTGAATCATCGAATTTTTGAA
CGCACATTGCGCCCGGCGGCACTCCGCCGGGCCTGCCTGTTCGAGCGTCGTTT-CTCCCC
TCGAGTCCCC--TGGGACTCGGTGTTGGGGATCTGCAGGGCCCCCACGGGCGCTGCAGTC
CCTTAAATTTAGTGGCGGGCGTGCTGGAGG--CCCCCTGCGTAGTAACCAAT-CTCGCAT
GGGGCGCCGGCGCGGCCTGGC
>Corollosporopsis portsaidica MUT:1941 (KU935658)
CTTCGGCGGGC--GCCGCGGGAGGCCGGGAGGGTTCTCCTCCCGCCCCCCGGAACGCCCG
CCGGCGGCGGCAAACTCTTCTATAATG-TAGTGGCT--TTTACTGAGTGGCACT----GC
AAGCAAGCAGAAAA-CAACTTTCAACAACGGATCTCTTGGCTCTGGCATCGATGAAGAAC
GCAGCGAAATGCGATAAGTAATGCGAATTGCAGATTTCAGTGAGTCATCGAATCTTTGAA
CGCACATTGCACCCGGCGGCATTCCGCCGGGTCTGCCTGTTCGAGCGTCGTTTCCACCCC
TCGGGCGTCTTCGGGCACCCGGTGTTGGAGGCCAGCGCCGCACGC--CGGCGCTGCGGCC
TCCGAAATACAGTGGCGGGCCCCTCGGCGA-ACCCCCTGCGCAGTAGTAAACTCTCGCAT
CGGGTGCCGCGGTGCTCTGCC
>Corollosporopsis portsaidica IMI 395684 (NR175013)
CTTCGGCGGGC---GCCGCGGGAGCCGGGAGGGTTCTCCTCCCGCCCCCCGGAACGCCCG
CCGGCGGCGGCAAACTCTTCTATAATG-TAGTGGCT--TTTACTGAGTGGCACT----GC
AAGCAAGCAGAA--ACAACTTTCAACAACGGATCTCTTGGCTCTGGCATCGATGAAGAAC
GCAGCGAAATGCGATAAGTAATGCGAATTGCAGATTTCAGTGAGTCATCGAATCTTTGAA
CGCACATTGCACCCGGCGGCATTCCGCCGGGTCTGCCTGTTCGAGCGTCGTTTCCACCCC
TCGGGCGTCTTCGGGCACCCGGTGTTGGAGGCCTGCGCCGCACGC--CGGCGCTGCGGCC
TCCGAAATACAGTGGCGGGCCCCTCGGCGA-ACCCCCTGCGCAGTAGTAAACTCTCGCAT
CGGGTGCCGCGGTGCTCTGCC
>Corollosporopsis sp. 1 ACA 10 (KX261227)
CTTCGGCGGGCGCCGCGGGAGGCCGCGGGAGGGTTCTCCTCCCGCCCCCCGGAACGCCCG
CCGGCGGCGGCAAACTCTTCTGCAATGTTAGTGGCT---TCACTGAGTGGCACT----GC
AAGCAAGCAGAAAAACAACTTTCAACAACGGATCTCTTGGCTCTGGCATCGATGAAGAAC
GCAGCGAAATGCGATAAGTAATGCGAATTGCAGATTTCAGTGAGTCATCGAATCTTTGAA
CGCACATTGCACCCGGCGGCATTCCGCCGGGTCTGCCTGTTCGAGCGTCGTTTCCACCCC
TCGGGCGTCTTCGGGCACCCGGTGTTGGAGGCCAGCGCCGCACGC--CGGCGCTGCGGCC
TCCGAAATACAGTGGCGGGCCCCCCGGCGA-ACCCCCTGCGCAGTAGTAAACTCTCGCAT
CGGGTGCCGCGGTGCTCTGCC
>Corollosporopsis sp. 1 PV6 (KX261315)
CTTCGGCGGGCGCCGCGGGAGGCCGCGGGAGGGTTCTCCTCCCGCCCCCCGGAACGCCCG
CCGGCGGCGGCAAACTCTTCTGCAATGTTAGTGGCT---TCACTGAGTGGCACT----GC
AAGCAAGCAGAAAAACAACTTTCAACAACGGATCTCTTGGCTCTGGCATCGATGAAGAAC
GCAGCGAAATGCGATAAGTAATGCGAATTGCAGATTTCAGTGAGTCATCGAATCTTTGAA
CGCACATTGCACCCGGCGGCATTCCGCCGGGTCTGCCTGTTCGAGCGTCGTTTCCACCCC
TCGGGCGTCTTCGGGCACCCGGTGTTGGAGGCCAGCGCCGCACGC--CGGCGCTGCGGCC
TCCGAAATACAGTGGCGGGCCCCCCGGCGA-ACCCCCTGCGCAGTAGTAAACTCTCGCAT
CGGGTGCCGCGGTGCTCTGCC
>Corollosporopsis sp. 2 CAN5 (KX261239)
CTTCGGCGGGCCCGGGAGGGACGGGAGGGGGAACCTCCCGCCCGCCCGGCGGAACGCCCG
CCGGCGGCGGCAAACTCTTCTGTAAAT-TAGTGGCT---TCACTGAGTGGCACT----GC
AAGCAAGCAGAAAAACAACTTTCAACAACGGATCTCTTGGCTCTGGCATCGATGAAGAAC
GCAGCGAAATGCGATAAGTAATGCGAATTGCAGATTTCAGTGAGTCATCGAATCTTTGAA
CGCACATTGCACCCGGCGGCATTCCGCCGGGTCTGCCTGTTCGAGCGTCGTTTCCACCCC
TCGGGCGCCTTCGGGCACCCGGTGTTGGAGGCCCGCGGCGCCTG---GCGCGCCGCGGCC
TCCGAAATACAGTGGCGGGCCCCTCGGCGA-ACCCCCTGCGCAGTAGCAAACTCTCGCAT
CGGGTGCCGCGGAGCCCTGCC
>Corollosporopsis sp. 2 CDC8 (KX261250)
CTTCGGCGGGCCCGGGAGGGACGGGAGGGGGAACCTCCCGCCCGCCCGGCGGAACGCCCG
CCGGCGGCGGCAAACTCTTCTGCAAAT-TAGTGGCT---TCACTGAGTGGCACT----GC
AAGCAAGCAGAAAAACAACTTTCAACAACGGATCTCTTGGCTCTGGCATCGATGAAGAAC
GCAGCGAAATGCGATAAGTAATGCGAATTGCAGATTTCAGTGAGTCATCGAATCTTTGAA
CGCACATTGCACCCGGCGGCATTCCGCCGGGTCTGCCTGTTCGAGCGTCGTTTCCACCCC
TCGGGCGCCTTCGGGCACCCGGTGTTGGAGGCCCGCGGCGCCTG---GCGCGCCGCGGCC
TCCGAAATACAGTGGCGGGCCCCTCGGCGA-ACCCCCTGCGCAGTAGCAAACTCTCGCAT
CGGGTGCCGCGGAGCCCTGCC
>Corollosporopsis sp. 3 NBRC 32118 (JN943387)
CTTCGGCGGGCGCCGCGGGAGGGCCGGGAGGGTTCTCCTCCCCGCCCCCCGGAACGCCCG
CCGGCGGCGGCAAACTCTTCTATGATG-TAGTGGCT---TTACTGAGTGGCACT----GC
AAGCAAGCAGGAAA-CAACTTTCAACAACGGATCTCTTGGCTCTGGCATCGATGAAGAAC
GCAGCGAAATGCGATAAGTAATGCGAATTGCAGATTTCAGTGAGTCATCGAATCTTTGAA
CGCACATTGCACCCGGCGGCATTCCGCCGGGTCTGCCTGTTCGAGCGTCGTTTCCACCCC
TCGGGCGTCTTCGGGCACCCGGTGTTGGAGGCCAGCGCCGCACGC--CGGCGCTGCGGCC
TCCGAAATATAGTGGCGGGCCCCTCGGCGA-ACCCCCTGCGCAGTAGTAAACTCTCGCAT
CGGGTGCCGCGGTGCTCTGCC
>Corollosporopsis sp. 3 DUN7 (KX261267)
CTTCGGCGGGCGCCGCGGGAGGGCCGGGAGGGTTCTCCTCCCCGCCCCCCGGAACGCCCG
CCGGCGGCGGCAAACTCTTCTATGATG-TAGTGGCT---TTACTGAGTGGCACT----GC
AAGCAAGCAGGAAA-CAACTTTCAACAACGGATCTCTTGGCTCTGGCATCGATGAAGAAC
GCAGCGAAATGCGATAAGTAATGCGAATTGCAGATTTCAGTGAGTCATCGAATCTTTGAA
CGCACATTGCACCCGGCGGCATTCCGCCGGGTCTGCCTGTTCGAGCGTCGTTTCCACCCC
TCGGGCGTCTTCGGGCACCCGGTGTTGGAGGCCAGCGCCGCACGC--CGGCGCTGCGGCC
TCCGAAATATAGTGGCGGGCCCCTCGGCGA-ACCCCCTGCGCAGTAGTAAACTCTCGCAT
CGGGTGCCGCGGTGCTCTGCC
>Corollosporopsis sp.4 CUB9 (KX261255)
CTTCGGCGGGCGCCACGGGAGGCCGGGAGGGTTTCTCCTCCC-GCCCCCCGGAACGCCCG
CCGGCGGCGGCAAACTCTTCTATAATG-TAGTGGCT---TTACTGAGTGGCACT----GC
GAGCAAGCAGAAAA-CAACTTTCAACAACGGATCTCTTGGCTCTGGCATCGATGAAGAAC
GCAGCGAAATGCGATAAGTAATGCGAATTGCAGATTTCAGTGAGTCATCGAATCTTTGAA
CGCACATTGCACCCGGCGGCATTCCGCCGGGTCTGCCTGTTCGAGCGTCGTTTCCACCCC
TCGGGCGTCTTCGGGCACCCGGCGTTGGAGGCCAGCGCCGCGCGC--CGGCGCTGCGGCC
TCCGAAATACAGTGGCGGGCCCCTCGGCGA-ACCCCCTGCGCAGTAGTAAACTCTCGCAT
CGGGTGCCGCGGTGCTCTGCC
>Corollosporopsis sp.5 NBRC 106651
CTTCGGCGGGC-----------TCCAGGGGGGA-CGCCCCCAT-------GGGACGCCCG
CCGGCGGCGGCAAACCCTTCTGCAACC-TGGCG---CTTCCACTGAGTGGCACT----GC
AAGCAAGCAGAAAAACAACTTTCAACAACGGATCTCTTGGCTCTGGCATCGATGAAGAAC
GCAGCGAAATGCGATAAGTAATGCGAATTGCAGATTTCAGTGAGTCATCGAATCTTTGAA
CGCACATTGCACCCGGCGGCATTCCGCCGGGTCTGCCTGTTCGAGCGTCGTTTCCATCCC
TCGGG-GCGCCTGCGCACCCGGTGTTGGAGGCCCGCAGCGCCCCTGGCGGCGCCGCGGCC
TCTGAAATACAGTGGCGGGCCCCTCGGCGA-ACCCCCTGCGCAGTAGTGTATCCTCGCAT
CGGGCGTCGCGGAGCCCTGCC
>pNGenus A, sp.1 HAW1 (KX261278)
CCTCGGCGGGC--------------GGGGGAGCCCTCGCTCCC----------CCCCCCG
CCGGCGGCGGCAAACGCT--GGCAATC-TGGTGGAC-CTCAACTGAGTGGCTCT----GC
CAGCAAGCAGAAGCACAACTTTCAACAACGGATCTCTTGGCTCTGGCATCGATGAAGAAC
GCAGCGAAATGCGATAAGTAATGCGAATTGCAGATTTCAGTGAGTCATCGAATCTTTGAA
CGCACATTGCACCCGGCGGCATTCCGCCGGGTCTGCCTGTTCGAGCGTCGTTT-CGCCCC
TCGAGCGCCCCGCGGCGCTCGGTGTTGGGGATCTGCAGCGCCCCTGGCGGCGCTGCAGGC
CCTGAAATGCAGTGGCGGGCCCGCTGGCGA-ACCCCCTGCGCAGTGGATGTCTCTCGCAC
CGGGTGCCGCGGCGCCCTGCC
>pNGenus A, sp.1 HAW2 (KX261279)
CCTCGGCGGGC--------------GGGGGAGCCCTCGCTCCCCCCCTCC-----CCCCG
CCGGCGGCGGCAAACGCT--GGCAATC-TGGTGGAC-CTCAACTGAGTGGCTCT----GC
CAGCAAGCAGAAGCACAACTTTCAACAACGGATCTCTTGGCTCTGGCATCGATGAAGAAC
GCAGCGAAATGCGATAAGTAATGCGAATTGCAGATTTCAGTGAGTCATCGAATCTTTGAA
CGCACATTGCACCCGGCGGCATTCCGCCGGGTCTGCCTGTTCGAGCGTCGTTT-CGCCCC
TCGAGCGCCCCGCGGCGCTCGGTGTTGGGGATCTGCAGCGCCCCTGGCGGCGCTGCAGGC
CCTGAAATGCAGTGGCGGGCCCGCTGGCGA-ACCCCCTGCGCAGTGGATGTCTCTCGCAC
CGGGTGCCGCGGCGCCCTGCC
>pNGenus A, sp.2 CUB4 (KX261253)
CCTCGGCGGGC--------------TGGGGAGCCCTATCCCCT-------------CCCG
CCGGCGGCGGCAAGCGCT--GGCAATC-TGGTGGAC--CTCACTGAGTGGCTCT----GC
CAGCAAGCAGAAGCACAACTTTCAACAACGGATCTCTTGGCTCTGGCATCGATGAAGAAC
GCAGCGAAATGCGATAAGTAATGTGAATTGCAGATTTCAGTGAGTCATCGAATCTTTGAA
CGCACATTGCACCCGGCGGCATTCCGCCGGGTCTGCCTGTTCGAGCGTCGTTT-CGTCCC
TCGAGCGCCCCGCGGCACTCGGTGTTGGGGATCTGCAGCGCCCCTGGCGGCGCTGCAGGC
CCTGAAATGCAGTGGCGGGCCCGCTGGAAGAACCCCTTGCGCAGTGGATCTCTCTCGCAC
CGGGTGCCGCGGCGCCCTGCC
>pNGenus A, sp.2 CUB7 (KX261254)
CCTCGGCGGGC--------------TGGGGAGCCCTATCCCCT-------------CCCG
CCGGCGGCGGCAAGCGCT--GGCAATC-TGGTGGAC--CTCACTGAGTGGCTCT----GC
CAGCAAGCAGAAGCACAACTTTCAACAACGGATCTCTTGGCTCTGGCATCGATGAAGAAC
GCAGCGAAATGCGATAAGTAATGTGAATTGCAGATTTCAGTGAGTCATCGAATCTTTGAA
CGCACATTGCACCCGGCGGCATTCCGCCGGGTCTGCCTGTTCGAGCGTCGTTT-CGTCCC
TCGAGCGCCCCGCGGCACTCGGTGTTGGGGATCTGCAGCGCCCCTGGCGGCGCTGCAGGC
CCTGAAATGCAGTGGCGGGCCCGCTGGAAGAACCCCTTGCGCAGTGGATCTCTCTCGCAC
CGGGTGCCGCGGCGCCCTGCC
>Corollosporella ramulosa CBS:398.65 (MH858634)
CTTGGGCGAGAGCTTCCGGAGGCGGGGGGAGGA-CGCTCCCCCGCCCGCTGGAACGCCCG
CCGGCGGTGCCGAAACACACTGCAATG-TAGCGGCATCTCCACTGAGTGGCA---AGTGC
AAGCAAGCATAAATACAACTTTCAACAACGGATCTCTTGGCTCTGGCATCGATGAAGAAC
GCAGCGAAATGCGATAAGTAATGCGAATTGCAGATTTCAGTGAATCATCGAATCTTTGAA
CGCACATTGCACCCGGCGGCACTCCGCCGGGTCTGCCTGTCCGAGCGTCGTTTACAACCC
TCGAGTCCAC-TGAGCACTCGGCGTTGGGGATCTGCAGCGCGCAC--GCGCACCGCGGGC
CCCGAAATGCAGTGGCGGGCCCGCCGCTGGAACCCCCTGCGCAGTAAGTCTTCCTCGCAT
CGGGTGACGCGGAGCCCAGCC
>Corollosporella anglusa NBRC 104919
CTTCGGCGGGCGCTCCGGGGGGCGGGGGGAGGA-TGCTCTCCCGCCCGCTGGTACGCCCG
CCGGCGGTGCCGAACCACACTGCAATG-TAGCGGCATCTCCACTGAGTGGCA---AGTGC
AAGCAAGCATGAATACAACTTTCAACAACGGATCTCTTGGCTCTGGCATCGATGAAGAAC
GCAGCGAAATGCGATAAGTAATGCGAATTGCAGATTTCAGTGAATCATCGAATCTTTGAA
CGCACATTGCACCCGGCGGCACTCCGCCGGGTCTGCCTGTCCGAGCGTCGTTTCCAACCC
TCGAGTCCAC-TGGGCACTCGGCGTTGGGGATCTGCAA-GCGCGAG-ACGCGCCGCAGGC
CCCGAAATGCAGTGGCGGGCCCGCCGCTGGAACCCCCTGCGCAGTAAGTCTTCCTCGCAT
CGGGCGACGCGGAGCCCAGCC
>Shirahamella gracilis 62_P1815996_001 (MT569588)
CTTCGGCGGGC---------------GGGGCGG-CGTCCGTCCGGACGCCGAAACGCCCG
CCGGCGGTGCCGAAACACACTGCAGTC-TAGCGGTCTCACCACTGAGTGGCACGTTT-GC
AAGCAAGC--AAAAACAACTTTCAACAACGGATCTCTTGGCTCTGGCATCGATGAAGAAC
GCAGCGAAATGCGATAAGTAATGCGAATTGCAGATTTCAGTGAATCATCGAATCTTTGAA
CGCACATTGCACCCGGCGGCACTCCGCCGGGTCTGCCTGTCCGAGCGTCGTTTCCGACCC
TCGGGCGCCTTCGGGCGCCCGGTGTTGGGGATCTGCAGCGCGCCCCTGGCCGCTGCAGGC
CCCGAAATACAGTGGCGGGCCCGCCGCTGGAACCCCCTGCGCAGTAAGCCACACTCGCAT
CGGGCGCCGCGGAGCCCTGCC
>Shirahamella  gracilis 14_A09 (MT569589)
CTTCGGCGGGC---------------GGGGCGG-CGTCCGTCCGGACGCCGAAACGCCCG
CCGGCGGTGCCGAAACACACTGCAGTC-TAGCGGTCTCACCACTGAGTGGCACGTTT-GC
AAGCAAGC--AAAAACAACTTTCAACAACGGATCTCTTGGCTCTGGCATCGATGAAGAAC
GCAGCGAAATGCGATAAGTAATGCGAATTGCAGATTTCAGTGAATCATCGAATCTTTGAA
CGCACATTGCACCCGGCGGCACTCCGCCGGGTCTGCCTGTCCGAGCGTCGTTTCCGACCC
TCGGGCGCCTTCGGGCGCCCGGTGTTGGGGATCTGCAGCGCGCCCCTGGCCGCTGCAGGC
CCCGAAATACAGTGGCGGGCCCGCCGCTGGAACCCCCTGCGCAGTAAGCCACACTCGCAT
CGGGCGCCGCGGAGCCCTGCC
>Shirahamella  gracilis NBRC 32111 (JN943386)
CTTCGGCGGGC-------------GGGGCGGCG-CCCGCTCCCCGCCGCCGAAACGCCCG
CCGGCGGTGCCGAAACACACTGCAGTC-TAGCGGTCTCACCACTGAGTGGCACGTTT-GC
AAGCAAGC--AAAAACAACTTTCAACAACGGATCTCTTGGCTCTGGCATCGATGAAGAAC
GCAGCGAAATGCGATAAGTAATGCGAATTGCAGATTTCAGTGAATCATCGAATCTTTGAA
CGCACATTGCACCCGGCGGCACTCCGCCGGGTCTGCCTGTCCGAGCGTCGTTTCCGACCC
TCGGGCGCCTCCGGGCGCCCGGTGTTGGGGATCTGCAGCGCGCCCCTGACCGCTGCAGGC
CCCGAAATACAGTGGCGGGCCCGCCGCTGGAACCCCCTGCGCAGTAAGCTACACTCGCAT
CGGGCGCCGCGGAGCCCTGCC
>Shirahamella  gracilis MD 828 (AB361026)
ATTCGGCGGGCGGTCCGGAGGGCGGGGGGAGCA-CGCTCCCCCTGCCGCCGGAACGCCCG
CCGGCGGTGCCGAAACACACTGCAGTC-TAGCGGCCTCACCACTGACTGGCACGTCTAGC
AAGCAAGCAAAACA--GACTTTCAACAACGGATCTCTTGGCTCTGGCATCGATGAAGAAC
GCAGCGAAATGCGATAAGTAATGCGAATTGCAGATTTCAGTGAATCATCGAATCTTTGAA
CGCACATTGCACCCGGCGGCACTCCGCCGGGTCTGCCTGTCCGAGCGTCGTTTCCGACCC
TCGGGCGCCTCCGGGCGCCCGGTGTTGGGGATCTGCAGCGCGCCCCTGGCCGCTGCAGGC
CCCGAAATACAGTGGCGGGCCCGCCGCTGGAACCCCCTGCGCAGTAAGCTACACTCGCAT
CGGGCGCCGCGGAGCCCTGCC
>Ajigaurospora pseudopulchella NBRC32112 (UDBO34332)
CTTCGGCGGGCGCTCCGGGCGGGGAGGAGAGGA-CTCTCTCCTCCCCGCTGGAACGCCCG
CCGGCGGTGCCGAAACACACTGCAATT-TAGCGGTCTCTCCACTGAGTGGCA---AATGC
AAACAAGCAAAAAA-CAACTTTCAACAACGGATCTCTTGGCTCTGGCATCGATGAAGAAC
GCAGCGAAATGCGATAAGTAATGCGAATTGCAGATTTCAGTGAATCATCGAATCTTTGAA
CGCACATTGCACCCGGCGGCACTCCGCCGGGTCTGCCTGTCCGAGCGTCGTTTCCACCCC
TCGGGTCCGCTGAAGGACCCGGCGTTGGGGATCTGCAGCGTGCCCTCGGGCGCTGCAGGC
CCCGAAATACAGTGGCGGGCCCGCCGCTGGAACCCCCTGCGCAGTAAGTCAGCCTCGCAT
CGGGTGCCGCGGAGCCCTGCC
>Corollosporella parvula NBRC 32159 (FJ591159)
CTTCGGCGGACGCTCCGGCGGGGGGAGAGGACG-CTCTCCCCC---CGCTGGAACGTCCG
CCGGCGGCGCCGAACACA-CTGCAATT-TAGCGGTCTCTCCACTGAGTGGCAATGCAAAC
AAGC------AAAAACAACTTTCAACAACGGATCTCTTGGCTCTGGCATCGATGAAGAAC
GCAGCGAAATGCGATAAGTAATGCGAATTGCAGATTTCAGTGAATCATCGAATCTTTGAA
CGCACATTGCACCCGGCGGCACTCCGCCGGGTCTGCCTGTCCGAGCGTCGTTTCCACCCC
TCGAGTCCAC-TAGGCACTCGGCGTTGGGGATCTGCGGCACGCCCGAGGGTGCCGCAGGC
CCCGAAATACAGTGGCGGGCCCGCCGCTGGAACCCCCTGCGCAGTAAGTCAGCCTCGCAT
CGGGTGCCGCGGAGCCCTGCC
>Garethelia parvula TUB6982 (EU557357)
CTTCGGCGGACGCTCCGGCGGGGGGAGAGGACG-CTCTCCCCC---CGCTGGAACGTCCG
CCGGCGGCGCCGAACACA-CTGCAATT-TAGCGGTCTCTCCACTGAGTGGCAATGCAAAC
AAGC------AAAAACAACTTTCAACAACGGATCTCTTGGCTCTGGCATCGATGAAGAAC
GCAGCGAAATGCGATAAGTAATGCGAATTGCAGATTTCAGTGAATCATCGAATCTTTGAA
CGCACATTGCACCCGGCGGCACTCCGCCGGGTCTGCCTGTCCGAGCGTCGTTTCCACCCC
TCGAGTCCAC-TAGGCACTCGGCGTTGGGGATCTGCGGCACGCCCGAGGGTGCCGCAGGC
CCCGAAATACAGTGGCGGGCCCGCCGCTGGAACCCCCTGCGCAGTAAGTCAGCCTCGCAT
AGGGTGCCGCGGARCCCTGCC
>Paracorollospora angusta NBRC 32102 (JN943383)
CTTCGGCGGGCCCTCCCTCCGGGGGGGTTGCATGTTCCCGCCCGGCCGTCGGCGCGTCCG
CCGGCGGTGTCGAACTATTCTGTACTTGTCTCGGATTACCAACTGAGTGGAATTT---AC
AAGC------AAATAAAACTTTCAACAACGGATCTCTTGGCTCTGGCATCGATGAAGAAC
GCAGCGAAATGCGATAAGTAATGCGAATTGCAGATTTCAGTGAATCATCGAATCTTTGAA
CGCACATTGCACCCGGCGGCACTCCGCCGGGTATGCCTGTCCGAGCGTCGTTTCCACCAC
TCGAGCCCCC----GGGCTCGGCGTTGGGGACCTGCGGCGCAC----AGCCGTCGCAGCC
CCCTAAATACAGTGGCGGGCCTACCGTTGGAACCCCCTGCGCAGTAGCTTCAGCTCGCAT
CGGGTCCCGTTGCGCTTAGCC
>Paracorollospora angusta NBRC 32101 (JN943381)
CTTCGGCGGGCCCTCCCTCCGGGGGGGTTGCATGTTCCCGCCCGGCCGTCGGCGCGTCCG
CCGGCGGTGTCGAACTATTCTGTACTTGTCTCGGATTACCAACTGAGTGGAATTT---AC
AAGC------AAATAAAACTTTCAACAACGGATCTCTTGGCTCTGGCATCGATGAAGAAC
GCAGCGAAATGCGATAAGTAATGCGAATTGCAGATTTCAGTGAATCATCGAATCTTTGAA
CGCACATTGCACCCGGCGGCACTCCGCCGGGTATGCCTGTCCGAGCGTCGTTTCCACCAC
TCGAGCCCCC----GGGCTCGGCGTTGGGGACCTGCGGCGCAC----AGCCGTCGCAGCC
CCCTAAATACAGTGGCGGGCCTACCGTTGGAACCCCCTGCGCAGTAGCTTCAGCTCGCAT
CGGGTCCCGTTGCGCTTAGCC
>Paracorollospora marina NBRC 103271 (EU557359)
CCTCGGCGGGCGCCCCCGATCCATTCGGGGGG--CGTTCCCGCACCCGGGGGCGCGCCCG
CCGGCGGTGTCGAACCCTTCTGTACTTGTCCCGGATTTCGTACTGAGTGGAATTT---AC
AAGC------AAATAAAACTTTCAACAACGGATCTCTTGGCTCTGGCATCGATGAAGAAC
GCAGCGAAATGCGATAAGTAATGCGAATTGCAGATTTCAGTGAATCATCGAATCTTTGAA
CGCACATTGCACCCGGCGGCACTCCGCCGGGTATGCCTGTCCGAGCGTCGTTTCCACCCC
TCGAGCCCCC----GGGCTCGGCGTTGGGGACCTGCGGCGCGC----AGCCGTCGCAGCC
CCCCAAATGTAGTGGCGGGCCCACCGTTGGAACCCCCTGCGCAGTAGCACCAGCTCGCAT
CGGGCCCCGTGGCGCCTGGCC
>Honshuriella fusca NBRC 32107 (JN943382)
CTTCGGCGGGG--------------------------CCCTACGCACGACGCAGCCCCCG
CCGCCGGCGCCAAACTCTACAGCCACC-TGGCGGTCTCTCCACTGAGTTAGA------GC
AAAC--GCAAAAAAAAAACTTTCAACAATGGATCTCTTGGTTCTGGCATCGATGAAGAAC
GCAGCGAAATGCGATAAGTAATGTGAATTGCAGAGTCCAGTGAATCATCGAATCTTTGAA
CGCACATTGCACCCGGCGGCACTCCGCCGGGTCTGCCTGTCCGAGCGTCGTTTCC-ACCC
TCGGGCGCCC-ACCGCGCCCGGCGTTGGTGACCTGCAGCGCGCCTTCAAGCGCTGCAGCC
ACCCAAATACAGTGGCGGGCCCGTCGAGGATCTCCCCTGCGCAGTAGAATC--TCCGCAC
GGGTCGCCGCGAGCCTCCGTC
>Honshuriella fusca 32108 (JN943385)
CTTCGGCGGGG--------------------------CCCTACGCACGACGCAGCCCCCG
CCGCCGGCGCCAAACTCTACAGCCACC-TGGCGGTCTCTCCACTGAGTTAGA------GC
AAAC--GCAAAAAAAAAACTTTCAACAATGGATCTCTTGGTTCTGGCATCGATGAAGAAC
GCAGCGAAATGCGATAAGTAATGTGAATTGCAGAGTCCAGTGAATCATCGAATCTTTGAA
CGCACATTGCACCCGGCGGCACTCCGCCGGGTCTGCCTGTCCGAGCGTCGTTTCC-ACCC
TCGGGCGCCC-ACCGCGCCCGGCGTTGGTGACCTGCAGCGCGCCTTCAAGCGCTGCAGCC
ACCCAAATACAGTGGCGGGCCCGTCGAGGATCTCCCCTGCGCAGTAGAATC--TCCGCAC
GGGTCGCCGCGAGCCTCCGTC
>Honshuriella sp.1 NBRC 32109 (JN943384)
CTTCGGCGGGGGCCCTGCGCGCGA--------------------------CGCAGCCCCG
CCGGCGGTGCCAAACTCTACAGCCACC-TGGCGGTCCTTCCACTGAG-----TTTAGAGC
AAACCAACCGAAAAAAAACTTTCAACAATGGATCTCTTGGTTCTGGCATCGATGAAGAAC
GCAGCGAAATGCGATAAGTAATGTGAATTGCAGAGTCCAGTGAATCATCGAATCTTTGAA
CGCACATTGCACCCGGCGGCACTCCGCCGGGTCTGCCTGTCCGAGCGTCGTTTCC-ACCC
TCGGGCGCCC-ATCGCGCCCGGCGTTGGTGACCTGCAGCCCTTTTCTGAGCGCTGCAGCC
ACCCAAATACAGTGGCGGGCCCGCCGAGGATCTCCCCTGCGCAGTAGAATC--TCCGCAC
GGGTCGTCGCGGAGCCTCGCC
>Keraliethelia pulchella NBRC 31323
CTTCGGCCTGC-------------GGGGGAGGGGCTCCCTCCC-------CGGGCGCCGG
CCGGCGGCGTCGAATACCACTGTCAGCGTTGGGGCT-----ACTGAGTTTTTTTTTTTGG
ACGT------CAGTACAACTTTCAACAACGGATCTCTTGGTTCTGGCATCGATGAAGAAC
GCAGCGAATTGCGATAAGTAATGGGAATTGCAGAGCTCAGTGAGTCATCGAATCTTTGAA
CGCACATTGCACCCGGCGGCATTCCGCCGGGTATGCCTGTCCGAGCGTCGTTT-CGTCCC
TCGGGTCCTTCTGGGCGCCCGGCGTTGGGGATCTGCAGCGCGCGTGCATGGGCCGCAGGC
CCTGAAATGCAGCGACCGACCGGCCGCCGGGTCCCCCTGCGAAGTATACCAACAGCGCAT
CGGGTACCGCAGCCCTGCACC
>Keraliethelia pulchella NBRC 32123 (JN943446)
CTTCGGCCTGC-GATCCCGGGGGGGAGGGAGCCCCTCCCCCCC--------GGGCGCCGG
CCGGCGGCGTCGAATACCACTGTCAGCGTTGGGGCT-----ACTGAGTTTT-TTTGGATC
GCGC-------AGTACAACTTTCAACAACGGATCTCTTGGTTCTGGCATCGATGAAGAAC
GCAGCGAATTGCGATAAGTAATGGGAATTGCAGAGCTCAGTGAGTCATCGAATCTTTGAA
CGCACATTGCACCCGGCGGCATTCCGCCGGGTATGCCTGTCCGAGCGTCGTTT-CGTCCC
TCGGGTCCTTCTGGGCGCCCGGCGTTGGGGATCTGCAGCGCGCGTGCATGGGCCGCAGGC
CCTGAAATGCAGCGACCGACCGGCCGCCGGGTCCCCCTGCGAAGTATACCAACAGCGCAT
CGGGTACCGCAGCCCTGCACC
>pNGenus C sp.1 NBRC 106650
CCCCGGCG---------------------------------------------CCGCCCC
TGTGTGGCGTCAAACTAT-------TG-CTAAGGCT------CTGAGTGGAAATTGCAGA
AGAC------AAAAACAACTTTCAACAACGGATCTCTTGGTTCTGGCATCGATGAAGAAC
GCGGCCAAATGCGATAAGTAATGCGAATTGCAGAGTTCAGTGAGTCATCGAATCTTCGAA
CGCACATTGCGCCCGGCGGCATTCCGCCGGGCATGCCTGTCCGAGCGTCGTTT-CACCCC
TCGGGCGTCGTCGCACGCCCGGCGTTGGAGGAGAGCAGGACGCGCCCGCGCGCCGCAGCC
TCTGAAATGCAGCGAACGGCCCGCCGGTTGCGCCCCCTGCGCAGTACTGTG--CTCGCAT
CGGGCGGCGCAGGGCC--GCT
>pNGenus B NBRC 32105 (JN943445)
CTACAGCG--------------------------CCAAACCCC-------GGCGCCGCCC
CCGGCGGCGTCAAACTCTCGTACAATCTT-------------CTGAGTGGAATTTGGAAC
A----------AAAACAACTTTCAACAACGGATCTCTTGGTTCTGGCATCGATGAAGAAC
GCGGCCAAATGCGATAAGTAATGCGAATTGCAGAGTTCAGTGAGTCATCGAATCTTCGAA
CGCACATTGCGCCCGGCGGCATTCCGCCGGGCATGCCTGTCCGAGCGTCGTTT-CTCCCC
TCGGACGTCTGTGGGCGTCCGGTGTTGGAGGAGAGCGGTGGCCC---GGCCACCGCAGCC
TCTGAAATGCAGCGACGGCCCCGTCGGTGCTGTCCCCTGCGCAGTACAGCG--CTCGCAG
TGGACGCGGCGGGGTTGTGCC
>Nakagariella filiformis CBS:125146 (MH863458)
CTTCGGCGGGC------GCGGGCGCTGGGGGGA-CGCCCCCG-GTGCGCC--GCTGCCCG
CCGGCGGCGCCGACACCT-------TC-TGACGTTT-----ACTGAGTGGCGCTACGGGC
GCGCGAGACGAAAA-CAACTTTCAACAACGGATCTCTTGGTTCTGGCATCGATGAAGAAC
GCAGCGAAATGCGATACGTAATGCGAATTGCAGAGCTTAGTGAGTCATCGAATTTTTGAA
CGCACATTGCACCCGGCGGCACTCCGCCGGGTATGCCTGTCCGAGCGTCGTTTTCGACCC
TCGGGCCCCCTAGGGGACCCGGCGTTGGGGATCTGCAGCG-------CTGCGCTGCAGGC
CCTGAAATGCAGCACCCGCCCCGCCGCCGGCGCCCCCTGCGCAGTAAAGCGTGCTCGCAT
CGGGCGCCCCGGTGCCGGGCC
>Cucullosporella mangrovei NBRC 32477
TCTCGGCGGGGGGGAGGAGAGGAGGGGAGAGGG-CTCCCTCTCGCCCACCGAAACCCCCG
CCGGCGGCGTCGAACCCT---ACGTTT-TCGCGGAATTGCAACTGAGTGGCATCTGATAT
AAAC------AGTAAAAACTTTCAACAATGGATCTCTTGGTTCTGGCATCGATGAAGAAC
GGAGCGAAATCCGATAAGTAATGCGAATCGCAGATTTCAGTGAGTCATCGAATTTTTGAA
CGCACATTGCACCCGGTGGTATTCCGCCGGGTATGCCTGTTCGAGCGTCATTT-CGGCCC
TCAAGACCCTCAGCGGGCTTGGTGTTGGGGTTTTGCGGTGCCCGTCACGGCGCCGCAG-C
CCTGAAATTTAGTGGCGTACCTGCCGCCCGTCCCCCCTGCGTAGTACTTGG--ACCGCAT
CGGGCCCCGCGGCGTGCCGCC
>Cucullosporella mangrovei NBRC 105272
TCTCGGCGGGGGGGAGGAGAGGAGGGGAGAGGG-CTCCCTCTCGCCCACCGAAACCCCCG
CCGGCGGCGTCGAACCCT---ACGTTT-TCGCGGAATTGCAACTGAGTGGCATCTGATAT
AAAC------AGTAAAAACTTTCAACAATGGATCTCTTGGTTCTGGCATCGATGAAGAAC
GGAGCGAAATCCGATAAGTAATGCGAATCGCAGATTTCAGTGAGTCATCGAATTTTTGAA
CGCACATTGCACCCGGTGGTATTCCGCCGGGTATGCCTGTTCGAGCGTCATTT-CGGCCC
TCAAGACCCTCAGCGGGCTTGGTGTTGGGGTTTTGCGGTGCCCGTCACGGCGCCGCAG-C
CCTGAAATTTGGTGGCGTACCTGCCGCCCGTCCCCCCTGCGTAGTACTTGG--ACCGCAT
CGGGCCCCGCGGCGTGCCGCC
>Trailia ascophylli NBRC 106638
CCTCGGTGAAT-----------------------ATCTTTCTT-------AAGGTGGACA
CCGAAGGGACCGAAAAAT----------TAACAAAC--CAAATTTAGTGTAAGTCTGAAC
AACCAAAAATAAAA---ACTTTTAGCAACGGATCTCTTGGCTCCGGCATCGATGAAGAAC
GCAGCGAAACGCGATAGTTAATGTGAATTGCAGAATTCAGTGAATCATCGAGTCTTTGAA
CGCACATTGCGCCCGCCGGTACGCCGGCGGGCATGCCCGTCCGAGCGTCGTCT-CCACCC
TCAAACTTTT----AAATTTTGTTTTCAAGTTTTGGTGTGTTCGAGTAAGCTCTACGGCC
ACCGAAACATAGTGGCGGCGTTATTTAAAG-CAACCCTACGCAGTACTTTTATCCCGTAG
ACGGAA---GTGAAATTAGCT
>Trailia ascophylli NBRC106637
CCTCGGTGAAT-----------------------ATCTTTCTT-------AAGGTGGACA
CCGAAGGGACCGAAAAAT----------TAACAAAC--CAAATTTAGTGTAAGTCTGAAC
AACCAAAAATAAAA---ACTTTTAGCAACGGATCTCTTGGCTCCGGCATCGATGAAGAAC
GCAGCGAAACGCGATAGTTAATGTGAATTGCAGAATTCAGTGAATCATCGAGTCTTTGAA
CGCACATTGCGCCCGCCGGTACGCCGGCGGGCATGCCCGTCCGAGCGTCGTCT-CCACCC
TCAAACTTTT----AAATTTTGTTTTCAAGTTTTGGTGTGTTCGAGTAAGCTCTACGGCC
ACCGAAACATAGTGGCGGCGTTATTTAAAG-CAACCCTACGCAGTACTTTTATCCCGTAG
ACGGAA---GTGAAATTAGCT
